# Supplementary material for: Bioinformatics analysis of diagnostic biomarkers for Alzheimer's disease in peripheral blood based on sex differences and support vector machine algorithm
Source: Hereditas. 2022 Oct 4;159:38. doi: 10.1186/s41065-022-00252-x (PMC9531459; doi:10.1186/s41065-022-00252-x)
Supplement: Supplementary file 1 — Additional file 1: Supplementary Data 1. List of DEGs in females. [file 41065_2022_252_MOESM1_ESM.xlsx]

## Sheet: 女性差异基因
DEGs of female
MRPL51	Down
NDUFA1	Down
NDUFS5	Down
RPL36AL	Down
COX17	Down
SEM1	Down
ATP6V1E1	Down
ATP5ME	Down
TBCA	Down
RPA3	Down
AIF1	Down
UQCRH	Down
ATP6V1D	Down
ENY2	Down
HSPE1	Down
DNAJA1	Down
CWC15	Down
ZMAT2	Down
RPS4Y1	Down
GTF2H5	Down
RPS25	Down
ATP5PF	Down
GTF2B	Down
KDM5D	Down
RPF2	Down
ATP5PO	Down
DBI	Down
UFC1	Down
TXN	Down
MYL12B	Down
SSB	Down
SARNP	Down
SLIRP	Down
WASHC3	Down
MRPL22	Down
LSM3	Down
RPS24	Down
TMA7	Down
COX16	Down
EIF1AY	Down
NDUFB3	Down
ARPC3	Down
TOMM7	Down
SLU7	Down
PSMC2	Down
RPS27A	Down
NDUFS4	Down
CMTM2	Down
RPL26	Down
SF3B6	Down
PSMA4	Down
NDUFB2	Down
NOP10	Down
PPIAL4A	Down
MYL6	Down
SNRPG	Down
SRP14	Down
COX7B	Down
DPM1	Down
HSP90AA1	Down
SEC11A	Down
UQCRQ	Down
RPL21	Down
TXNDC17	Down
CHMP5	Down
METAP2	Down
CD3D	Down
COPS5	Down
RPL17	Down
RPS27L	Down
KLRB1	Down
SOD1	Down
RPL23	Down
ERH	Down
COX7A2	Down
EIF3E	Down
NSA2	Down
UQCRHL	Down
CASP1	Down
MDH1	Down
GMFG	Down
PFDN5	Down
RPL11	Down
COX7C	Down
RPS17	Down
RWDD1	Down
COMMD6	Down
TMCO1	Down
RPL31	Down
SS18L2	Down
ANXA1	Down
LSM1	Down
RPS27	Down
RPL24	Down
TAX1BP1	Down
LDHB	Down
ATP6V1G1	Down
CLC	Down
TEX30	Down
S100A8	Down
GZMA	Down
NDUFA4	Down
RBX1	Down
PSMA6	Down
RPL39	Down
HINT1	Down
FCER1A	Down
S100P	Down
FGFBP2	Down
S100A12	Down
LY96	Down
RPS3A	Down
RSL24D1	Down
