# Supplementary material for: Bioinformatics analysis of diagnostic biomarkers for Alzheimer's disease in peripheral blood based on sex differences and support vector machine algorithm
Source: Hereditas. 2022 Oct 4;159:38. doi: 10.1186/s41065-022-00252-x (PMC9531459; doi:10.1186/s41065-022-00252-x)
Supplement: Supplementary file 2 — Additional file 2: Supplementary Data 2. List of DEGs in males. [file 41065_2022_252_MOESM2_ESM.xlsx]

## Sheet: 男性差异基因
DEGs of male
KDM5D	Up
RPS4Y1	Up
PRKY	Up
PTGDS	Up
CST7	Up
TMLHE-AS1	Up
PRF1	Up
DDIT4	Up
PGGHG	Up
NKG7	Up
GNLY	Up
DEFA3	Up
DEFA1B	Up
ELANE	Up
DEFA4	Up
DEFA1	Up
PGLYRP1	Up
LCN2	Up
PI3	Up
IFITM3	Up
RPS4X	Down
RPL36AL	Down
MRPL51	Down
NDUFA1	Down
RPS27A	Down
RPS25	Down
NDUFS5	Down
HSPE1	Down
RPA3	Down
SEM1	Down
LDHB	Down
UQCRH	Down
SSB	Down
UQCRHL	Down
SOD1	Down
PPIAL4A	Down
NSA2	Down
ATP5PO	Down
ENY2	Down
DNAJA1	Down
COX17	Down
GTF2H5	Down
SARNP	Down
ARPC3	Down
HSP90AA1	Down
PSMA4	Down
SLIRP	Down
DPM1	Down
TOMM7	Down
PSMC2	Down
RPL7	Down
LSM3	Down
RPS24	Down
RPL5	Down
TBCA	Down
SNX2	Down
METAP2	Down
RPL26	Down
NDUFS4	Down
DBI	Down
RPL24	Down
CEBPZ	Down
COX16	Down
GMFG	Down
EIF3E	Down
SNRPG	Down
TMA7	Down
PPA1	Down
CMTM2	Down
ATP5PF	Down
NDUFB3	Down
RPL11	Down
RPL17	Down
RPS20	Down
RPL23	Down
RPL21	Down
MDH1	Down
TXN	Down
ZMAT2	Down
RPL31	Down
RPL35A	Down
TXNDC17	Down
PFDN5	Down
ANXA1	Down
RPS17	Down
ATP6V1G1	Down
COMMD6	Down
RWDD1	Down
S100A8	Down
SS18L2	Down
RPS27	Down
KLRB1	Down
NDUFA4	Down
RPS27L	Down
COX7C	Down
FCER1A	Down
RPL39	Down
UQCRQ	Down
RPS3A	Down
TMCO1	Down
RPS28	Down
S100A12	Down
HINT1	Down
