# Supplementary material for: Bioinformatics analysis of diagnostic biomarkers for Alzheimer's disease in peripheral blood based on sex differences and support vector machine algorithm
Source: Hereditas. 2022 Oct 4;159:38. doi: 10.1186/s41065-022-00252-x (PMC9531459; doi:10.1186/s41065-022-00252-x)
Supplement: Supplementary file 3 — Additional file 3: Supplementary Data 3. Intersected DEGs lists of males and females. [file 41065_2022_252_MOESM3_ESM.xlsx]

## Sheet: 维恩图_2022-02-04_22_12_30
Only Male up	Only Male down	Only Female down	Male down AND Female down NOT Male up	Male up AND Female down NOT Male down	Male up AND Male down NOT Female down	Male up AND Male down AND Female down
PRKY	RPS4X	ATP6V1E1	RPL36AL	KDM5D
PTGDS	RPL7	ATP5ME	MRPL51	RPS4Y1
CST7	RPL5	AIF1	NDUFA1
2022-03-06	SNX2	ATP6V1D	RPS27A
PRF1	CEBPZ	CWC15	RPS25
DDIT4	PPA1	GTF2B	NDUFS5
PGGHG	RPS20	RPF2	HSPE1
NKG7	RPL35A	UFC1	RPA3
GNLY	RPS28	MYL12B	SEM1
DEFA3		WASHC3	LDHB
DEFA1B		MRPL22	UQCRH
ELANE		EIF1AY	SSB
DEFA4		SLU7	UQCRHL
DEFA1		SF3B6	SOD1
PGLYRP1		NDUFB2	PPIAL4A
LCN2		NOP10	NSA2
PI3		MYL6	ATP5PO
IFITM3		SRP14	ENY2
		COX7B	DNAJA1
		SEC11A	COX17
		CHMP5	GTF2H5
		CD3D	SARNP
		COPS5	ARPC3
		ERH	HSP90AA1
		COX7A2	PSMA4
		CASP1	SLIRP
		LSM1	DPM1
		TAX1BP1	TOMM7
		CLC	PSMC2
		TEX30	LSM3
		GZMA	RPS24
		RBX1	TBCA
		PSMA6	METAP2
		S100P	RPL26
		FGFBP2	NDUFS4
		LY96	DBI
		RSL24D1	RPL24
			COX16
			GMFG
			EIF3E
			SNRPG
			TMA7
			CMTM2
			ATP5PF
			NDUFB3
			RPL11
			RPL17
			RPL23
			RPL21
			MDH1
			TXN
			ZMAT2
			RPL31
			TXNDC17
			PFDN5
			ANXA1
			RPS17
			ATP6V1G1
			COMMD6
			RWDD1
			S100A8
			SS18L2
			RPS27
			KLRB1
			NDUFA4
			RPS27L
			COX7C
			FCER1A
			RPL39
			UQCRQ
			RPS3A
			TMCO1
			S100A12
			HINT1
