# Supplementary material for: Bioinformatics analysis of diagnostic biomarkers for Alzheimer's disease in peripheral blood based on sex differences and support vector machine algorithm
Source: Hereditas. 2022 Oct 4;159:38. doi: 10.1186/s41065-022-00252-x (PMC9531459; doi:10.1186/s41065-022-00252-x)
Supplement: Supplementary file 4 — Additional file 4: Supplementary Data 4. Significantly enriched GO entries and KEGG pathways in females. [file 41065_2022_252_MOESM4_ESM.xlsx]

## Sheet: Sheet 1
GO and KEGG of females	ID	Description	pvalue	zscore
BP	GO:1902600	proton transmembrane transport	1.44481e-05	-2.23607
BP	GO:0006119	oxidative phosphorylation	0.000169477	-2
BP	GO:0042255	ribosome assembly	0.000241475	-1.73205
CC	GO:0016469	proton-transporting two-sector ATPase complex	0.000100652	-1.73205
CC	GO:0071013	catalytic step 2 spliceosome	0.000490374	-1.73205
CC	GO:0005746	mitochondrial respiratory chain	0.000507066	-1.73205
CC	GO:0044455	mitochondrial membrane part	0.000699564	-2
CC	GO:0070469	respiratory chain	0.000736378	-1.73205
CC	GO:0120114	Sm-like protein family complex	0.00113207	-1.73205
CC	GO:0005743	mitochondrial inner membrane	0.00139401	-2.23607
CC	GO:0005681	spliceosomal complex	0.00426563	-1.73205
CC	GO:0016459	myosin complex	0.00593607	-1.41421
MF	GO:0015078	proton transmembrane transporter activity	7.98886e-06	-2.23607
MF	GO:0097153	cysteine-type endopeptidase activity involved in apoptotic process	0.00043901	-1.41421
MF	GO:0046961	proton-transporting ATPase activity, rotational mechanism	0.00095696	-1.41421
MF	GO:0015077	monovalent inorganic cation transmembrane transporter activity	0.00112703	-2.23607
MF	GO:0004129	cytochrome-c oxidase activity	0.00155362	-1.41421
MF	GO:0015002	heme-copper terminal oxidase activity	0.00155362	-1.41421
MF	GO:0016676	oxidoreductase activity, acting on a heme group of donors, oxygen as acceptor	0.00155362	-1.41421
MF	GO:0016675	oxidoreductase activity, acting on a heme group of donors	0.00166651	-1.41421
MF	GO:0036442	proton-exporting ATPase activity	0.0017832	-1.41421
MF	GO:0004175	endopeptidase activity	0.00184277	-2.23607
MF	GO:0044769	ATPase activity, coupled to transmembrane movement of ions, rotational mechanism	0.00256228	-1.41421
MF	GO:0003743	translation initiation factor activity	0.00508444	-1.41421
MF	GO:0008234	cysteine-type peptidase activity	0.00662703	-1.73205
MF	GO:0036002	pre-mRNA binding	0.00766665	-1.41421
MF	GO:0016887	ATPase activity	0.00819169	-2
MF	GO:0019829	cation-transporting ATPase activity	0.00838735	-1.41421
MF	GO:0022853	active ion transmembrane transporter activity	0.00863411	-1.41421
MF	GO:0042625	ATPase coupled ion transmembrane transporter activity	0.00863411	-1.41421
MF	GO:0008135	translation factor activity, RNA binding	0.0136169	-1.41421
MF	GO:0042623	ATPase activity, coupled	0.0212578	-1.73205
MF	GO:0008097	5S rRNA binding	0.0227657	-1
MF	GO:0050786	RAGE receptor binding	0.0227657	-1
MF	GO:0009055	electron transfer activity	0.0236563	-1.41421
MF	GO:0042626	ATPase activity, coupled to transmembrane movement of substances	0.0240437	-1.41421
MF	GO:0043492	ATPase activity, coupled to movement of substances	0.0240437	-1.41421
MF	GO:0004197	cysteine-type endopeptidase activity	0.0244338	-1.41421
MF	GO:0030898	actin-dependent ATPase activity	0.0248101	-1
MF	GO:0035325	Toll-like receptor binding	0.0248101	-1
MF	GO:0008553	proton-exporting ATPase activity, phosphorylative mechanism	0.0268504	-1
MF	GO:0016251	RNA polymerase II general transcription initiation factor activity	0.0268504	-1
MF	GO:0034450	ubiquitin-ubiquitin ligase activity	0.0268504	-1
MF	GO:0015405	P-P-bond-hydrolysis-driven transmembrane transporter activity	0.0272363	-1.41421
MF	GO:0015399	primary active transmembrane transporter activity	0.0280599	-1.41421
KEGG	hsa00190	Oxidative phosphorylation	4.98428e-06	-2.44949
KEGG	hsa03060	Protein export	0.00280374	-1.41421
KEGG	hsa04966	Collecting duct acid secretion	0.00385661	-1.41421
