# Supplementary material for: Bioinformatics analysis of diagnostic biomarkers for Alzheimer's disease in peripheral blood based on sex differences and support vector machine algorithm
Source: Hereditas. 2022 Oct 4;159:38. doi: 10.1186/s41065-022-00252-x (PMC9531459; doi:10.1186/s41065-022-00252-x)
Supplement: Supplementary file 5 — Additional file 5: Supplementary Data 5. Significantly enriched GO entries and KEGG pathways in males. [file 41065_2022_252_MOESM5_ESM.xlsx]

## Sheet: Sheet 1
GO and KEGG of males	ID	Description	pvalue	zscore
BP	GO:0031640	killing of cells of other organism	9.57448e-15	2.82843
BP	GO:0044364	disruption of cells of other organism	9.57448e-15	2.82843
BP	GO:0019730	antimicrobial humoral response	3.01184e-14	3
BP	GO:0061844	antimicrobial humoral immune response mediated by antimicrobial peptide	4.72683e-12	2.64575
BP	GO:0050832	defense response to fungus	1.12276e-11	2.44949
BP	GO:0035821	modification of morphology or physiology of other organism	2.84418e-11	2.82843
BP	GO:0001906	cell killing	3.45211e-11	2.82843
BP	GO:0009620	response to fungus	5.89291e-11	2.44949
BP	GO:0006959	humoral immune response	4.70347e-10	3
BP	GO:0051673	membrane disruption in other organism	8.19673e-10	2
BP	GO:0019731	antibacterial humoral response	3.71602e-09	2.23607
BP	GO:0042742	defense response to bacterium	7.28717e-09	2.82843
BP	GO:0002227	innate immune response in mucosa	2.60863e-08	2
BP	GO:0019083	viral transcription	1.0171e-07	-1.63299
BP	GO:0050829	defense response to Gram-negative bacterium	1.02287e-07	2.23607
BP	GO:0002385	mucosal immune response	1.43054e-07	2
BP	GO:0019080	viral gene expression	1.5964e-07	-1.63299
BP	GO:0009615	response to virus	1.7026e-07	2.64575
BP	GO:0002251	organ or tissue specific immune response	1.99213e-07	2
BP	GO:0050830	defense response to Gram-positive bacterium	2.0442e-07	2.23607
BP	GO:0006614	SRP-dependent cotranslational protein targeting to membrane	2.48311e-07	-2.23607
BP	GO:0006613	cotranslational protein targeting to membrane	2.99357e-07	-2.23607
BP	GO:0045047	protein targeting to ER	4.44723e-07	-2.23607
BP	GO:0000184	nuclear-transcribed mRNA catabolic process, nonsense-mediated decay	4.83545e-07	-2.23607
BP	GO:0072599	establishment of protein localization to endoplasmic reticulum	5.25002e-07	-2.23607
BP	GO:0051607	defense response to virus	5.82551e-07	2.44949
BP	GO:0051852	disruption by host of symbiont cells	7.64528e-07	1.73205
BP	GO:0070972	protein localization to endoplasmic reticulum	1.32257e-06	-2.23607
BP	GO:0051818	disruption of cells of other organism involved in symbiotic interaction	1.42445e-06	1.73205
BP	GO:0032496	response to lipopolysaccharide	3.88631e-06	2.44949
BP	GO:0002237	response to molecule of bacterial origin	4.85289e-06	2.44949
BP	GO:0006413	translational initiation	5.03365e-06	-2.23607
BP	GO:0006612	protein targeting to membrane	6.28589e-06	-2.23607
BP	GO:0071222	cellular response to lipopolysaccharide	6.75352e-06	2.23607
BP	GO:0000956	nuclear-transcribed mRNA catabolic process	7.08013e-06	-2.23607
BP	GO:0071219	cellular response to molecule of bacterial origin	7.95103e-06	2.23607
BP	GO:0071216	cellular response to biotic stimulus	1.33679e-05	2.23607
BP	GO:0043312	neutrophil degranulation	3.46616e-05	2.44949
BP	GO:0002283	neutrophil activation involved in immune response	3.58796e-05	2.44949
BP	GO:0042119	neutrophil activation	4.01913e-05	2.44949
BP	GO:0002446	neutrophil mediated immunity	4.06445e-05	2.44949
BP	GO:0030520	intracellular estrogen receptor signaling pathway	6.23365e-05	1.73205
BP	GO:0090150	establishment of protein localization to membrane	6.84113e-05	-2.23607
BP	GO:0006402	mRNA catabolic process	0.000105586	-2.23607
BP	GO:0042273	ribosomal large subunit biogenesis	0.000114148	-1.73205
BP	GO:0051851	modification by host of symbiont morphology or physiology	0.000145321	1.73205
BP	GO:0051712	positive regulation of killing of cells of other organism	0.000155112	1.41421
BP	GO:0006401	RNA catabolic process	0.000158547	-2.23607
BP	GO:0051702	interaction with symbiont	0.000175159	1.73205
BP	GO:0051709	regulation of killing of cells of other organism	0.000231246	1.41421
BP	GO:0006605	protein targeting	0.000234873	-2.23607
BP	GO:0071383	cellular response to steroid hormone stimulus	0.000318177	2
BP	GO:0051817	modification of morphology or physiology of other organism involved in symbiotic interaction	0.000439011	1.73205
BP	GO:0042832	defense response to protozoan	0.000466605	1.41421
BP	GO:0001562	response to protozoan	0.000506763	1.41421
BP	GO:0042254	ribosome biogenesis	0.000609807	-2
BP	GO:0010818	T cell chemotaxis	0.000636952	1.41421
BP	GO:0030518	intracellular steroid hormone receptor signaling pathway	0.000709031	1.73205
BP	GO:0019835	cytolysis	0.00130147	1.41421
BP	GO:0050728	negative regulation of inflammatory response	0.00144749	1.73205
BP	GO:0048545	response to steroid hormone	0.00159793	2
BP	GO:0044003	modification by symbiont of host morphology or physiology	0.00171848	1.41421
BP	GO:0043401	steroid hormone mediated signaling pathway	0.00184629	1.73205
BP	GO:0006968	cellular defense response	0.00227491	1.41421
BP	GO:0051701	interaction with host	0.002652	1.73205
BP	GO:0006364	rRNA processing	0.00283537	-1.73205
BP	GO:0048247	lymphocyte chemotaxis	0.00329833	1.41421
BP	GO:0072678	T cell migration	0.00340025	1.41421
BP	GO:0009755	hormone-mediated signaling pathway	0.00369052	1.73205
BP	GO:0031343	positive regulation of cell killing	0.0037148	1.41421
BP	GO:0031348	negative regulation of defense response	0.00386938	1.73205
BP	GO:0016072	rRNA metabolic process	0.00453692	-1.73205
BP	GO:0030522	intracellular receptor signaling pathway	0.0060125	1.73205
BP	GO:0031341	regulation of cell killing	0.00756308	1.41421
BP	GO:0001909	leukocyte mediated cytotoxicity	0.00895775	1.41421
BP	GO:0072676	lymphocyte migration	0.00961186	1.41421
BP	GO:0045861	negative regulation of proteolysis	0.0122093	0.57735
BP	GO:0032102	negative regulation of response to external stimulus	0.0123911	1.73205
BP	GO:0045727	positive regulation of translation	0.0124337	-1.41421
BP	GO:0070942	neutrophil mediated cytotoxicity	0.0133133	1
BP	GO:0034470	ncRNA processing	0.0141957	-1.73205
BP	GO:0019371	cyclooxygenase pathway	0.0146352	1
BP	GO:0045919	positive regulation of cytolysis	0.0146352	1
BP	GO:1901678	iron coordination entity transport	0.0146352	1
BP	GO:0016045	detection of bacterium	0.0159554	1
BP	GO:0045416	positive regulation of interleukin-8 biosynthetic process	0.0159554	1
BP	GO:0051873	killing by host of symbiont cells	0.0159554	1
BP	GO:0097340	inhibition of cysteine-type endopeptidase activity	0.0159554	1
BP	GO:0097341	zymogen inhibition	0.0159554	1
BP	GO:0043900	regulation of multi-organism process	0.0163571	1.73205
BP	GO:0009635	response to herbicide	0.0172739	1
BP	GO:0032823	regulation of natural killer cell differentiation	0.0172739	1
BP	GO:0045820	negative regulation of glycolytic process	0.0172739	1
BP	GO:0034250	positive regulation of cellular amide metabolic process	0.0176915	-1.41421
BP	GO:0000463	maturation of LSU-rRNA from tricistronic rRNA transcript (SSU-rRNA, 5.8S rRNA, LSU-rRNA)	0.0185908	-1
BP	GO:0001771	immunological synapse formation	0.0185908	1
BP	GO:0002523	leukocyte migration involved in inflammatory response	0.0185908	1
BP	GO:0098543	detection of other organism	0.0185908	1
BP	GO:0030812	negative regulation of nucleotide catabolic process	0.0199059	1
BP	GO:0045073	regulation of chemokine biosynthetic process	0.0199059	1
BP	GO:0051198	negative regulation of coenzyme metabolic process	0.0199059	1
BP	GO:0051883	killing of cells in other organism involved in symbiotic interaction	0.0199059	1
BP	GO:0042033	chemokine biosynthetic process	0.0212194	1
BP	GO:0043031	negative regulation of macrophage activation	0.0212194	1
BP	GO:0045116	protein neddylation	0.0212194	-1
BP	GO:0050755	chemokine metabolic process	0.0212194	1
BP	GO:0051238	sequestering of metal ion	0.0212194	1
BP	GO:0051444	negative regulation of ubiquitin-protein transferase activity	0.0212194	-1
BP	GO:2001170	negative regulation of ATP biosynthetic process	0.0212194	1
BP	GO:0002418	immune response to tumor cell	0.0225311	1
BP	GO:0002693	positive regulation of cellular extravasation	0.0225311	1
BP	GO:0031643	positive regulation of myelination	0.0225311	1
BP	GO:0042268	regulation of cytolysis	0.0225311	1
BP	GO:0045187	regulation of circadian sleep/wake cycle, sleep	0.0225311	1
BP	GO:0072673	lamellipodium morphogenesis	0.0225311	-1
BP	GO:1904996	positive regulation of leukocyte adhesion to vascular endothelial cell	0.0225311	1
BP	GO:0002695	negative regulation of leukocyte activation	0.0227535	1.41421
CC	GO:0060205	cytoplasmic vesicle lumen	8.19711e-09	2.82843
CC	GO:0031983	vesicle lumen	8.38833e-09	2.82843
CC	GO:0034774	secretory granule lumen	1.43205e-07	2.64575
CC	GO:0044391	ribosomal subunit	1.45095e-07	-2.44949
CC	GO:0022626	cytosolic ribosome	3.23282e-07	-2.23607
CC	GO:0005840	ribosome	1.19093e-06	-2.44949
CC	GO:0035580	specific granule lumen	1.25786e-06	2
CC	GO:0005766	primary lysosome	1.62009e-06	2.23607
CC	GO:0042582	azurophil granule	1.62009e-06	2.23607
CC	GO:0035578	azurophil granule lumen	5.87234e-06	2
CC	GO:0005796	Golgi lumen	9.24575e-06	2
CC	GO:0044445	cytosolic part	1.57166e-05	-2.23607
CC	GO:0042581	specific granule	5.43185e-05	2
CC	GO:0005775	vacuolar lumen	7.19576e-05	2
CC	GO:0022625	cytosolic large ribosomal subunit	7.66974e-05	-1.73205
CC	GO:0015935	small ribosomal subunit	0.000114285	-1.73205
CC	GO:0071682	endocytic vesicle lumen	0.000313086	1.41421
CC	GO:0015934	large ribosomal subunit	0.000528711	-1.73205
CC	GO:0045335	phagocytic vesicle	0.000681273	1.73205
CC	GO:0022627	cytosolic small ribosomal subunit	0.00152882	-1.41421
CC	GO:0030139	endocytic vesicle	0.00719146	1.73205
CC	GO:0005925	focal adhesion	0.0157563	-1.73205
CC	GO:0062023	collagen-containing extracellular matrix	0.0158599	1.73205
CC	GO:0005924	cell-substrate adherens junction	0.0160681	-1.73205
CC	GO:0030055	cell-substrate junction	0.0164892	-1.73205
CC	GO:0005952	cAMP-dependent protein kinase complex	0.0170127	1
CC	GO:0030904	retromer complex	0.0260578	-1
CC	GO:0000314	organellar small ribosomal subunit	0.036297	-1
CC	GO:0005763	mitochondrial small ribosomal subunit	0.036297	-1
CC	GO:0031904	endosome lumen	0.0439084	1
CC	GO:0005770	late endosome	0.0444829	1.41421
MF	GO:0003735	structural constituent of ribosome	5.249e-06	-2.23607
MF	GO:0019843	rRNA binding	0.00300709	-1.41421
MF	GO:0002020	protease binding	0.0118906	1.41421
MF	GO:0004857	enzyme inhibitor activity	0.012205	0.57735
MF	GO:0004690	cyclic nucleotide-dependent protein kinase activity	0.0129241	1
MF	GO:0004691	cAMP-dependent protein kinase activity	0.0129241	1
MF	GO:0008097	5S rRNA binding	0.0142077	-1
MF	GO:0061783	peptidoglycan muralytic activity	0.01677	1
MF	GO:0015926	glucosidase activity	0.0180488	1
MF	GO:0030280	structural constituent of epidermis	0.0206017	1
MF	GO:0004866	endopeptidase inhibitor activity	0.0214667	1.41421
MF	GO:0042834	peptidoglycan binding	0.0218757	1
MF	GO:0055106	ubiquitin-protein transferase regulator activity	0.0218757	-1
MF	GO:0030414	peptidase inhibitor activity	0.0230965	1.41421
MF	GO:0061135	endopeptidase regulator activity	0.0230965	1.41421
MF	GO:0008329	signaling pattern recognition receptor activity	0.0256883	1
MF	GO:0022829	wide pore channel activity	0.026956	1
MF	GO:0038187	pattern recognition receptor activity	0.026956	1
MF	GO:0005158	insulin receptor binding	0.0282221	-1
MF	GO:0048027	mRNA 5'-UTR binding	0.032011	-1
MF	GO:0061134	peptidase regulator activity	0.0325184	1.41421
MF	GO:0005539	glycosaminoglycan binding	0.0352864	1.41421
MF	GO:0071889	14-3-3 protein binding	0.037041	1
KEGG	hsa03010	Ribosome	9.87279e-06	-2.23607
KEGG	hsa05202	Transcriptional misregulation in cancer	2.54463e-05	2.23607
KEGG	hsa05150	Staphylococcus aureus infection	3.05881e-05	2
KEGG	hsa04621	NOD-like receptor signaling pathway	0.000359695	2
