# Supplementary material for: Bioinformatics analysis of diagnostic biomarkers for Alzheimer's disease in peripheral blood based on sex differences and support vector machine algorithm
Source: Hereditas. 2022 Oct 4;159:38. doi: 10.1186/s41065-022-00252-x (PMC9531459; doi:10.1186/s41065-022-00252-x)
Supplement: Supplementary file 6 — Additional file 6: Supplementary Data 6. GSEA in females. [file 41065_2022_252_MOESM6_ESM.xlsx]

## Sheet: Sheet 1
ID of female	Description	setSize	enrichmentScore	NES	pvalue	p.adjust	qvalues	rank	leading_edge	core_enrichment
REACTOME_CELL_CYCLE_MITOTIC	REACTOME_CELL_CYCLE_MITOTIC	483	-0.496689	-1.57197	0.00124688	0.0352165	0.0284252	2026	tags=22%, list=12%, signal=20%	NIPBL/NCAPG/AHCTF1/PSMB3/ORC4/MAD2L1/STAG1/AURKA/PSMB4/ZWILCH/SPAST/PPP1R12A/NME7/PSMD7/ORC5/PSMD1/CUL1/ITGB3BP/RFC4/RAB1A/PPP1CB/PSMA1/GSK3B/CCND2/RPA1/CDC23/ORC3/PSME4/ANAPC15/SKA2/BORA/LEMD3/CENPN/CEP63/RAB2A/PSMC5/NUP42/CDC16/PSMB2/PSMD8/NUP133/SKP1/NUP107/DYNC1LI2/PTTG1/VRK1/ZW10/CCNH/PRIM1/JAK2/BUB3/PSMD10/PPP2CA/PPP1CC/MIS12/DYNC1I2/PDS5A/SMC3/ANAPC10/DYNLL1/POLE3/RAN/PPP2R2A/PSMD4/HAUS1/P…
REACTOME_M_PHASE	REACTOME_M_PHASE	343	-0.52434	-1.62586	0.00130378	0.0352165	0.0284252	2254	tags=27%, list=14%, signal=23%	NDC80/MCPH1/NUDC/YWHAG/BLZF1/WAPL/DSN1/CEP135/NIPBL/NCAPG/AHCTF1/PSMB3/MAD2L1/STAG1/PSMB4/ZWILCH/SPAST/NME7/PSMD7/PSMD1/ITGB3BP/RAB1A/PSMA1/CDC23/PSME4/ANAPC15/SKA2/LEMD3/CENPN/CEP63/RAB2A/PSMC5/NUP42/CDC16/PSMB2/PSMD8/NUP133/NUP107/DYNC1LI2/PTTG1/VRK1/ZW10/BUB3/PSMD10/PPP2CA/PPP1CC/MIS12/DYNC1I2/PDS5A/SMC3/ANAPC10/DYNLL1/RAN/PPP2R2A/PSMD4/HAUS1/PSMC1/PSMD6/USO1/KIF2A/RAD21/PPP2R5C/CHMP4A/ANAPC4/…
REACTOME_METABOLISM_OF_AMINO_ACIDS_AND_DERIVATIVES	REACTOME_METABOLISM_OF_AMINO_ACIDS_AND_DERIVATIVES	338	-0.741855	-2.29838	0.00131406	0.0352165	0.0284252	1192	tags=27%, list=7%, signal=26%	PPM1K/SMS/ODC1/RPL32/PSMC5/RPL13A/RPS7/PSMB2/ARG1/PSMD8/RPS4X/HIBADH/IDO1/ADO/SERINC1/HIBCH/PSMD10/RPL3/RPS26/SAT1/PSMD4/KYNU/PSMC1/DLD/PSMD6/GLUD1/APIP/ENOPH1/RPS4Y2/RPS13/RPL15/RPL10A/NDUFAB1/RPS6/PSMD14/FAU/PSMC3/RPL22/PDHB/RPL34/RPS14/RPL9/RPS21/PSMA2/RPS12/RPS10/PSMA5/EEF1E1/RPS15A/PSMB6/PSME2/RPS18/PSMC6/RPS23/PSMB7/RPS29/RPL12/RPL41/PSMA3/RPL27/RPL26L1/RPL6/ACAT1/RPL7/RPL4/RPL30/RPS20/RPL5…
REACTOME_TRANSLATION	REACTOME_TRANSLATION	272	-0.802393	-2.44967	0.0013459	0.0352165	0.0284252	1301	tags=44%, list=8%, signal=42%	EIF3L/EIF3I/DAP3/RPL32/MRPS24/MRPL9/MRPS15/MRPL57/MRPL11/RPL13A/RPS7/MRPL45/MRPL42/MRPL27/MRPL55/MRPL1/GSPT1/MRPS7/RPS4X/SRP54/MRPL20/RPL3/RPS26/SEC61B/MRPL53/MRPL15/TRMT112/MRPL40/MRPL39/SRP9/MRPL24/MRPL54/MRPL46/MRPL48/RPS4Y2/MRPL18/RPS13/EIF4B/MRPL14/MRPL13/RPL15/EIF3M/MRPS23/EEF1D/RPL10A/EIF3D/RPS6/MTIF2/SRPRB/MRPS28/FAU/MRPL58/MRPL35/RPL22/SEC11C/MRPL21/EEF1A1/RPL34/RPS14/MRPS9/MRPL32/RPL9/R…
REACTOME_CELL_CYCLE_CHECKPOINTS	REACTOME_CELL_CYCLE_CHECKPOINTS	249	-0.588037	-1.78547	0.0013587	0.0352165	0.0284252	2021	tags=30%, list=12%, signal=26%	AHCTF1/PSMB3/ORC4/WRN/MAD2L1/PSMB4/ZWILCH/BRCC3/BLM/PSMD7/ORC5/PSMD1/ITGB3BP/RFC4/YWHAH/PSMA1/RPA1/TOPBP1/CDC23/ORC3/COP1/YWHAQ/PSME4/ANAPC15/SKA2/CENPN/BABAM1/UBE2N/PSMC5/UIMC1/CDC16/PSMB2/RHNO1/PSMD8/NUP133/NUP107/DYNC1LI2/ZW10/BUB3/PSMD10/PPP2CA/PPP1CC/MIS12/DYNC1I2/ANAPC10/DYNLL1/PSMD4/PSMC1/PSMD6/KIF2A/PPP2R5C/ANAPC4/PSMD14/PSMC3/PSMA2/RPA2/UBE2E1/PSMA5/PSMB6/NUP37/PSME2/UBE2V2/PSMC6/PSMB7/C…
REACTOME_HIV_INFECTION	REACTOME_HIV_INFECTION	221	-0.596319	-1.78492	0.00137931	0.0352165	0.0284252	1822	tags=31%, list=11%, signal=28%	PSMD7/PSMD1/NELFB/VTA1/POLR2C/PSMA1/CD8B/SUPT16H/GTF2E1/VPS4B/PSME4/TAF5/XRCC5/POLR2H/TAF1/PSMC5/NUP42/AP1S1/PSMB2/NCBP1/TAF15/POLR2F/SUPT4H1/PSMD8/NUP133/SKP1/NUP107/PSIP1/POLR2G/POLR2B/CCNH/CUL5/PSMD10/RAN/PSMD4/PSMC1/PSMD6/CHMP4A/ELOB/ELOC/PSMD14/PSMC3/TAF7/GTF2A2/PSMA2/NUP88/PSMA5/PSMB6/GTF2E2/NUP37/TAF12/PSME2/PSMC6/PSMB7/B2M/GTF2F2/AP1S2/PSMA3/PSMB1/CHMP5/RBX1/PSMC2/PSMA6/GTF2B/GTF2H5/RPS27…
REACTOME_MITOTIC_METAPHASE_AND_ANAPHASE	REACTOME_MITOTIC_METAPHASE_AND_ANAPHASE	226	-0.57911	-1.73814	0.00137931	0.0352165	0.0284252	2021	tags=30%, list=12%, signal=26%	AHCTF1/PSMB3/MAD2L1/STAG1/PSMB4/ZWILCH/SPAST/PSMD7/PSMD1/ITGB3BP/PSMA1/CDC23/PSME4/ANAPC15/SKA2/LEMD3/CENPN/PSMC5/CDC16/PSMB2/PSMD8/NUP133/NUP107/DYNC1LI2/PTTG1/VRK1/ZW10/BUB3/PSMD10/PPP2CA/PPP1CC/MIS12/DYNC1I2/PDS5A/SMC3/ANAPC10/DYNLL1/RAN/PPP2R2A/PSMD4/PSMC1/PSMD6/KIF2A/RAD21/PPP2R5C/CHMP4A/ANAPC4/PSMD14/PSMC3/LMNB1/PSMA2/UBE2E1/PSMA5/PSMB6/NUP37/PSME2/PSMC6/PSMB7/CDC26/PSMA3/PSMB1/PSMC2/PSMA6/…
REACTOME_PROCESSING_OF_CAPPED_INTRON_CONTAINING_PRE_MRNA	REACTOME_PROCESSING_OF_CAPPED_INTRON_CONTAINING_PRE_MRNA	236	-0.558343	-1.6798	0.00138122	0.0352165	0.0284252	2001	tags=33%, list=12%, signal=30%	SNRNP35/SNU13/HNRNPF/CSTF3/U2AF1/DHX15/HNRNPR/WDR33/SRSF5/DDX42/YBX1/POLR2C/SLBP/SRSF11/CDC40/HNRNPH2/PPIE/PCF11/THOC1/THOC2/PPIL3/NUDT21/PPIL1/PRPF38A/HNRNPC/CPSF3/SNRPN/HNRNPU/POLR2H/PHF5A/LSM8/NUP42/NCBP1/POLR2F/NUP133/NUP107/CDC5L/POLR2G/POLR2B/SRSF3/SNRPA1/RBM17/SNRNP40/THOC3/MTREX/TRA2B/U2SURP/SF3B5/SRSF6/SNRNP27/WBP4/PPIH/UPF3B/PPWD1/ISY1/HNRNPA2B1/SNRPF/NUP88/SRSF1/NUP37/LSM7/PLRG1/CWC27/…
REACTOME_NEDDYLATION	REACTOME_NEDDYLATION	222	-0.634637	-1.89719	0.00138889	0.0352165	0.0284252	2020	tags=29%, list=12%, signal=26%	COPS6/PSMB3/FBXW2/PSMB4/KBTBD8/PSMD7/LRR1/PSMD1/SPSB2/CUL1/COMMD2/COMMD4/PSMA1/COP1/PSME4/KLHL42/CUL4A/RNF7/FBXW8/UBE2D3/PSMC5/FBXW4/PSMB2/CUL2/PSMD8/SKP1/DCAF6/COPS8/CUL5/PSMD10/COMMD7/PSMD4/PSMC1/PSMD6/NAE1/COMMD10/UBE2F/ELOB/ELOC/COMMD8/PSMD14/DCUN1D5/NEDD8/PSMC3/COPS3/PSMA2/PSMA5/PSMB6/COMMD1/PSME2/PSMC6/PSMB7/COPS4/UCHL3/PSMA3/COMMD3/PSMB1/COPS5/RBX1/PSMC2/PSMA6/COMMD6/RPS27A/SEM1/PSMA4
REACTOME_SIGNALING_BY_ROBO_RECEPTORS	REACTOME_SIGNALING_BY_ROBO_RECEPTORS	209	-0.810762	-2.40854	0.00138889	0.0352165	0.0284252	1192	tags=39%, list=7%, signal=37%	RPL13A/UPF3A/RPS7/PSMB2/NCBP1/CUL2/PSMD8/GSPT1/RPS4X/PSMD10/RPL3/RPS26/PSMD4/PSMC1/PSMD6/RPS4Y2/RPS13/RPL15/RPL10A/ELOB/RPS6/ELOC/PSMD14/FAU/PPP3CB/UPF3B/PSMC3/RPL22/RPL34/RPS14/RPL9/RPS21/PSMA2/RPS12/RPS10/PSMA5/RPS15A/NCK1/PSMB6/PSME2/RPS18/PSMC6/RPS23/PSMB7/RPS29/RPL12/RPL41/PSMA3/MAGOH/RPL27/RPL26L1/RPL6/RPL7/RPL4/RPL30/RPS20/RPL5/RPL35A/PSMB1/RPL35/RBX1/PSMC2/RPL24/PSMA6/RPL11/RPS27A/RPS3A/S…
REACTOME_RRNA_PROCESSING	REACTOME_RRNA_PROCESSING	200	-0.800517	-2.37471	0.00139276	0.0352165	0.0284252	1285	tags=38%, list=8%, signal=35%	RPL32/EXOSC9/PRORP/RPL13A/RPS7/THUMPD1/EXOSC3/RPS4X/EXOSC8/UTP14A/WDR12/EXOSC1/RPL3/RPS26/FBL/TRMT112/LTV1/NOL11/DKC1/MPHOSPH10/MTREX/RPS4Y2/RPS13/RPL15/RPL10A/RPS6/FAU/WDR75/UTP11/UTP6/RPL22/EXOSC7/RPL34/RPS14/RPL9/RPS21/RPS12/RPS10/RPS15A/EBNA1BP2/RPS18/RPS23/RPS29/GNL3/RPL12/RPL41/RIOK2/EMG1/RPL27/RPL26L1/RPL6/RPL7/RPL4/RPL30/RPS20/RPL5/RPL35A/RPL35/NOP10/RPL24/RPL11/RPS27A/RPS3A/RPS27/RPL39/R…
REACTOME_MRNA_SPLICING	REACTOME_MRNA_SPLICING	185	-0.564778	-1.66424	0.00140449	0.0352165	0.0284252	2001	tags=37%, list=12%, signal=33%	SNRNP35/SNU13/HNRNPF/CSTF3/U2AF1/DHX15/HNRNPR/WDR33/SRSF5/DDX42/YBX1/POLR2C/SRSF11/CDC40/HNRNPH2/PPIE/PCF11/PPIL3/NUDT21/PPIL1/PRPF38A/HNRNPC/CPSF3/SNRPN/HNRNPU/POLR2H/PHF5A/LSM8/NCBP1/POLR2F/CDC5L/POLR2G/POLR2B/SRSF3/SNRPA1/RBM17/SNRNP40/MTREX/TRA2B/U2SURP/SF3B5/SRSF6/SNRNP27/WBP4/PPIH/UPF3B/PPWD1/ISY1/HNRNPA2B1/SNRPF/SRSF1/LSM7/PLRG1/CWC27/GTF2F2/BUD31/HSPA8/LSM5/MAGOH/SNRPD2/SYF2/SNRPB2/DNAJC8…
REACTOME_PROGRAMMED_CELL_DEATH	REACTOME_PROGRAMMED_CELL_DEATH	171	-0.548762	-1.6076	0.00140449	0.0352165	0.0284252	1822	tags=27%, list=11%, signal=25%	PSMD7/PRKCQ/PSMD1/FAS/YWHAH/PSMA1/BCL2/STK26/YWHAQ/PSME4/C1QBP/FASLG/PPP3R1/BIRC2/PSMC5/PSMB2/BAX/PSMD8/OMA1/ROCK1/PSMD10/DYNLL1/CASP3/PSMD4/PSMC1/PSMD6/APIP/PSMD14/PSMC3/GZMB/LMNB1/PSMA2/PSMA5/PSMB6/PSME2/PSMC6/PSMB7/TNFSF10/PSMA3/HMGB2/PSMB1/LY96/PSMC2/PSMA6/RPS27A/SEM1/PSMA4
REACTOME_SEPARATION_OF_SISTER_CHROMATIDS	REACTOME_SEPARATION_OF_SISTER_CHROMATIDS	181	-0.603962	-1.77413	0.00141443	0.0352165	0.0284252	2021	tags=33%, list=12%, signal=29%	AHCTF1/PSMB3/MAD2L1/STAG1/PSMB4/ZWILCH/PSMD7/PSMD1/ITGB3BP/PSMA1/CDC23/PSME4/ANAPC15/SKA2/CENPN/PSMC5/CDC16/PSMB2/PSMD8/NUP133/NUP107/DYNC1LI2/PTTG1/ZW10/BUB3/PSMD10/PPP2CA/PPP1CC/MIS12/DYNC1I2/PDS5A/SMC3/ANAPC10/DYNLL1/PSMD4/PSMC1/PSMD6/KIF2A/RAD21/PPP2R5C/ANAPC4/PSMD14/PSMC3/PSMA2/UBE2E1/PSMA5/PSMB6/NUP37/PSME2/PSMC6/PSMB7/CDC26/PSMA3/PSMB1/PSMC2/PSMA6/RPS27A/SEM1/PSMA4/RPS27
REACTOME_MITOTIC_G2_G2_M_PHASES	REACTOME_MITOTIC_G2_G2_M_PHASES	192	-0.558047	-1.64035	0.00142045	0.0352165	0.0284252	1911	tags=24%, list=12%, signal=22%	AURKA/PSMB4/PPP1R12A/NME7/PSMD7/PSMD1/CUL1/PPP1CB/PSMA1/PSME4/BORA/CEP63/PSMC5/PSMB2/PSMD8/SKP1/CCNH/PSMD10/PPP2CA/DYNC1I2/DYNLL1/PPP2R2A/PSMD4/HAUS1/PSMC1/PSMD6/OPTN/PSMD14/PCM1/PSMC3/PSMA2/PSMA5/PSMB6/PSME2/PSMC6/PSMB7/E2F3/PSMA3/PSMB1/CETN2/HSP90AA1/RBX1/PSMC2/PSMA6/RPS27A/SEM1/PSMA4
REACTOME_REGULATION_OF_EXPRESSION_OF_SLITS_AND_ROBOS	REACTOME_REGULATION_OF_EXPRESSION_OF_SLITS_AND_ROBOS	164	-0.838848	-2.44197	0.00142248	0.0352165	0.0284252	1192	tags=49%, list=7%, signal=46%	RPL13A/UPF3A/RPS7/PSMB2/NCBP1/CUL2/PSMD8/GSPT1/RPS4X/PSMD10/RPL3/RPS26/PSMD4/PSMC1/PSMD6/RPS4Y2/RPS13/RPL15/RPL10A/ELOB/RPS6/ELOC/PSMD14/FAU/UPF3B/PSMC3/RPL22/RPL34/RPS14/RPL9/RPS21/PSMA2/RPS12/RPS10/PSMA5/RPS15A/PSMB6/PSME2/RPS18/PSMC6/RPS23/PSMB7/RPS29/RPL12/RPL41/PSMA3/MAGOH/RPL27/RPL26L1/RPL6/RPL7/RPL4/RPL30/RPS20/RPL5/RPL35A/PSMB1/RPL35/RBX1/PSMC2/RPL24/PSMA6/RPL11/RPS27A/RPS3A/SEM1/PSMA4/RP…
KEGG_HUNTINGTONS_DISEASE	KEGG_HUNTINGTONS_DISEASE	150	-0.740743	-2.12842	0.00144718	0.0352165	0.0284252	1344	tags=32%, list=8%, signal=30%	NDUFB8/CLTB/SDHD/POLR2H/COX5A/POLR2F/BAX/NDUFB7/COX6B1/POLR2G/POLR2B/NDUFA7/CASP3/TFAM/NDUFAB1/SOD2/UQCRC2/COX4I1/NDUFS3/HDAC2/NDUFB5/NDUFV2/COX5B/NDUFA9/VDAC3/UQCRB/NDUFA8/ATP5PD/COX6C/NDUFB6/COX6A1/ATP5PB/ATP5F1C/SOD1/UQCRH/COX7B/UQCRHL/NDUFS4/NDUFB2/COX7A2/NDUFA4/ATP5PF/UQCRQ/ATP5PO/COX7C/NDUFB3/NDUFS5/NDUFA1
REACTOME_DISORDERS_OF_TRANSMEMBRANE_TRANSPORTERS	REACTOME_DISORDERS_OF_TRANSMEMBRANE_TRANSPORTERS	160	-0.603011	-1.74907	0.00144718	0.0352165	0.0284252	1237	tags=19%, list=8%, signal=18%	PSMC5/NUP42/PSMB2/ERLEC1/PSMD8/NUP133/NUP107/SLC11A2/PSMD10/PSMD4/PSMC1/PSMD6/PSMD14/PSMC3/PSMA2/NUP88/PSMA5/PSMB6/NUP37/PSME2/PSMC6/PSMB7/SLC35A1/PSMA3/PSMB1/PSMC2/PSMA6/RPS27A/SEM1/PSMA4
REACTOME_INFLUENZA_INFECTION	REACTOME_INFLUENZA_INFECTION	151	-0.810577	-2.3327	0.00144718	0.0352165	0.0284252	1343	tags=45%, list=8%, signal=42%	ISG15/KPNA3/RPL32/POLR2H/NUP42/RPL13A/RPS7/POLR2F/NUP133/NUP107/RPS4X/POLR2G/POLR2B/RPL3/RPS26/RAN/RPS4Y2/RPS13/RPL15/RPL10A/GRSF1/RPS6/FAU/RPL22/RPL34/RPS14/RPL9/RPS21/NUP88/RPS12/RPS10/RPS15A/NUP37/KPNA4/RPS18/RPS23/RPS29/GTF2F2/RPL12/RPL41/RPL27/RPL26L1/RPL6/RPL7/RPL4/RPL30/RPS20/RPL5/RPL35A/RPL35/HSP90AA1/RPL24/RPL11/RPS27A/RPS3A/RPS27/RPL39/RPS25/RPL23/RPS24/RPS27L/RPL36AL/RPL21/RPS17/RPL31/…
REACTOME_PROTEIN_LOCALIZATION	REACTOME_PROTEIN_LOCALIZATION	156	-0.563061	-1.62697	0.00144718	0.0352165	0.0284252	2040	tags=29%, list=12%, signal=26%	PEX7/MTX2/COA6/HSCB/ACOT4/TOMM22/SLC25A12/HSD17B4/TIMM21/CYB5A/CROT/COA4/CHCHD7/FIS1/PRNP/NDUFB8/TIMM10/CHCHD3/ATAD1/CAMLG/UBE2D3/TOMM70/ZFAND6/HSPD1/PEX2/GNPAT/CAT/GRPEL1/SEC61B/HMOX1/AGPS/HSPA9/GRPEL2/CHCHD4/TOMM20/PMPCB/TOMM5/HACL1/COQ2/TIMM23/CHCHD2/SEC61G/CMC2/RPS27A/COX17/TOMM7
REACTOME_S_PHASE	REACTOME_S_PHASE	156	-0.681194	-1.96832	0.00144718	0.0352165	0.0284252	1986	tags=35%, list=12%, signal=31%	PSMB3/ORC4/STAG1/PSMB4/PSMD7/ORC5/PSMD1/CUL1/RFC4/PSMA1/GSK3B/RPA1/CDC23/ORC3/PSME4/ANAPC15/PSMC5/CDC16/PSMB2/PSMD8/SKP1/CCNH/PRIM1/PSMD10/PDS5A/SMC3/ANAPC10/POLE3/PSMD4/PSMC1/PSMD6/RAD21/ANAPC4/PSMD14/PSMC3/PSMA2/RPA2/CKS1B/UBE2E1/PSMA5/PSMB6/PSME2/PSMC6/PSMB7/CDC26/PSMA3/POLE4/PSMB1/RBX1/PSMC2/PSMA6/RPA3/RPS27A/SEM1/PSMA4
REACTOME_UB_SPECIFIC_PROCESSING_PROTEASES	REACTOME_UB_SPECIFIC_PROCESSING_PROTEASES	160	-0.584562	-1.69555	0.00144718	0.0352165	0.0284252	1294	tags=19%, list=8%, signal=18%	BIRC2/PSMC5/TOMM70/PSMB2/PSMD8/PSMD10/PSMD4/PSMC1/PSMD6/ADRB2/USP16/TOMM20/PSMD14/PSMC3/PTEN/PSMA2/POLB/VDAC3/PSMA5/PSMB6/PTRH2/PSME2/PSMC6/PSMB7/PSMA3/PSMB1/PSMC2/PSMA6/RPS27A/SEM1/PSMA4
KEGG_ALZHEIMERS_DISEASE	KEGG_ALZHEIMERS_DISEASE	140	-0.745399	-2.12244	0.0014556	0.0352165	0.0284252	862	tags=26%, list=5%, signal=25%	NDUFA7/SNCA/CASP3/NAE1/NDUFAB1/PPP3CB/UQCRC2/COX4I1/NDUFS3/NDUFB5/NDUFV2/COX5B/NDUFA9/UQCRB/NDUFA8/ATP5PD/COX6C/NDUFB6/COX6A1/CALM2/ATP5PB/ATP5F1C/UQCRH/COX7B/UQCRHL/NDUFS4/NDUFB2/COX7A2/NDUFA4/ATP5PF/UQCRQ/ATP5PO/COX7C/NDUFB3/NDUFS5/NDUFA1
REACTOME_SIGNALING_BY_HEDGEHOG	REACTOME_SIGNALING_BY_HEDGEHOG	140	-0.572919	-1.63133	0.0014556	0.0352165	0.0284252	1237	tags=18%, list=8%, signal=17%	PSMC5/PSMB2/ERLEC1/PSMD8/SKP1/PSMD10/PSMD4/PSMC1/PSMD6/PSMD14/PSMC3/PSMA2/PSMA5/PSMB6/PSME2/PSMC6/PSMB7/PSMA3/PSMB1/RBX1/PSMC2/PSMA6/RPS27A/SEM1/PSMA4
REACTOME_THE_CITRIC_ACID_TCA_CYCLE_AND_RESPIRATORY_ELECTRON_TRANSPORT	REACTOME_THE_CITRIC_ACID_TCA_CYCLE_AND_RESPIRATORY_ELECTRON_TRANSPORT	154	-0.772931	-2.22381	0.0014556	0.0352165	0.0284252	1600	tags=43%, list=10%, signal=39%	PDHX/PDK4/NDUFC1/IDH3A/UQCRFS1/NDUFB10/MPC1/NDUFB8/SUCLA2/SDHD/COX5A/NDUFAF4/LRPPRC/FH/NDUFB7/COX6B1/COQ10B/LDHA/NDUFA7/GLO1/NDUFA11/DLD/HAGH/SCO1/COX14/NDUFA12/NDUFAB1/UQCRC2/COX4I1/SUCLG1/NDUFA13/MPC2/NDUFS3/PDHB/NDUFB5/NDUFV2/COX5B/NDUFA9/UQCRB/NDUFA8/ETFA/ATP5PD/COX6C/TMEM126B/NDUFAF2/NDUFB6/ATP5MG/COX6A1/ATP5MF/ATP5PB/ATP5F1C/ATP5ME/LDHB/UQCRH/COX7B/COX16/NDUFS4/NDUFB2/NDUFA4/ATP5PF/UQCRQ/AT…
WP_NONALCOHOLIC_FATTY_LIVER_DISEASE	WP_NONALCOHOLIC_FATTY_LIVER_DISEASE	140	-0.717195	-2.04214	0.0014556	0.0352165	0.0284252	1456	tags=32%, list=9%, signal=30%	GSK3B/VMP1/NDUFC1/UQCRFS1/NDUFB10/PRKAA1/FASLG/NDUFB8/ADIPOR2/SDHD/COX5A/BAX/NDUFB7/COX6B1/NDUFA7/DDIT3/CASP3/NDUFA11/NDUFA12/NDUFAB1/UQCRC2/COX4I1/NDUFA13/NDUFS3/NDUFB5/NDUFV2/COX5B/NDUFA9/UQCRB/NDUFA8/COX6C/NDUFB6/COX6A1/UQCRH/COX7B/UQCRHL/NDUFS4/NDUFB2/COX7A2/NDUFA4/UQCRQ/COX7C/NDUFB3/NDUFS5/NDUFA1
REACTOME_MITOTIC_G1_PHASE_AND_G1_S_TRANSITION	REACTOME_MITOTIC_G1_PHASE_AND_G1_S_TRANSITION	147	-0.646346	-1.84643	0.00145773	0.0352165	0.0284252	1986	tags=31%, list=12%, signal=27%	PSMB3/ORC4/PSMB4/PSMD7/ORC5/PSMD1/CUL1/PSMA1/CCND2/RPA1/ORC3/PSMC5/PSMB2/PSMD8/SKP1/CCNH/PRIM1/JAK2/PSMD10/PPP2CA/POLE3/PPP2R2A/PSMD4/PSMC1/PSMD6/PSMD14/PSMC3/PSMA2/RPA2/CKS1B/PSMA5/PSMB6/PSME2/PSMC6/PSMB7/E2F3/PSMA3/POLE4/PSMB1/PSMC2/PSMA6/RPA3/RPS27A/SEM1/PSMA4
REACTOME_BETA_CATENIN_INDEPENDENT_WNT_SIGNALING	REACTOME_BETA_CATENIN_INDEPENDENT_WNT_SIGNALING	134	-0.554507	-1.56808	0.00146199	0.0352165	0.0284252	1377	tags=29%, list=8%, signal=27%	CLTA/GNG10/PSMB3/AP2S1/PSMB4/PSMD7/PSMD1/PSMA1/PSME4/AGO4/CLTB/PPP3R1/PSMC5/GNGT2/PSMB2/PSMD8/GNG2/PSMD10/PSMD4/PSMC1/PSMD6/GNB4/PSMD14/PPP3CB/PSMC3/PSMA2/GNG11/PSMA5/PSMB6/PSME2/PSMC6/PSMB7/PSMA3/PSMB1/PSMC2/PSMA6/RPS27A/SEM1/PSMA4
REACTOME_INTERLEUKIN_1_FAMILY_SIGNALING	REACTOME_INTERLEUKIN_1_FAMILY_SIGNALING	135	-0.618791	-1.75026	0.00146199	0.0352165	0.0284252	1986	tags=33%, list=12%, signal=30%	PSMB3/TNIP2/PSMB4/PELI2/PSMD7/PSMD1/CUL1/RIPK2/PTPN2/IRAK4/PSMA1/PSME4/NKIRAS1/UBE2N/PSMC5/PSMB2/PSMD8/SKP1/PSMD10/PSMD4/PSMC1/PSMD6/CHUK/CTSG/PTPN11/PSMD14/PSMC3/TBK1/PSMA2/PSMA5/PSMB6/PSME2/PSMC6/PSMB7/PTPN4/PSMA3/PSMB1/CASP1/RBX1/PSMC2/PSMA6/S100A12/RPS27A/SEM1/PSMA4
REACTOME_PTEN_REGULATION	REACTOME_PTEN_REGULATION	133	-0.593187	-1.67147	0.00147275	0.0352165	0.0284252	1644	tags=26%, list=10%, signal=24%	LAMTOR4/PSMA1/BMI1/PSME4/RHEB/AGO4/PSMC5/PSMB2/PSMD8/MKRN1/LAMTOR5/RRAGD/PSMD10/PSMD4/PSMC1/PSMD6/LAMTOR2/PSMD14/PSMC3/PTEN/HDAC2/PSMA2/PSMA5/PSMB6/PSME2/PSMC6/PSMB7/PSMA3/PSMB1/LAMTOR3/PSMC2/PSMA6/RPS27A/SEM1/PSMA4
REACTOME_G2_M_CHECKPOINTS	REACTOME_G2_M_CHECKPOINTS	130	-0.670815	-1.88008	0.00149701	0.0352165	0.0284252	1986	tags=35%, list=12%, signal=31%	PSMB3/ORC4/WRN/PSMB4/BRCC3/BLM/PSMD7/ORC5/PSMD1/RFC4/YWHAH/PSMA1/RPA1/TOPBP1/ORC3/YWHAQ/PSME4/BABAM1/UBE2N/PSMC5/UIMC1/PSMB2/RHNO1/PSMD8/PSMD10/PSMD4/PSMC1/PSMD6/PSMD14/PSMC3/PSMA2/RPA2/PSMA5/PSMB6/PSME2/UBE2V2/PSMC6/PSMB7/PSMA3/PSMB1/PSMC2/PSMA6/RPA3/RPS27A/SEM1/PSMA4
REACTOME_FC_EPSILON_RECEPTOR_FCERI_SIGNALING	REACTOME_FC_EPSILON_RECEPTOR_FCERI_SIGNALING	128	-0.547924	-1.53497	0.00149925	0.0352165	0.0284252	1908	tags=31%, list=12%, signal=28%	PSMB4/NRAS/PSMD7/PRKCQ/PSMD1/CUL1/PSMA1/BTK/PSME4/PPP3R1/UBE2N/PSMC5/PSMB2/PSMD8/SKP1/RASGRP1/PSMD10/VAV3/PSMD4/PSMC1/PSMD6/CHUK/PSMD14/PPP3CB/PSMC3/PSMA2/PSMA5/PSMB6/PSME2/PSMC6/PSMB7/FCER1G/PSMA3/PSMB1/PSMC2/PSMA6/FCER1A/RPS27A/SEM1/PSMA4
REACTOME_HOST_INTERACTIONS_OF_HIV_FACTORS	REACTOME_HOST_INTERACTIONS_OF_HIV_FACTORS	125	-0.652468	-1.82322	0.00150376	0.0352165	0.0284252	1237	tags=30%, list=8%, signal=28%	PSMC5/NUP42/AP1S1/PSMB2/PSMD8/NUP133/SKP1/NUP107/PSIP1/CUL5/PSMD10/RAN/PSMD4/PSMC1/PSMD6/ELOB/ELOC/PSMD14/PSMC3/PSMA2/NUP88/PSMA5/PSMB6/NUP37/PSME2/PSMC6/PSMB7/B2M/AP1S2/PSMA3/PSMB1/RBX1/PSMC2/PSMA6/RPS27A/SEM1/PSMA4
KEGG_SPLICEOSOME	KEGG_SPLICEOSOME	123	-0.61281	-1.70719	0.0015083	0.0352165	0.0284252	1566	tags=36%, list=10%, signal=33%	CDC40/PPIE/THOC1/THOC2/PPIL1/PRPF38A/HNRNPC/HNRNPU/PHF5A/LSM8/NCBP1/CDC5L/PRPF18/SRSF3/SNRPA1/RBM17/SNRNP40/THOC3/TRA2B/U2SURP/SF3B5/CCDC12/SRSF6/RBM25/SNRNP27/PPIH/ISY1/SNRPF/SRSF1/LSM7/PLRG1/BUD31/HSPA8/LSM5/MAGOH/SNRPD2/SYF2/SNRPB2/SF3B6/CWC15/SLU7/ZMAT2/LSM3/SNRPG
REACTOME_DNA_REPLICATION	REACTOME_DNA_REPLICATION	123	-0.728317	-2.02897	0.0015083	0.0352165	0.0284252	1986	tags=40%, list=12%, signal=35%	PSMB3/ORC4/PSMB4/PSMD7/ORC5/PSMD1/CUL1/RFC4/PSMA1/RPA1/CDC23/ORC3/PSME4/ANAPC15/PSMC5/CDC16/PSMB2/PSMD8/SKP1/PRIM1/PSMD10/ANAPC10/POLE3/PSMD4/PSMC1/PSMD6/ANAPC4/PSMD14/PSMC3/PSMA2/RPA2/UBE2E1/PSMA5/PSMB6/PSME2/PSMC6/PSMB7/E2F3/CDC26/PSMA3/POLE4/PSMB1/RBX1/PSMC2/PSMA6/RPA3/RPS27A/SEM1/PSMA4
REACTOME_EUKARYOTIC_TRANSLATION_INITIATION	REACTOME_EUKARYOTIC_TRANSLATION_INITIATION	118	-0.868367	-2.40667	0.0015083	0.0352165	0.0284252	624	tags=43%, list=4%, signal=42%	RPS4Y2/RPS13/EIF4B/RPL15/EIF3M/RPL10A/EIF3D/RPS6/FAU/RPL22/RPL34/RPS14/RPL9/RPS21/RPS12/RPS10/RPS15A/EIF4A2/RPS18/RPS23/RPS29/RPL12/RPL41/RPL27/RPL26L1/RPL6/RPL7/RPL4/RPL30/RPS20/RPL5/RPL35A/RPL35/RPL24/RPL11/RPS27A/RPS3A/EIF3E/RPS27/RPL39/RPS25/RPL23/RPS24/RPS27L/RPL36AL/RPL21/RPS17/RPL31/RPL17/RPL26/RPS4Y1
REACTOME_NONSENSE_MEDIATED_DECAY_NMD_	REACTOME_NONSENSE_MEDIATED_DECAY_NMD_	114	-0.848364	-2.33791	0.00151286	0.0352165	0.0284252	856	tags=52%, list=5%, signal=49%	RPL13A/UPF3A/RPS7/NCBP1/GSPT1/RPS4X/RPL3/PPP2CA/RPS26/PPP2R2A/RPS4Y2/RPS13/RPL15/RPL10A/RPS6/FAU/UPF3B/PNRC2/RPL22/RPL34/RPS14/RPL9/RPS21/RPS12/RPS10/RPS15A/RPS18/RPS23/RPS29/RPL12/RPL41/MAGOH/RPL27/RPL26L1/RPL6/RPL7/RPL4/RPL30/RPS20/RPL5/RPL35A/RPL35/RPL24/RPL11/RPS27A/RPS3A/RPS27/RPL39/RPS25/RPL23/RPS24/RPS27L/RPL36AL/RPL21/RPS17/RPL31/RPL17/RPL26/RPS4Y1
REACTOME_TCR_SIGNALING	REACTOME_TCR_SIGNALING	114	-0.661808	-1.8238	0.00151286	0.0352165	0.0284252	1840	tags=39%, list=11%, signal=35%	HLA-DPA1/PSMD7/PRKCQ/PSMD1/CUL1/RIPK2/PSMA1/PSME4/HLA-DQB1/UBE2N/PSMC5/PSMB2/PSMD8/SKP1/PSMD10/PSMD4/PSMC1/PSMD6/HLA-DRA/HLA-DPB1/CHUK/PSMD14/HLA-DQA1/PSMC3/PTEN/CD3G/TRAT1/PSMA2/PSMA5/NCK1/PSMB6/PSME2/PSMC6/PSMB7/PSMA3/HLA-DRB1/PSMB1/CD3D/PSMC2/PSMA6/RPS27A/SEM1/HLA-DRB5/PSMA4
REACTOME_SRP_DEPENDENT_COTRANSLATIONAL_PROTEIN_TARGETING_TO_MEMBRANE	REACTOME_SRP_DEPENDENT_COTRANSLATIONAL_PROTEIN_TARGETING_TO_MEMBRANE	112	-0.866177	-2.37341	0.00152439	0.0352165	0.0284252	856	tags=50%, list=5%, signal=48%	RPL3/RPS26/SEC61B/SRP9/RPS4Y2/RPS13/RPL15/RPL10A/RPS6/SRPRB/FAU/RPL22/SEC11C/RPL34/RPS14/RPL9/RPS21/RPS12/RPS10/RPS15A/SEC61G/RPS18/RPS23/RPS29/RPL12/RPL41/RPL27/RPL26L1/SRP19/RPL6/RPL7/RPL4/RPL30/RPS20/RPL5/RPL35A/RPL35/SEC11A/RPL24/RPL11/RPS27A/SRP14/RPS3A/RPS27/RPL39/RPS25/RPL23/RPS24/RPS27L/RPL36AL/RPL21/RPS17/RPL31/RPL17/RPL26/RPS4Y1
REACTOME_TRANSCRIPTIONAL_REGULATION_BY_RUNX2	REACTOME_TRANSCRIPTIONAL_REGULATION_BY_RUNX2	112	-0.670211	-1.83645	0.00152439	0.0352165	0.0284252	1237	tags=30%, list=8%, signal=28%	PSMB3/PSMB4/PSMD7/PSMD1/CUL1/PSMA1/GSK3B/PSME4/PSMC5/PSMB2/BAX/PSMD8/SKP1/WWP1/PSMD10/PSMD4/PSMC1/PSMD6/PSMD14/PSMC3/PSMA2/PSMA5/PSMB6/PSME2/PSMC6/PSMB7/PSMA3/PSMB1/RBX1/PSMC2/PSMA6/RPS27A/SEM1/PSMA4
REACTOME_RESPONSE_OF_EIF2AK4_GCN2_TO_AMINO_ACID_DEFICIENCY	REACTOME_RESPONSE_OF_EIF2AK4_GCN2_TO_AMINO_ACID_DEFICIENCY	101	-0.869541	-2.34191	0.00154083	0.0352165	0.0284252	856	tags=50%, list=5%, signal=47%	RPL3/DDIT3/RPS26/CEBPG/RPS4Y2/RPS13/RPL15/RPL10A/RPS6/FAU/RPL22/RPL34/RPS14/RPL9/RPS21/RPS12/RPS10/RPS15A/RPS18/RPS23/RPS29/RPL12/RPL41/RPL27/RPL26L1/RPL6/RPL7/RPL4/RPL30/RPS20/RPL5/RPL35A/RPL35/RPL24/RPL11/RPS27A/RPS3A/RPS27/RPL39/RPS25/RPL23/RPS24/RPS27L/RPL36AL/RPL21/RPS17/RPL31/RPL17/RPL26/RPS4Y1
REACTOME_TRANSCRIPTIONAL_REGULATION_BY_RUNX3	REACTOME_TRANSCRIPTIONAL_REGULATION_BY_RUNX3	95	-0.610995	-1.63621	0.00154083	0.0352165	0.0284252	1237	tags=23%, list=8%, signal=22%	PSMC5/PSMB2/PSMD8/PSMD10/PSMD4/PSMC1/PSMD6/PSMD14/PSMC3/PSMA2/PSMA5/PSMB6/PSME2/PSMC6/PSMB7/PSMA3/PSMB1/PSMC2/PSMA6/RPS27A/SEM1/PSMA4
KEGG_OXIDATIVE_PHOSPHORYLATION	KEGG_OXIDATIVE_PHOSPHORYLATION	104	-0.834837	-2.25759	0.0015456	0.0352165	0.0284252	553	tags=38%, list=3%, signal=36%	NDUFAB1/ATP6V0E1/UQCRC2/COX4I1/NDUFS3/NDUFB5/NDUFV2/COX5B/NDUFA9/UQCRB/NDUFA8/ATP5PD/COX6C/NDUFB6/ATP5MG/COX6A1/PPA1/ATP5MF/ATP5PB/ATP5F1C/ATP5ME/UQCRH/ATP6V1E1/COX7B/ATP6V1G1/ATP6V1D/UQCRHL/COX17/NDUFS4/NDUFB2/COX7A2/NDUFA4/ATP5PF/UQCRQ/ATP5PO/COX7C/NDUFB3/NDUFS5/NDUFA1
REACTOME_INTERLEUKIN_1_SIGNALING	REACTOME_INTERLEUKIN_1_SIGNALING	99	-0.647713	-1.73828	0.0015456	0.0352165	0.0284252	1986	tags=39%, list=12%, signal=35%	PSMB3/TNIP2/PSMB4/PELI2/PSMD7/PSMD1/CUL1/RIPK2/IRAK4/PSMA1/PSME4/NKIRAS1/UBE2N/PSMC5/PSMB2/PSMD8/SKP1/PSMD10/PSMD4/PSMC1/PSMD6/CHUK/PSMD14/PSMC3/PSMA2/PSMA5/PSMB6/PSME2/PSMC6/PSMB7/PSMA3/PSMB1/RBX1/PSMC2/PSMA6/S100A12/RPS27A/SEM1/PSMA4
REACTOME_MITOCHONDRIAL_TRANSLATION	REACTOME_MITOCHONDRIAL_TRANSLATION	94	-0.78177	-2.08869	0.0015456	0.0352165	0.0284252	2087	tags=62%, list=13%, signal=54%	MRPL52/MRPS35/GFM1/MRPL47/MRPS30/TSFM/MRPS14/MRPL12/MRPL23/MRPS11/MRPL41/MRPS34/DAP3/MRPS24/MRPL9/MRPS15/MRPL57/MRPL11/MRPL45/MRPL42/MRPL27/MRPL55/MRPL1/MRPS7/MRPL20/MRPL53/MRPL15/MRPL40/MRPL39/MRPL24/MRPL54/MRPL46/MRPL48/MRPL18/MRPL14/MRPL13/MRPS23/MTIF2/MRPS28/MRPL58/MRPL35/MRPL21/MRPS9/MRPL32/MRPL3/MRPL50/MRPS33/MRPS17/MRPS31/MRPS21/MTIF3/MRPL17/MRPL36/MRPS18C/MRPL33/MRPS22/MRPL22/MRPL51
REACTOME_RESPIRATORY_ELECTRON_TRANSPORT_ATP_SYNTHESIS_BY_CHEMIOSMOTIC_COUPLING_AND_HEAT_PRODUCTION_BY_UNCOUPLING_PROTEINS_	REACTOME_RESPIRATORY_ELECTRON_TRANSPORT_ATP_SYNTHESIS_BY_CHEMIOSMOTIC_COUPLING_AND_HEAT_PRODUCTION_BY_UNCOUPLING_PROTEINS_	104	-0.834437	-2.25651	0.0015456	0.0352165	0.0284252	1456	tags=49%, list=9%, signal=45%	UQCRFS1/NDUFB10/NDUFB8/SDHD/COX5A/NDUFAF4/LRPPRC/NDUFB7/COX6B1/COQ10B/NDUFA7/NDUFA11/SCO1/COX14/NDUFA12/NDUFAB1/UQCRC2/COX4I1/NDUFA13/NDUFS3/NDUFB5/NDUFV2/COX5B/NDUFA9/UQCRB/NDUFA8/ETFA/ATP5PD/COX6C/TMEM126B/NDUFAF2/NDUFB6/ATP5MG/COX6A1/ATP5MF/ATP5PB/ATP5F1C/ATP5ME/UQCRH/COX7B/COX16/NDUFS4/NDUFB2/NDUFA4/ATP5PF/UQCRQ/ATP5PO/COX7C/NDUFB3/NDUFS5/NDUFA1
REACTOME_TNFR2_NON_CANONICAL_NF_KB_PATHWAY	REACTOME_TNFR2_NON_CANONICAL_NF_KB_PATHWAY	99	-0.616516	-1.65456	0.0015456	0.0352165	0.0284252	1822	tags=34%, list=11%, signal=31%	PSMB3/PSMB4/PSMD7/TNFRSF17/PSMD1/CUL1/PSMA1/PSME4/FASLG/BIRC2/PSMC5/PSMB2/PSMD8/SKP1/PSMD10/PSMD4/PSMC1/PSMD6/CHUK/PSMD14/PSMC3/PSMA2/PSMA5/PSMB6/PSME2/PSMC6/PSMB7/PSMA3/PSMB1/PSMC2/PSMA6/RPS27A/SEM1/PSMA4
REACTOME_HEDGEHOG_OFF_STATE	REACTOME_HEDGEHOG_OFF_STATE	107	-0.612418	-1.65923	0.00154799	0.0352165	0.0284252	1237	tags=28%, list=8%, signal=26%	PSMD7/PSMD1/CUL1/PSMA1/GSK3B/PSME4/PSMC5/PSMB2/PSMD8/SKP1/PSMD10/PSMD4/PSMC1/PSMD6/PSMD14/PSMC3/PSMA2/PSMA5/PSMB6/PSME2/PSMC6/PSMB7/PSMA3/PSMB1/RBX1/PSMC2/PSMA6/RPS27A/SEM1/PSMA4
REACTOME_NUCLEOTIDE_EXCISION_REPAIR	REACTOME_NUCLEOTIDE_EXCISION_REPAIR	107	-0.598195	-1.62069	0.00154799	0.0352165	0.0284252	1718	tags=29%, list=10%, signal=26%	RFC4/POLR2C/RPA1/TFPT/ZNF830/PPIE/CUL4A/POLR2H/UBE2N/POLR2F/ACTL6A/POLR2G/POLR2B/COPS8/CCNH/SUMO2/POLE3/ERCC5/ISY1/COPS3/HMGN1/RPA2/UBE2V2/COPS4/POLE4/CETN2/COPS5/RBX1/RPA3/GTF2H5/RPS27A
REACTOME_SELENOAMINO_ACID_METABOLISM	REACTOME_SELENOAMINO_ACID_METABOLISM	107	-0.876017	-2.3734	0.00154799	0.0352165	0.0284252	624	tags=44%, list=4%, signal=43%	RPS4Y2/RPS13/RPL15/RPL10A/RPS6/FAU/RPL22/RPL34/RPS14/RPL9/RPS21/RPS12/RPS10/EEF1E1/RPS15A/RPS18/RPS23/RPS29/RPL12/RPL41/RPL27/RPL26L1/RPL6/RPL7/RPL4/RPL30/RPS20/RPL5/RPL35A/RPL35/RPL24/RPL11/RPS27A/RPS3A/RPS27/RPL39/RPS25/RPL23/RPS24/RPS27L/RPL36AL/RPL21/RPS17/RPL31/RPL17/RPL26/RPS4Y1
REACTOME_EUKARYOTIC_TRANSLATION_ELONGATION	REACTOME_EUKARYOTIC_TRANSLATION_ELONGATION	93	-0.88531	-2.36163	0.00155039	0.0352165	0.0284252	624	tags=53%, list=4%, signal=51%	RPS4Y2/RPS13/RPL15/EEF1D/RPL10A/RPS6/FAU/RPL22/EEF1A1/RPL34/RPS14/RPL9/RPS21/RPS12/RPS10/RPS15A/RPS18/RPS23/RPS29/RPL12/RPL41/EEF1B2/RPL27/RPL26L1/RPL6/RPL7/RPL4/RPL30/RPS20/RPL5/RPL35A/RPL35/RPL24/RPL11/RPS27A/RPS3A/RPS27/RPL39/RPS25/RPL23/RPS24/RPS27L/RPL36AL/RPL21/RPS17/RPL31/RPL17/RPL26/RPS4Y1
KEGG_PARKINSONS_DISEASE	KEGG_PARKINSONS_DISEASE	98	-0.81288	-2.18084	0.00155521	0.0352165	0.0284252	553	tags=36%, list=3%, signal=35%	NDUFA7/SNCA/CASP3/NDUFAB1/UQCRC2/COX4I1/NDUFS3/PARK7/NDUFB5/NDUFV2/COX5B/NDUFA9/VDAC3/UQCRB/NDUFA8/ATP5PD/COX6C/NDUFB6/COX6A1/ATP5PB/ATP5F1C/UQCRH/COX7B/UQCRHL/NDUFS4/NDUFB2/COX7A2/NDUFA4/ATP5PF/UQCRQ/ATP5PO/COX7C/NDUFB3/NDUFS5/NDUFA1
REACTOME_ABC_FAMILY_PROTEINS_MEDIATED_TRANSPORT	REACTOME_ABC_FAMILY_PROTEINS_MEDIATED_TRANSPORT	98	-0.657576	-1.76418	0.00155521	0.0352165	0.0284252	1986	tags=32%, list=12%, signal=28%	PSMB3/DERL1/PSMB4/PSMD7/PSMD1/PSMA1/ABCB7/PSME4/PSMC5/PSMB2/ERLEC1/PSMD8/PSMD10/PSMD4/PSMC1/PSMD6/PSMD14/PSMC3/PSMA2/PSMA5/PSMB6/PSME2/PSMC6/PSMB7/PSMA3/PSMB1/PSMC2/PSMA6/RPS27A/SEM1/PSMA4
REACTOME_ANTIGEN_PROCESSING_CROSS_PRESENTATION	REACTOME_ANTIGEN_PROCESSING_CROSS_PRESENTATION	97	-0.623547	-1.66936	0.00155521	0.0352165	0.0284252	1822	tags=42%, list=11%, signal=38%	PSMD7/PSMD1/VAMP3/PSMA1/BTK/PSME4/FCGR1A/CD36/CTSL/PSMC5/PSMB2/SEC22B/PSMD8/CYBB/PSMD10/SEC61B/PSMD4/PSMC1/PSMD6/CHUK/FCGR1B/PSMD14/PSMC3/NCF2/PSMA2/PSMA5/PSMB6/PSME2/SEC61G/PSMC6/PSMB7/B2M/PSMA3/VAMP8/PSMB1/LY96/PSMC2/PSMA6/RPS27A/SEM1/PSMA4
REACTOME_DOWNSTREAM_SIGNALING_EVENTS_OF_B_CELL_RECEPTOR_BCR_	REACTOME_DOWNSTREAM_SIGNALING_EVENTS_OF_B_CELL_RECEPTOR_BCR_	79	-0.710383	-1.87541	0.00155763	0.0352165	0.0284252	1986	tags=44%, list=12%, signal=39%	PSMB3/PSMB4/NRAS/PSMD7/PSMD1/CUL1/PSMA1/PSME4/PPP3R1/PSMC5/PSMB2/PSMD8/SKP1/RASGRP1/PSMD10/PSMD4/PSMC1/PSMD6/CHUK/PSMD14/PPP3CB/PSMC3/PSMA2/PSMA5/PSMB6/PSME2/PSMC6/PSMB7/PSMA3/PSMB1/PSMC2/PSMA6/RPS27A/SEM1/PSMA4
REACTOME_HEDGEHOG_ON_STATE	REACTOME_HEDGEHOG_ON_STATE	79	-0.765099	-2.01986	0.00155763	0.0352165	0.0284252	1237	tags=29%, list=8%, signal=27%	PSMC5/PSMB2/PSMD8/PSMD10/PSMD4/PSMC1/PSMD6/PSMD14/PSMC3/PSMA2/PSMA5/PSMB6/PSME2/PSMC6/PSMB7/PSMA3/PSMB1/RBX1/PSMC2/PSMA6/RPS27A/SEM1/PSMA4
REACTOME_FCERI_MEDIATED_NF_KB_ACTIVATION	REACTOME_FCERI_MEDIATED_NF_KB_ACTIVATION	78	-0.702601	-1.84968	0.0015674	0.0352165	0.0284252	1822	tags=46%, list=11%, signal=41%	PSMB3/PSMB4/PSMD7/PRKCQ/PSMD1/CUL1/PSMA1/PSME4/UBE2N/PSMC5/PSMB2/PSMD8/SKP1/RASGRP1/PSMD10/PSMD4/PSMC1/PSMD6/CHUK/PSMD14/PSMC3/PSMA2/PSMA5/PSMB6/PSME2/PSMC6/PSMB7/FCER1G/PSMA3/PSMB1/PSMC2/PSMA6/FCER1A/RPS27A/SEM1/PSMA4
REACTOME_DNA_REPLICATION_PRE_INITIATION	REACTOME_DNA_REPLICATION_PRE_INITIATION	82	-0.750344	-1.98136	0.00157729	0.0352165	0.0284252	1986	tags=46%, list=12%, signal=41%	PSMB3/ORC4/PSMB4/PSMD7/ORC5/PSMD1/PSMA1/RPA1/ORC3/PSME4/PSMC5/PSMB2/PSMD8/PRIM1/PSMD10/POLE3/PSMD4/PSMC1/PSMD6/PSMD14/PSMC3/PSMA2/RPA2/PSMA5/PSMB6/PSME2/PSMC6/PSMB7/E2F3/PSMA3/POLE4/PSMB1/PSMC2/PSMA6/RPA3/RPS27A/SEM1/PSMA4
REACTOME_GLOBAL_GENOME_NUCLEOTIDE_EXCISION_REPAIR_GG_NER_	REACTOME_GLOBAL_GENOME_NUCLEOTIDE_EXCISION_REPAIR_GG_NER_	82	-0.661275	-1.74616	0.00157729	0.0352165	0.0284252	1718	tags=27%, list=10%, signal=24%	RFC4/RPA1/TFPT/CUL4A/UBE2N/ACTL6A/COPS8/CCNH/SUMO2/POLE3/ERCC5/COPS3/RPA2/UBE2V2/COPS4/POLE4/CETN2/COPS5/RBX1/RPA3/GTF2H5/RPS27A
REACTOME_SIGNALING_BY_NOTCH4	REACTOME_SIGNALING_BY_NOTCH4	82	-0.654704	-1.72881	0.00157729	0.0352165	0.0284252	1237	tags=29%, list=8%, signal=27%	PSMC5/PSMB2/PSMD8/SKP1/PSMD10/PSMD4/PSMC1/PSMD6/PSMD14/PSMC3/PSMA2/PSMA5/PSMB6/PSME2/PSMC6/PSMB7/PSMA3/PSMB1/RBX1/PSMC2/PSMA6/RPS27A/SEM1/PSMA4
REACTOME_SWITCHING_OF_ORIGINS_TO_A_POST_REPLICATIVE_STATE	REACTOME_SWITCHING_OF_ORIGINS_TO_A_POST_REPLICATIVE_STATE	87	-0.759249	-2.01037	0.00157729	0.0352165	0.0284252	1986	tags=47%, list=12%, signal=42%	PSMB3/ORC4/PSMB4/PSMD7/ORC5/PSMD1/CUL1/PSMA1/CDC23/ORC3/PSME4/ANAPC15/PSMC5/CDC16/PSMB2/PSMD8/SKP1/PSMD10/ANAPC10/PSMD4/PSMC1/PSMD6/ANAPC4/PSMD14/PSMC3/PSMA2/UBE2E1/PSMA5/PSMB6/PSME2/PSMC6/PSMB7/CDC26/PSMA3/PSMB1/RBX1/PSMC2/PSMA6/RPS27A/SEM1/PSMA4
REACTOME_UCH_PROTEINASES	REACTOME_UCH_PROTEINASES	82	-0.678561	-1.79181	0.00157729	0.0352165	0.0284252	1237	tags=32%, list=8%, signal=29%	PSMC5/UCHL5/PSMB2/PSMD8/ACTL6A/PSMD10/PSMD4/PSMC1/PSMD6/PSMD14/NEDD8/PSMC3/PSMA2/PSMA5/PSMB6/PSME2/PSMC6/PSMB7/UCHL3/PSMA3/PSMB1/PSMC2/PSMA6/RPS27A/SEM1/PSMA4
WP_CYTOPLASMIC_RIBOSOMAL_PROTEINS	WP_CYTOPLASMIC_RIBOSOMAL_PROTEINS	87	-0.884636	-2.34237	0.00157729	0.0352165	0.0284252	631	tags=49%, list=4%, signal=48%	RPS6KB1/RPS13/RPL15/RPL10A/RPS6/FAU/RPL22/RPL34/RPS14/RPL9/RPS21/RPS12/RPS10/RPS15A/RPS18/RPS23/RPS29/RPL12/RPL41/RPL27/RPL6/RPL7/RPL4/RPL30/RPS20/RPL5/RPL35A/RPL35/RPL24/RPL11/RPS27A/RPS3A/RPS27/RPL39/RPS25/RPL23/RPS24/RPL21/RPS17/RPL31/RPL17/RPL26/RPS4Y1
WP_ELECTRON_TRANSPORT_CHAIN_OXPHOS_SYSTEM_IN_MITOCHONDRIA	WP_ELECTRON_TRANSPORT_CHAIN_OXPHOS_SYSTEM_IN_MITOCHONDRIA	80	-0.877258	-2.31522	0.00157729	0.0352165	0.0284252	666	tags=44%, list=4%, signal=42%	SCO1/NDUFA12/NDUFAB1/UQCRC2/COX4I1/NDUFS3/NDUFB5/NDUFV2/COX5B/NDUFA9/UQCRB/NDUFA8/ATP5PD/COX6C/NDUFB6/ATP5MG/COX6A1/ATP5MF/ATP5PB/ATP5F1C/ATP5ME/UQCRH/COX7B/COX17/NDUFS4/NDUFB2/COX7A2/NDUFA4/ATP5PF/UQCRQ/ATP5PO/COX7C/NDUFB3/NDUFS5/NDUFA1
REACTOME_APC_C_MEDIATED_DEGRADATION_OF_CELL_CYCLE_PROTEINS	REACTOME_APC_C_MEDIATED_DEGRADATION_OF_CELL_CYCLE_PROTEINS	85	-0.77684	-2.05556	0.00157978	0.0352165	0.0284252	1986	tags=48%, list=12%, signal=43%	PSMB3/MAD2L1/AURKA/PSMB4/PSMD7/PSMD1/CUL1/PSMA1/CDC23/PSME4/ANAPC15/PSMC5/CDC16/PSMB2/PSMD8/SKP1/PTTG1/BUB3/PSMD10/ANAPC10/PSMD4/PSMC1/PSMD6/ANAPC4/PSMD14/PSMC3/PSMA2/UBE2E1/PSMA5/PSMB6/PSME2/PSMC6/PSMB7/CDC26/PSMA3/PSMB1/PSMC2/PSMA6/RPS27A/SEM1/PSMA4
REACTOME_CYCLIN_A_CDK2_ASSOCIATED_EVENTS_AT_S_PHASE_ENTRY	REACTOME_CYCLIN_A_CDK2_ASSOCIATED_EVENTS_AT_S_PHASE_ENTRY	85	-0.71374	-1.88859	0.00157978	0.0352165	0.0284252	1237	tags=29%, list=8%, signal=27%	PSMC5/PSMB2/PSMD8/SKP1/CCNH/PSMD10/PSMD4/PSMC1/PSMD6/PSMD14/PSMC3/PSMA2/CKS1B/PSMA5/PSMB6/PSME2/PSMC6/PSMB7/PSMA3/PSMB1/PSMC2/PSMA6/RPS27A/SEM1/PSMA4
REACTOME_MAPK6_MAPK4_SIGNALING	REACTOME_MAPK6_MAPK4_SIGNALING	85	-0.68598	-1.81514	0.00157978	0.0352165	0.0284252	1986	tags=39%, list=12%, signal=34%	PSMB3/CDC42/MAPKAPK5/PSMB4/PSMD7/PSMD1/PSMA1/PSME4/AGO4/FOXO1/PSMC5/PSMB2/MAPK6/PSMD8/PSMD10/PSMD4/PSMC1/PSMD6/PSMD14/PSMC3/PSMA2/PSMA5/PSMB6/PSME2/PSMC6/PSMB7/PSMA3/PSMB1/PSMC2/PSMA6/RPS27A/SEM1/PSMA4
REACTOME_PCP_CE_PATHWAY	REACTOME_PCP_CE_PATHWAY	85	-0.657789	-1.74054	0.00157978	0.0352165	0.0284252	2058	tags=36%, list=13%, signal=32%	CLTA/PSMB3/AP2S1/PSMB4/PSMD7/PSMD1/PSMA1/PSME4/CLTB/PSMC5/PSMB2/PSMD8/PSMD10/PSMD4/PSMC1/PSMD6/PSMD14/PSMC3/PSMA2/PSMA5/PSMB6/PSME2/PSMC6/PSMB7/PSMA3/PSMB1/PSMC2/PSMA6/RPS27A/SEM1/PSMA4
REACTOME_REGULATION_OF_MRNA_STABILITY_BY_PROTEINS_THAT_BIND_AU_RICH_ELEMENTS	REACTOME_REGULATION_OF_MRNA_STABILITY_BY_PROTEINS_THAT_BIND_AU_RICH_ELEMENTS	85	-0.674054	-1.78358	0.00157978	0.0352165	0.0284252	1280	tags=35%, list=8%, signal=33%	EXOSC9/PSMC5/PSMB2/PSMD8/EXOSC3/EXOSC8/EXOSC1/PSMD10/PSMD4/PSMC1/PSMD6/DCP2/PSMD14/PSMC3/EXOSC7/PSMA2/PSMA5/PSMB6/PSME2/SET/PSMC6/PSMB7/HSPA8/PSMA3/PSMB1/PSMC2/PSMA6/RPS27A/SEM1/PSMA4
REACTOME_TP53_REGULATES_METABOLIC_GENES	REACTOME_TP53_REGULATES_METABOLIC_GENES	81	-0.725191	-1.91257	0.00157978	0.0352165	0.0284252	1752	tags=38%, list=11%, signal=34%	PRKAG1/YWHAH/LAMTOR4/YWHAQ/RHEB/SESN1/PRKAA1/AGO4/COX5A/LRPPRC/COX6B1/LAMTOR5/RRAGD/TIGAR/SCO1/COX14/LAMTOR2/COX4I1/PTEN/COX5B/SESN3/COX6C/PRDX5/COX6A1/LAMTOR3/PRDX1/COX7B/COX16/NDUFA4/TXN/COX7C
KEGG_RIBOSOME	KEGG_RIBOSOME	86	-0.897907	-2.37961	0.00158228	0.0352165	0.0284252	610	tags=53%, list=4%, signal=52%	RPS13/MRPL13/RPL15/RPL10A/RPS6/FAU/RPL22/RPL34/RPL9/RPS21/RPS12/RPS10/RPS15A/RPS18/RPS23/RPS29/RPL12/RPL41/RPL27/RPL26L1/RPL6/RPL7/RPL4/RPL30/RPS20/RPL5/RPL35A/RPL35/RSL24D1/RPL24/RPL11/RPS27A/RPS3A/RPS27/RPL39/RPS25/RPL23/RPS24/RPS27L/RPL36AL/RPL21/RPS17/RPL31/RPL17/RPL26/RPS4Y1
REACTOME_THE_ROLE_OF_GTSE1_IN_G2_M_PROGRESSION_AFTER_G2_CHECKPOINT	REACTOME_THE_ROLE_OF_GTSE1_IN_G2_M_PROGRESSION_AFTER_G2_CHECKPOINT	74	-0.682209	-1.78542	0.00158228	0.0352165	0.0284252	1237	tags=31%, list=8%, signal=29%	PSMC5/PSMB2/PSMD8/PSMD10/PSMD4/PSMC1/PSMD6/PSMD14/PSMC3/PSMA2/PSMA5/PSMB6/PSME2/PSMC6/PSMB7/PSMA3/PSMB1/HSP90AA1/PSMC2/PSMA6/RPS27A/SEM1/PSMA4
REACTOME_ASYMMETRIC_LOCALIZATION_OF_PCP_PROTEINS	REACTOME_ASYMMETRIC_LOCALIZATION_OF_PCP_PROTEINS	60	-0.758006	-1.93699	0.0015873	0.0352165	0.0284252	1237	tags=47%, list=8%, signal=43%	PSMB3/PSMB4/PSMD7/PSMD1/PSMA1/PSME4/PSMC5/PSMB2/PSMD8/PSMD10/PSMD4/PSMC1/PSMD6/PSMD14/PSMC3/PSMA2/PSMA5/PSMB6/PSME2/PSMC6/PSMB7/PSMA3/PSMB1/PSMC2/PSMA6/RPS27A/SEM1/PSMA4
REACTOME_DEGRADATION_OF_BETA_CATENIN_BY_THE_DESTRUCTION_COMPLEX	REACTOME_DEGRADATION_OF_BETA_CATENIN_BY_THE_DESTRUCTION_COMPLEX	83	-0.674798	-1.78245	0.0015873	0.0352165	0.0284252	1237	tags=42%, list=8%, signal=39%	PSMB3/PSMB4/PSMD7/PSMD1/CUL1/PSMA1/GSK3B/PSME4/PSMC5/PSMB2/ZRANB1/PSMD8/SKP1/PSMD10/PPP2CA/PSMD4/PSMC1/PSMD6/PPP2R5C/PSMD14/PSMC3/PSMA2/PSMA5/PSMB6/PSME2/PSMC6/PSMB7/PSMA3/PSMB1/RBX1/PSMC2/PSMA6/RPS27A/SEM1/PSMA4
REACTOME_RESPIRATORY_ELECTRON_TRANSPORT	REACTOME_RESPIRATORY_ELECTRON_TRANSPORT	83	-0.829777	-2.19182	0.0015873	0.0352165	0.0284252	1456	tags=52%, list=9%, signal=47%	UQCRFS1/NDUFB10/NDUFB8/SDHD/COX5A/NDUFAF4/LRPPRC/NDUFB7/COX6B1/COQ10B/NDUFA7/NDUFA11/SCO1/COX14/NDUFA12/NDUFAB1/UQCRC2/COX4I1/NDUFA13/NDUFS3/NDUFB5/NDUFV2/COX5B/NDUFA9/UQCRB/NDUFA8/ETFA/COX6C/TMEM126B/NDUFAF2/NDUFB6/COX6A1/UQCRH/COX7B/COX16/NDUFS4/NDUFB2/NDUFA4/UQCRQ/COX7C/NDUFB3/NDUFS5/NDUFA1
REACTOME_SCF_SKP2_MEDIATED_DEGRADATION_OF_P27_P21	REACTOME_SCF_SKP2_MEDIATED_DEGRADATION_OF_P27_P21	60	-0.772856	-1.97493	0.0015873	0.0352165	0.0284252	1237	tags=40%, list=8%, signal=37%	PSMC5/PSMB2/PSMD8/SKP1/PSMD10/PSMD4/PSMC1/PSMD6/PSMD14/PSMC3/PSMA2/CKS1B/PSMA5/PSMB6/PSME2/PSMC6/PSMB7/PSMA3/PSMB1/PSMC2/PSMA6/RPS27A/SEM1/PSMA4
REACTOME_ABC_TRANSPORTER_DISORDERS	REACTOME_ABC_TRANSPORTER_DISORDERS	73	-0.720852	-1.88081	0.00159236	0.0352165	0.0284252	1237	tags=41%, list=8%, signal=38%	PSMB3/DERL1/PSMB4/PSMD7/PSMD1/PSMA1/PSME4/PSMC5/PSMB2/ERLEC1/PSMD8/PSMD10/PSMD4/PSMC1/PSMD6/PSMD14/PSMC3/PSMA2/PSMA5/PSMB6/PSME2/PSMC6/PSMB7/PSMA3/PSMB1/PSMC2/PSMA6/RPS27A/SEM1/PSMA4
REACTOME_ORC1_REMOVAL_FROM_CHROMATIN	REACTOME_ORC1_REMOVAL_FROM_CHROMATIN	68	-0.761673	-1.96915	0.00160256	0.0352165	0.0284252	1986	tags=50%, list=12%, signal=44%	PSMB3/ORC4/PSMB4/PSMD7/ORC5/PSMD1/CUL1/PSMA1/ORC3/PSME4/PSMC5/PSMB2/PSMD8/SKP1/PSMD10/PSMD4/PSMC1/PSMD6/PSMD14/PSMC3/PSMA2/PSMA5/PSMB6/PSME2/PSMC6/PSMB7/PSMA3/PSMB1/RBX1/PSMC2/PSMA6/RPS27A/SEM1/PSMA4
REACTOME_RUNX1_REGULATES_TRANSCRIPTION_OF_GENES_INVOLVED_IN_DIFFERENTIATION_OF_HSCS	REACTOME_RUNX1_REGULATES_TRANSCRIPTION_OF_GENES_INVOLVED_IN_DIFFERENTIATION_OF_HSCS	67	-0.726163	-1.86926	0.00160772	0.0352165	0.0284252	1237	tags=36%, list=8%, signal=33%	PSMC5/PSMB2/PSMD8/CCNH/PSMD10/PSMD4/PSMC1/PSMD6/MYB/PSMD14/PSMC3/PSMA2/PSMA5/PSMB6/PSME2/PSMC6/PSMB7/PSMA3/PSMB1/PSMC2/PSMA6/RPS27A/SEM1/PSMA4
REACTOME_ACTIVATION_OF_THE_MRNA_UPON_BINDING_OF_THE_CAP_BINDING_COMPLEX_AND_EIFS_AND_SUBSEQUENT_BINDING_TO_43S	REACTOME_ACTIVATION_OF_THE_MRNA_UPON_BINDING_OF_THE_CAP_BINDING_COMPLEX_AND_EIFS_AND_SUBSEQUENT_BINDING_TO_43S	59	-0.86463	-2.19828	0.00161031	0.0352165	0.0284252	624	tags=44%, list=4%, signal=43%	RPS4Y2/RPS13/EIF4B/EIF3M/EIF3D/RPS6/FAU/RPS14/RPS21/RPS12/RPS10/RPS15A/EIF4A2/RPS18/RPS23/RPS29/RPS20/RPS27A/RPS3A/EIF3E/RPS27/RPS25/RPS24/RPS27L/RPS17/RPS4Y1
REACTOME_DECTIN_1_MEDIATED_NONCANONICAL_NF_KB_SIGNALING	REACTOME_DECTIN_1_MEDIATED_NONCANONICAL_NF_KB_SIGNALING	59	-0.7523	-1.91268	0.00161031	0.0352165	0.0284252	1986	tags=53%, list=12%, signal=46%	PSMB3/PSMB4/PSMD7/PSMD1/CUL1/PSMA1/PSME4/PSMC5/PSMB2/PSMD8/SKP1/PSMD10/PSMD4/PSMC1/PSMD6/CHUK/PSMD14/PSMC3/PSMA2/PSMA5/PSMB6/PSME2/PSMC6/PSMB7/PSMA3/PSMB1/PSMC2/PSMA6/RPS27A/SEM1/PSMA4
REACTOME_DEFECTIVE_CFTR_CAUSES_CYSTIC_FIBROSIS	REACTOME_DEFECTIVE_CFTR_CAUSES_CYSTIC_FIBROSIS	59	-0.758298	-1.92793	0.00161031	0.0352165	0.0284252	1986	tags=51%, list=12%, signal=45%	PSMB3/DERL1/PSMB4/PSMD7/PSMD1/PSMA1/PSME4/PSMC5/PSMB2/ERLEC1/PSMD8/PSMD10/PSMD4/PSMC1/PSMD6/PSMD14/PSMC3/PSMA2/PSMA5/PSMB6/PSME2/PSMC6/PSMB7/PSMA3/PSMB1/PSMC2/PSMA6/RPS27A/SEM1/PSMA4
REACTOME_HEDGEHOG_LIGAND_BIOGENESIS	REACTOME_HEDGEHOG_LIGAND_BIOGENESIS	61	-0.753244	-1.91941	0.00161031	0.0352165	0.0284252	1237	tags=48%, list=8%, signal=44%	PSMB3/PSMB4/PSMD7/PSMD1/PSMA1/PSME4/PSMC5/PSMB2/ERLEC1/PSMD8/PSMD10/PSMD4/PSMC1/PSMD6/PSMD14/PSMC3/PSMA2/PSMA5/PSMB6/PSME2/PSMC6/PSMB7/PSMA3/PSMB1/PSMC2/PSMA6/RPS27A/SEM1/PSMA4
REACTOME_RRNA_MODIFICATION_IN_THE_NUCLEUS_AND_CYTOSOL	REACTOME_RRNA_MODIFICATION_IN_THE_NUCLEUS_AND_CYTOSOL	59	-0.679053	-1.72646	0.00161031	0.0352165	0.0284252	1996	tags=39%, list=12%, signal=34%	SNU13/IMP4/UTP3/DIMT1/DDX47/BUD23/NOP58/BMS1/RPS7/THUMPD1/UTP14A/FBL/TRMT112/NOL11/DKC1/MPHOSPH10/RPS6/WDR75/UTP11/UTP6/RPS14/EMG1/NOP10
KEGG_CARDIAC_MUSCLE_CONTRACTION	KEGG_CARDIAC_MUSCLE_CONTRACTION	66	-0.766166	-1.9675	0.00161551	0.0352165	0.0284252	510	tags=18%, list=3%, signal=18%	UQCRC2/COX4I1/COX5B/UQCRB/COX6C/COX6A1/UQCRH/COX7B/UQCRHL/COX7A2/UQCRQ/COX7C
REACTOME_ASSEMBLY_OF_THE_PRE_REPLICATIVE_COMPLEX	REACTOME_ASSEMBLY_OF_THE_PRE_REPLICATIVE_COMPLEX	65	-0.752982	-1.92906	0.00161551	0.0352165	0.0284252	1986	tags=49%, list=12%, signal=43%	PSMB3/ORC4/PSMB4/PSMD7/ORC5/PSMD1/PSMA1/ORC3/PSME4/PSMC5/PSMB2/PSMD8/PSMD10/PSMD4/PSMC1/PSMD6/PSMD14/PSMC3/PSMA2/PSMA5/PSMB6/PSME2/PSMC6/PSMB7/E2F3/PSMA3/PSMB1/PSMC2/PSMA6/RPS27A/SEM1/PSMA4
REACTOME_G1_S_DNA_DAMAGE_CHECKPOINTS	REACTOME_G1_S_DNA_DAMAGE_CHECKPOINTS	66	-0.738768	-1.89715	0.00161551	0.0352165	0.0284252	1986	tags=44%, list=12%, signal=39%	PSMB3/PSMB4/PSMD7/PSMD1/PSMA1/COP1/PSME4/PSMC5/PSMB2/PSMD8/PSMD10/PSMD4/PSMC1/PSMD6/PSMD14/PSMC3/PSMA2/PSMA5/PSMB6/PSME2/PSMC6/PSMB7/PSMA3/PSMB1/PSMC2/PSMA6/RPS27A/SEM1/PSMA4
REACTOME_REGULATION_OF_PTEN_STABILITY_AND_ACTIVITY	REACTOME_REGULATION_OF_PTEN_STABILITY_AND_ACTIVITY	66	-0.759228	-1.94969	0.00161551	0.0352165	0.0284252	1237	tags=36%, list=8%, signal=34%	PSMC5/PSMB2/PSMD8/MKRN1/PSMD10/PSMD4/PSMC1/PSMD6/PSMD14/PSMC3/PTEN/PSMA2/PSMA5/PSMB6/PSME2/PSMC6/PSMB7/PSMA3/PSMB1/PSMC2/PSMA6/RPS27A/SEM1/PSMA4
REACTOME_REGULATION_OF_RAS_BY_GAPS	REACTOME_REGULATION_OF_RAS_BY_GAPS	66	-0.733004	-1.88235	0.00161551	0.0352165	0.0284252	1986	tags=47%, list=12%, signal=41%	PSMB3/SPRED1/PSMB4/NRAS/PSMD7/PSMD1/PSMA1/PSME4/PSMC5/PSMB2/PSMD8/PSMD10/PSMD4/PSMC1/PSMD6/PSMD14/PSMC3/PSMA2/PSMA5/PSMB6/PSME2/PSMC6/PSMB7/PSMA3/PSMB1/RBX1/PSMC2/PSMA6/RPS27A/SEM1/PSMA4
REACTOME_DEGRADATION_OF_GLI1_BY_THE_PROTEASOME	REACTOME_DEGRADATION_OF_GLI1_BY_THE_PROTEASOME	58	-0.794992	-2.01254	0.00161812	0.0352165	0.0284252	1986	tags=53%, list=12%, signal=47%	PSMB3/PSMB4/PSMD7/PSMD1/CUL1/PSMA1/PSME4/PSMC5/PSMB2/PSMD8/SKP1/PSMD10/PSMD4/PSMC1/PSMD6/PSMD14/PSMC3/PSMA2/PSMA5/PSMB6/PSME2/PSMC6/PSMB7/PSMA3/PSMB1/RBX1/PSMC2/PSMA6/RPS27A/SEM1/PSMA4
REACTOME_APC_C_CDH1_MEDIATED_DEGRADATION_OF_CDC20_AND_OTHER_APC_C_CDH1_TARGETED_PROTEINS_IN_LATE_MITOSIS_EARLY_G1	REACTOME_APC_C_CDH1_MEDIATED_DEGRADATION_OF_CDC20_AND_OTHER_APC_C_CDH1_TARGETED_PROTEINS_IN_LATE_MITOSIS_EARLY_G1	71	-0.785217	-2.03218	0.00162075	0.0352165	0.0284252	1986	tags=52%, list=12%, signal=46%	PSMB3/AURKA/PSMB4/PSMD7/PSMD1/PSMA1/CDC23/PSME4/ANAPC15/PSMC5/CDC16/PSMB2/PSMD8/PTTG1/PSMD10/ANAPC10/PSMD4/PSMC1/PSMD6/ANAPC4/PSMD14/PSMC3/PSMA2/UBE2E1/PSMA5/PSMB6/PSME2/PSMC6/PSMB7/CDC26/PSMA3/PSMB1/PSMC2/PSMA6/RPS27A/SEM1/PSMA4
REACTOME_CELLULAR_RESPONSE_TO_HYPOXIA	REACTOME_CELLULAR_RESPONSE_TO_HYPOXIA	70	-0.741605	-1.91912	0.00162075	0.0352165	0.0284252	1257	tags=40%, list=8%, signal=37%	UBE2D3/PSMC5/PSMB2/CUL2/PSMD8/PSMD10/PSMD4/PSMC1/PSMD6/ELOB/ELOC/PSMD14/PSMC3/PSMA2/PSMA5/PSMB6/HIGD1A/PSME2/PSMC6/PSMB7/PSMA3/PSMB1/RBX1/PSMC2/PSMA6/RPS27A/SEM1/PSMA4
REACTOME_REGULATION_OF_RUNX2_EXPRESSION_AND_ACTIVITY	REACTOME_REGULATION_OF_RUNX2_EXPRESSION_AND_ACTIVITY	70	-0.768281	-1.98815	0.00162075	0.0352165	0.0284252	1986	tags=47%, list=12%, signal=42%	PSMB3/PSMB4/PSMD7/PSMD1/CUL1/PSMA1/GSK3B/PSME4/PSMC5/PSMB2/PSMD8/SKP1/WWP1/PSMD10/PSMD4/PSMC1/PSMD6/PSMD14/PSMC3/PSMA2/PSMA5/PSMB6/PSME2/PSMC6/PSMB7/PSMA3/PSMB1/RBX1/PSMC2/PSMA6/RPS27A/SEM1/PSMA4
REACTOME_METABOLISM_OF_POLYAMINES	REACTOME_METABOLISM_OF_POLYAMINES	56	-0.775966	-1.9469	0.00162338	0.0352165	0.0284252	1986	tags=55%, list=12%, signal=49%	PSMB3/PSMB4/PSMD7/PSMD1/PSMA1/PSME4/AMD1/SMS/ODC1/PSMC5/PSMB2/PSMD8/PSMD10/SAT1/PSMD4/PSMC1/PSMD6/PSMD14/PSMC3/PSMA2/PSMA5/PSMB6/PSME2/PSMC6/PSMB7/PSMA3/PSMB1/PSMC2/PSMA6/SEM1/PSMA4
REACTOME_CROSS_PRESENTATION_OF_SOLUBLE_EXOGENOUS_ANTIGENS_ENDOSOMES_	REACTOME_CROSS_PRESENTATION_OF_SOLUBLE_EXOGENOUS_ANTIGENS_ENDOSOMES_	48	-0.817051	-2.00061	0.00163666	0.0352165	0.0284252	1986	tags=60%, list=12%, signal=53%	PSMB3/PSMB4/PSMD7/PSMD1/PSMA1/PSME4/FCGR1A/PSMC5/PSMB2/PSMD8/PSMD10/PSMD4/PSMC1/PSMD6/FCGR1B/PSMD14/PSMC3/PSMA2/PSMA5/PSMB6/PSME2/PSMC6/PSMB7/PSMA3/PSMB1/PSMC2/PSMA6/SEM1/PSMA4
REACTOME_HIV_TRANSCRIPTION_INITIATION	REACTOME_HIV_TRANSCRIPTION_INITIATION	44	-0.696164	-1.68809	0.00164204	0.0352165	0.0284252	1695	tags=39%, list=10%, signal=35%	POLR2C/GTF2E1/TAF5/POLR2H/TAF1/TAF15/POLR2F/POLR2G/POLR2B/CCNH/TAF7/GTF2A2/GTF2E2/TAF12/GTF2F2/GTF2B/GTF2H5
WP_MITOCHONDRIAL_COMPLEX_I_ASSEMBLY_MODEL_OXPHOS_SYSTEM	WP_MITOCHONDRIAL_COMPLEX_I_ASSEMBLY_MODEL_OXPHOS_SYSTEM	44	-0.819781	-1.98784	0.00164204	0.0352165	0.0284252	1549	tags=48%, list=9%, signal=43%	NDUFC1/NDUFB10/NDUFB8/NDUFAF4/NDUFB7/NDUFA7/NDUFA12/NDUFAB1/NDUFA13/NDUFS3/NDUFB5/NDUFV2/NDUFA8/TMEM126B/NDUFAF2/NDUFB6/NDUFS4/NDUFB2/NDUFB3/NDUFS5/NDUFA1
KEGG_NUCLEOTIDE_EXCISION_REPAIR	KEGG_NUCLEOTIDE_EXCISION_REPAIR	43	-0.708956	-1.71035	0.00164474	0.0352165	0.0284252	938	tags=28%, list=6%, signal=26%	RFC4/RPA1/CUL4A/CCNH/POLE3/ERCC5/RPA2/POLE4/CETN2/RBX1/RPA3/GTF2H5
REACTOME_COMPLEX_I_BIOGENESIS	REACTOME_COMPLEX_I_BIOGENESIS	43	-0.831476	-2.00593	0.00164474	0.0352165	0.0284252	1549	tags=53%, list=9%, signal=49%	NDUFC1/NDUFB10/NDUFB8/NDUFAF4/NDUFB7/NDUFA7/NDUFA11/NDUFA12/NDUFAB1/NDUFA13/NDUFS3/NDUFB5/NDUFV2/NDUFA9/NDUFA8/TMEM126B/NDUFAF2/NDUFB6/NDUFS4/NDUFB2/NDUFB3/NDUFS5/NDUFA1
REACTOME_FORMATION_OF_INCISION_COMPLEX_IN_GG_NER	REACTOME_FORMATION_OF_INCISION_COMPLEX_IN_GG_NER	43	-0.711083	-1.71548	0.00164474	0.0352165	0.0284252	1619	tags=30%, list=10%, signal=27%	RPA1/CUL4A/UBE2N/CCNH/SUMO2/ERCC5/RPA2/UBE2V2/CETN2/RBX1/RPA3/GTF2H5/RPS27A
REACTOME_DEGRADATION_OF_DVL	REACTOME_DEGRADATION_OF_DVL	55	-0.782323	-1.94551	0.00164745	0.0352165	0.0284252	1256	tags=44%, list=8%, signal=40%	KLHL12/PSMC5/PSMB2/PSMD8/PSMD10/PSMD4/PSMC1/PSMD6/PSMD14/PSMC3/PSMA2/PSMA5/PSMB6/PSME2/PSMC6/PSMB7/PSMA3/PSMB1/RBX1/PSMC2/PSMA6/RPS27A/SEM1/PSMA4
REACTOME_REGULATION_OF_RUNX3_EXPRESSION_AND_ACTIVITY	REACTOME_REGULATION_OF_RUNX3_EXPRESSION_AND_ACTIVITY	55	-0.770863	-1.91701	0.00164745	0.0352165	0.0284252	1237	tags=40%, list=8%, signal=37%	PSMC5/PSMB2/PSMD8/PSMD10/PSMD4/PSMC1/PSMD6/PSMD14/PSMC3/PSMA2/PSMA5/PSMB6/PSME2/PSMC6/PSMB7/PSMA3/PSMB1/PSMC2/PSMA6/RPS27A/SEM1/PSMA4
REACTOME_STABILIZATION_OF_P53	REACTOME_STABILIZATION_OF_P53	55	-0.780957	-1.94211	0.00164745	0.0352165	0.0284252	1986	tags=53%, list=12%, signal=47%	PSMB3/PSMB4/PSMD7/PSMD1/PSMA1/COP1/PSME4/PSMC5/PSMB2/PSMD8/PSMD10/PSMD4/PSMC1/PSMD6/PSMD14/PSMC3/PSMA2/PSMA5/PSMB6/PSME2/PSMC6/PSMB7/PSMA3/PSMB1/PSMC2/PSMA6/RPS27A/SEM1/PSMA4
WP_OXIDATIVE_PHOSPHORYLATION	WP_OXIDATIVE_PHOSPHORYLATION	45	-0.84492	-2.05494	0.00164745	0.0352165	0.0284252	862	tags=49%, list=5%, signal=46%	NDUFA7/ATP6AP2/NDUFA11/NDUFAB1/GZMB/NDUFS3/NDUFB5/NDUFV2/NDUFA9/NDUFA8/ATP5PD/NDUFB6/ATP5MG/ATP5MF/ATP5PB/ATP5ME/NDUFS4/NDUFB2/NDUFA4/ATP5PF/ATP5PO/NDUFS5
REACTOME_AUF1_HNRNP_D0_BINDS_AND_DESTABILIZES_MRNA	REACTOME_AUF1_HNRNP_D0_BINDS_AND_DESTABILIZES_MRNA	53	-0.749112	-1.85135	0.00165837	0.0352165	0.0284252	1237	tags=43%, list=8%, signal=40%	PSMC5/PSMB2/PSMD8/PSMD10/PSMD4/PSMC1/PSMD6/PSMD14/PSMC3/PSMA2/PSMA5/PSMB6/PSME2/PSMC6/PSMB7/HSPA8/PSMA3/PSMB1/PSMC2/PSMA6/RPS27A/SEM1/PSMA4
REACTOME_DEGRADATION_OF_AXIN	REACTOME_DEGRADATION_OF_AXIN	53	-0.772052	-1.90805	0.00165837	0.0352165	0.0284252	1237	tags=53%, list=8%, signal=49%	PSMB3/PSMB4/PSMD7/PSMD1/PSMA1/PSME4/PSMC5/PSMB2/PSMD8/PSMD10/PSMD4/PSMC1/PSMD6/PSMD14/PSMC3/PSMA2/PSMA5/PSMB6/PSME2/PSMC6/PSMB7/PSMA3/PSMB1/PSMC2/PSMA6/RPS27A/SEM1/PSMA4
REACTOME_SNRNP_ASSEMBLY	REACTOME_SNRNP_ASSEMBLY	52	-0.708069	-1.74238	0.00166113	0.0352165	0.0284252	1212	tags=27%, list=7%, signal=25%	GEMIN2/NUP42/NCBP1/PHAX/NUP133/NUP107/SNUPN/GEMIN6/SNRPF/NUP88/NUP37/CLNS1A/SNRPD2/SNRPG
KEGG_PROTEASOME	KEGG_PROTEASOME	42	-0.82032	-1.96995	0.00166389	0.0352165	0.0284252	1986	tags=64%, list=12%, signal=57%	PSMB3/PSMB4/PSMD7/PSMD1/PSMA1/PSME4/PSMC5/PSMB2/PSMD8/PSMD4/PSMC1/PSMD6/PSMD14/PSMC3/PSMA2/POMP/PSMA5/PSMB6/PSME2/PSMC6/PSMB7/PSMA3/PSMB1/PSMC2/PSMA6/SEM1/PSMA4
REACTOME_NEGATIVE_REGULATION_OF_NOTCH4_SIGNALING	REACTOME_NEGATIVE_REGULATION_OF_NOTCH4_SIGNALING	54	-0.789152	-1.95197	0.00166389	0.0352165	0.0284252	1237	tags=44%, list=8%, signal=41%	PSMC5/PSMB2/PSMD8/SKP1/PSMD10/PSMD4/PSMC1/PSMD6/PSMD14/PSMC3/PSMA2/PSMA5/PSMB6/PSME2/PSMC6/PSMB7/PSMA3/PSMB1/RBX1/PSMC2/PSMA6/RPS27A/SEM1/PSMA4
WP_MITOCHONDRIAL_CIV_ASSEMBLY	WP_MITOCHONDRIAL_CIV_ASSEMBLY	30	-0.841212	-1.89175	0.00174825	0.0364478	0.029419	1242	tags=53%, list=8%, signal=49%	COX5A/COX6B1/CMC1/COA3/COX14/COX4I1/COX5B/HIGD1A/COX6C/COX6A1/COX7B/COX16/COX17/COX7A2/NDUFA4/COX7C
KEGG_ASTHMA	KEGG_ASTHMA	28	-0.839361	-1.8487	0.00177936	0.0364478	0.029419	729	tags=32%, list=4%, signal=31%	HLA-DQB1/HLA-DRA/HLA-DPB1/HLA-DQA1/RNASE3/FCER1G/HLA-DRB1/FCER1A/HLA-DRB5
REACTOME_CRISTAE_FORMATION	REACTOME_CRISTAE_FORMATION	28	-0.833052	-1.8348	0.00177936	0.0364478	0.029419	758	tags=43%, list=5%, signal=41%	APOO/CHCHD3/HSPA9/MICOS13/ATP5PD/ATP5MG/ATP5MF/ATP5PB/ATP5F1C/ATP5ME/ATP5PF/ATP5PO
REACTOME_PD_1_SIGNALING	REACTOME_PD_1_SIGNALING	21	-0.775344	-1.61835	0.00189753	0.0364478	0.029419	729	tags=43%, list=4%, signal=41%	HLA-DQB1/HLA-DRA/HLA-DPB1/PTPN11/HLA-DQA1/CD3G/HLA-DRB1/CD3D/HLA-DRB5
BIOCARTA_CTLA4_PATHWAY	BIOCARTA_CTLA4_PATHWAY	19	-0.841143	-1.73195	0.00193798	0.0364478	0.029419	794	tags=37%, list=5%, signal=35%	ICOS/HLA-DRA/PTPN11/CD3G/HLA-DRB1/CD3D/HLA-DRB5
BIOCARTA_PROTEASOME_PATHWAY	BIOCARTA_PROTEASOME_PATHWAY	19	-0.8222	-1.69294	0.00193798	0.0364478	0.029419	617	tags=68%, list=4%, signal=66%	PSMB3/PSMB4/PSMA1/PSMB2/UBE3A/PSMA2/PSMA5/PSMB6/PSMB7/PSMA3/PSMB1/PSMA6/PSMA4
WP_TYPE_III_INTERFERON_SIGNALING	WP_TYPE_III_INTERFERON_SIGNALING	10	0.905522	1.76351	0.00194553	0.0364478	0.029419	1128	tags=60%, list=7%, signal=56%	TYK2/JAK1/STAT2/IRF9/IL10RB/STAT1
REACTOME_FORMATION_OF_ATP_BY_CHEMIOSMOTIC_COUPLING	REACTOME_FORMATION_OF_ATP_BY_CHEMIOSMOTIC_COUPLING	15	-0.932443	-1.84882	0.00195695	0.0364478	0.029419	248	tags=53%, list=2%, signal=53%	ATP5PD/ATP5MG/ATP5MF/ATP5PB/ATP5F1C/ATP5ME/ATP5PF/ATP5PO
REACTOME_TRANSPORT_OF_CONNEXONS_TO_THE_PLASMA_MEMBRANE	REACTOME_TRANSPORT_OF_CONNEXONS_TO_THE_PLASMA_MEMBRANE	17	0.833584	1.85369	0.00203252	0.0364478	0.029419	737	tags=35%, list=4%, signal=34%	TUBA4A/TUBB1/TUBB4B/TUBA1B/TUBA1C/TUBA1A
BIOCARTA_GRANULOCYTES_PATHWAY	BIOCARTA_GRANULOCYTES_PATHWAY	15	0.834519	1.79251	0.00203666	0.0364478	0.029419	1176	tags=47%, list=7%, signal=43%	ITGAM/SELPLG/SELL/ITGB2/ITGAL/CXCL8/PECAM1
WP_GLUTATHIONE_METABOLISM	WP_GLUTATHIONE_METABOLISM	20	0.766626	1.76279	0.00205761	0.0364478	0.029419	821	tags=30%, list=5%, signal=29%	GSTM1/ANPEP/GSTM2/OPLAH/GPX4/G6PD
REACTOME_RORA_ACTIVATES_GENE_EXPRESSION	REACTOME_RORA_ACTIVATES_GENE_EXPRESSION	18	0.784113	1.7591	0.00206612	0.0364478	0.029419	693	tags=33%, list=4%, signal=32%	HELZ2/EP300/CARM1/RXRA/CHD9/CREBBP
WP_IMATINIB_AND_CHRONIC_MYELOID_LEUKEMIA	WP_IMATINIB_AND_CHRONIC_MYELOID_LEUKEMIA	18	0.803495	1.80258	0.00206612	0.0364478	0.029419	1412	tags=44%, list=9%, signal=41%	LYL1/CSF1R/CDKN1B/FOXO3/GAB2/PIM2/MYC/NOP2
BIOCARTA_RANKL_PATHWAY	BIOCARTA_RANKL_PATHWAY	13	0.831893	1.71015	0.00207039	0.0364478	0.029419	1594	tags=46%, list=10%, signal=42%	EIF2AK2/FOS/IRF9/NFKB1/IFNAR2/RELA
BIOCARTA_IL2_PATHWAY	BIOCARTA_IL2_PATHWAY	21	0.733896	1.69961	0.00210526	0.0364478	0.029419	3170	tags=62%, list=19%, signal=50%	STAT5B/JAK1/SYK/FOS/STAT5A/RAF1/IL2RG/GRB2/JUN/MAPK3/IL2RA/ELK1/IL2RB
REACTOME_CD209_DC_SIGN_SIGNALING	REACTOME_CD209_DC_SIGN_SIGNALING	21	0.770529	1.78444	0.00210526	0.0364478	0.029419	1594	tags=48%, list=10%, signal=43%	ICAM3/EP300/LYN/RELB/CREBBP/NFKB1/RAF1/RPS6KA5/FYN/RELA
REACTOME_INTERLEUKIN_7_SIGNALING	REACTOME_INTERLEUKIN_7_SIGNALING	22	0.751465	1.74567	0.00214592	0.0364478	0.029419	1677	tags=41%, list=10%, signal=37%	STAT5B/JAK1/STAT3/STAT5A/IRS2/IL7R/IL2RG/PIK3R2/SOCS1
WP_MATRIX_METALLOPROTEINASES	WP_MATRIX_METALLOPROTEINASES	22	0.791152	1.83786	0.00214592	0.0364478	0.029419	1217	tags=23%, list=7%, signal=21%	MMP9/TIMP1/BSG/MMP25/TIMP2
BIOCARTA_NTHI_PATHWAY	BIOCARTA_NTHI_PATHWAY	23	0.720389	1.69109	0.00219298	0.0364478	0.029419	2819	tags=65%, list=17%, signal=54%	EP300/DUSP1/NFKBIA/CREBBP/NFKB1/CXCL8/MYD88/MAPK14/RELA/IL1B/MAP3K14/IKBKB/MAP2K3/TGFBR2/SMAD3
REACTOME_PLATELET_CALCIUM_HOMEOSTASIS	REACTOME_PLATELET_CALCIUM_HOMEOSTASIS	26	0.747243	1.79334	0.00224215	0.0364478	0.029419	2020	tags=46%, list=12%, signal=41%	ITPR3/P2RX1/STIM1/ITPR1/ATP2A3/P2RX7/ATP2A2/ATP2B4/ORAI1/ITPR2/P2RX5/ORAI2
BIOCARTA_TOLL_PATHWAY	BIOCARTA_TOLL_PATHWAY	25	0.697773	1.65136	0.00225734	0.0364478	0.029419	2415	tags=56%, list=15%, signal=48%	EIF2AK2/PGLYRP1/MAP3K1/FOS/NFKBIA/IKBKG/NFKB1/MYD88/MAPK14/RELA/MAP3K14/IKBKB/MAP2K3/JUN
REACTOME_NOTCH3_INTRACELLULAR_DOMAIN_REGULATES_TRANSCRIPTION	REACTOME_NOTCH3_INTRACELLULAR_DOMAIN_REGULATES_TRANSCRIPTION	25	0.698434	1.65292	0.00225734	0.0364478	0.029419	1655	tags=28%, list=10%, signal=25%	EP300/NOTCH1/IKZF1/CREBBP/KAT2A/STAT1/PTCRA
WP_IL7_SIGNALING_PATHWAY	WP_IL7_SIGNALING_PATHWAY	25	0.721434	1.70735	0.00225734	0.0364478	0.029419	1752	tags=52%, list=11%, signal=47%	STAT5B/JAK1/STAT3/STAT5A/CDKN1B/AKT1/MYC/STAT1/IL7R/FYN/IL2RG/PIK3R2/BCL2L1
PID_INTEGRIN_CS_PATHWAY	PID_INTEGRIN_CS_PATHWAY	24	0.842887	1.97637	0.00226244	0.0364478	0.029419	329	tags=29%, list=2%, signal=29%	ITGAM/ITGA5/ITGB2/ITGB7/ITGAL/ITGA2B/ITGAX
REACTOME_OTHER_INTERLEUKIN_SIGNALING	REACTOME_OTHER_INTERLEUKIN_SIGNALING	24	0.750609	1.76	0.00226244	0.0364478	0.029419	1364	tags=46%, list=8%, signal=42%	TYK2/CSF3R/JAK1/CSF1R/STXBP2/IL10RB/TXLNA/VAMP2/STX4/CD4/IL16
REACTOME_SYNTHESIS_OF_IP3_AND_IP4_IN_THE_CYTOSOL	REACTOME_SYNTHESIS_OF_IP3_AND_IP4_IN_THE_CYTOSOL	24	0.701777	1.6455	0.00226244	0.0364478	0.029419	1157	tags=33%, list=7%, signal=31%	PLCB2/INPPL1/PLCG2/ITPK1/PLCH2/INPP5D/ITPKB/PLCD1
PID_INTEGRIN2_PATHWAY	PID_INTEGRIN2_PATHWAY	28	0.775888	1.88214	0.00227273	0.0364478	0.029419	1283	tags=32%, list=8%, signal=30%	ITGAM/ICAM3/ITGB2/ITGAL/ITGAX/PLAUR/FCGR2A/TGFBI/JAM3
ST_GAQ_PATHWAY	ST_GAQ_PATHWAY	27	0.737588	1.77813	0.00227273	0.0364478	0.029419	1936	tags=41%, list=12%, signal=36%	ITPR3/PHKA2/NFKBIA/IKBKG/NFKB1/ITPKB/AKT1/GNAQ/ITPR1/NFKB2/ITPR2
PID_SYNDECAN_4_PATHWAY	PID_SYNDECAN_4_PATHWAY	30	0.760976	1.8808	0.00232558	0.0364478	0.029419	1700	tags=40%, list=10%, signal=36%	MMP9/ACTN1/THBS1/ITGA5/CXCR4/PRKCD/DNM2/NUDT16L1/TNFRSF13B/FZD7/RHOA/GIPC1
REACTOME_GAP_JUNCTION_ASSEMBLY	REACTOME_GAP_JUNCTION_ASSEMBLY	30	0.739459	1.82762	0.00232558	0.0364478	0.029419	737	tags=20%, list=4%, signal=19%	TUBA4A/TUBB1/TUBB4B/TUBA1B/TUBA1C/TUBA1A
WP_IL17_SIGNALING_PATHWAY	WP_IL17_SIGNALING_PATHWAY	29	0.697597	1.70204	0.00234192	0.0364478	0.029419	2092	tags=45%, list=13%, signal=39%	CEBPB/JAK1/CEBPD/SP1/STAT3/IL17RA/IKBKG/NFKB1/AKT1/RELA/IL17RD/MAP3K14/IKBKB
WP_PDGFRBETA_PATHWAY	WP_PDGFRBETA_PATHWAY	29	0.708686	1.7291	0.00234192	0.0364478	0.029419	1197	tags=41%, list=7%, signal=38%	STAT6/EIF2AK2/STAT5B/JAK1/MAP3K1/FOS/STAT3/SRF/STAT5A/RAF1/STAT1/PRKCB
WP_TYPE_I_INTERFERON_INDUCTION_AND_SIGNALING_DURING_SARSCOV2_INFECTION	WP_TYPE_I_INTERFERON_INDUCTION_AND_SIGNALING_DURING_SARSCOV2_INFECTION	29	0.709689	1.73154	0.00234192	0.0364478	0.029419	1537	tags=52%, list=9%, signal=47%	TYK2/EIF2AK2/JAK1/STAT2/FOS/IRF9/NFKBIA/IKBKG/NFKB1/IRF3/IKBKE/IFNAR2/STAT1/MYD88/MAPK14
WP_HOSTPATHOGEN_INTERACTION_OF_HUMAN_CORONA_VIRUSES_INTERFERON_INDUCTION	WP_HOSTPATHOGEN_INTERACTION_OF_HUMAN_CORONA_VIRUSES_INTERFERON_INDUCTION	33	0.683641	1.70286	0.002457	0.0364478	0.029419	2162	tags=55%, list=13%, signal=47%	TYK2/EIF2AK2/JAK1/STAT2/FOS/IRF9/NFKBIA/IKBKG/NFKB1/IRF3/IKBKE/IFNAR2/STAT1/MYD88/MAPK14/TICAM1/IKBKB/OAS3
PID_IL6_7_PATHWAY	PID_IL6_7_PATHWAY	46	0.667662	1.79447	0.00247525	0.0364478	0.029419	1752	tags=43%, list=11%, signal=39%	TYK2/TIMP1/CEBPB/JAK1/CEBPD/FOS/STAT3/HCK/PTPRE/PRKCD/PIAS1/GAB2/MCL1/LMO4/AKT1/MYC/STAT1/IL6R/MAPK14/BCL2L1
WP_THYMIC_STROMAL_LYMPHOPOIETIN_TSLP_SIGNALING_PATHWAY	WP_THYMIC_STROMAL_LYMPHOPOIETIN_TSLP_SIGNALING_PATHWAY	47	0.626289	1.68889	0.00248139	0.0364478	0.029419	1810	tags=45%, list=11%, signal=40%	FES/STAT6/STAT5B/JAK1/LYN/STAT3/HCK/NFKBIA/RELB/STAT5A/NFKB1/GAB2/CXCL8/AKT1/MYC/STAT1/IL7R/FYN/MAPK14/RELA/NFKB2
PID_TCPTP_PATHWAY	PID_TCPTP_PATHWAY	42	0.722857	1.90035	0.00249377	0.0364478	0.029419	1128	tags=29%, list=7%, signal=27%	PIK3CD/STAT6/PTPN1/EIF2AK2/STAT5B/JAK1/CSF1R/STAT3/STAT5A/CREBBP/PIAS1/STAT1
WP_IL4_SIGNALING_PATHWAY	WP_IL4_SIGNALING_PATHWAY	54	0.679541	1.88464	0.00249377	0.0364478	0.029419	1677	tags=46%, list=10%, signal=42%	TYK2/FES/PIK3CD/STAT6/EP300/CEBPB/STAT5B/JAK1/FOS/STAT3/NFKBIA/STAT5A/CBL/NFKB1/IRS2/INPP5D/GAB2/AKT1/STAT1/MAPK14/RELA/PTPN6/IL2RG/PIK3R2/SOCS1
WP_HEMATOPOIETIC_STEM_CELL_DIFFERENTIATION	WP_HEMATOPOIETIC_STEM_CELL_DIFFERENTIATION	52	0.654466	1.7949	0.0025	0.0364478	0.029419	2735	tags=40%, list=17%, signal=34%	LYL1/NOTCH1/GP9/IKZF1/ITGA2B/FOS/CXCR4/NFE2/SPI1/STAT5A/GATA2/KLF1/NCKAP1L/RIOK3/IL1B/LEF1/IRF5/CIITA/HES6/ACVR1B/VAV1
WP_TGFBETA_RECEPTOR_SIGNALING	WP_TGFBETA_RECEPTOR_SIGNALING	53	0.693135	1.9101	0.00250627	0.0364478	0.029419	2953	tags=42%, list=18%, signal=34%	EP300/THBS1/JAK1/FOS/STAT3/CREBBP/NFKB1/STAT1/TFE3/ENG/LEF1/TGFBR3/FKBP1A/BAMBI/JUN/TGIF1/TGFBR2/MAPK3/CTNNB1/SMAD3/WNT1/SKI
SIG_BCR_SIGNALING_PATHWAY	SIG_BCR_SIGNALING_PATHWAY	45	0.650175	1.72546	0.00253165	0.0364478	0.029419	2808	tags=51%, list=17%, signal=43%	ITPR3/PIK3CD/SYK/FLOT2/LYN/PLCG2/FLOT1/CD19/PTPRC/CD81/RAF1/INPP5D/AKT1/ITPR1/CSK/SOS2/MAP4K1/ITPR2/GRB2/PDPK1/MAPK3/VAV1/CD22
WP_RANKLRANK_RECEPTOR_ACTIVATOR_OF_NFKB_LIGAND_SIGNALING_PATHWAY	WP_RANKLRANK_RECEPTOR_ACTIVATOR_OF_NFKB_LIGAND_SIGNALING_PATHWAY	55	0.621984	1.72863	0.00253165	0.0364478	0.029419	2718	tags=44%, list=17%, signal=37%	SYK/LYN/FOS/SPI1/NFKBIA/RELB/IKBKG/CBL/NFKB1/SQSTM1/GAB2/AKT1/STAT1/MAPK14/RELA/PIK3R2/NFKB2/ICAM1/IKBKB/PAPSS2/JUN/ACP5/MAPK3/CTSK
PID_AMB2_NEUTROPHILS_PATHWAY	PID_AMB2_NEUTROPHILS_PATHWAY	39	0.742928	1.90302	0.00254453	0.0364478	0.029419	2413	tags=51%, list=15%, signal=44%	ITGAM/MMP9/SELPLG/TLN1/ITGB2/LYN/HCK/PLAUR/NFKB1/AKT1/BLK/JAM3/FYN/RHOA/PRKCZ/FGR/ICAM1/MST1/LRP1/AGER
REACTOME_INTERLEUKIN_10_SIGNALING	REACTOME_INTERLEUKIN_10_SIGNALING	40	0.655889	1.69	0.00254453	0.0364478	0.029419	2346	tags=45%, list=14%, signal=39%	TYK2/TIMP1/JAK1/FPR1/PTAFR/TNFRSF1A/STAT3/IL10RB/IL10RA/CXCL8/IL18/IL1R2/IL10/IL1B/TNFRSF1B/ICAM1/IL1RN/CCR2
WP_BLADDER_CANCER	WP_BLADDER_CANCER	39	0.66845	1.71224	0.00254453	0.0364478	0.029419	1899	tags=33%, list=12%, signal=30%	MMP9/THBS1/DAPK2/TYMP/ARAF/RAF1/RPS6KA5/CXCL8/MYC/CDKN1A/RASSF1/PIK3R2/DAPK3
WP_STRUCTURAL_PATHWAY_OF_INTERLEUKIN_1_IL1	WP_STRUCTURAL_PATHWAY_OF_INTERLEUKIN_1_IL1	49	0.633665	1.71476	0.00254453	0.0364478	0.029419	2114	tags=39%, list=13%, signal=34%	MKNK2/MAP3K1/IRAK1/FOS/MBP/NFKBIA/NFKB1/MKNK1/RPS6KA5/SAFB/MYC/IRF7/MYD88/MAPK14/RELA/TOLLIP/MAP3K14/IKBKB/MAP2K3
REACTOME_G_PROTEIN_MEDIATED_EVENTS	REACTOME_G_PROTEIN_MEDIATED_EVENTS	48	0.619027	1.67131	0.00255754	0.0364478	0.029419	2305	tags=27%, list=14%, signal=23%	ITPR3/PLCB2/AHCYL1/ADCY4/ADCY3/GNAI2/PRKCD/CAMK2G/ADCY7/ITPR1/CAMKK2/ITPR2/PDE1B
KEGG_ACUTE_MYELOID_LEUKEMIA	KEGG_ACUTE_MYELOID_LEUKEMIA	57	0.605416	1.69264	0.0025641	0.0364478	0.029419	2659	tags=44%, list=16%, signal=37%	PIK3CD/STAT5B/PIK3CG/STAT3/SPI1/STAT5A/IKBKG/NFKB1/ARAF/RAF1/PIM2/AKT1/MYC/RELA/PIK3R2/SOS2/PIK3R5/LEF1/RPS6KB2/IKBKB/ZBTB16/GRB2/RARA/MAPK3/CEBPA
WP_TGFBETA_RECEPTOR_SIGNALLING_IN_SKELETAL_DYSPLASIAS	WP_TGFBETA_RECEPTOR_SIGNALLING_IN_SKELETAL_DYSPLASIAS	57	0.674446	1.88564	0.0025641	0.0364478	0.029419	2953	tags=39%, list=18%, signal=32%	EP300/THBS1/JAK1/FOS/STAT3/CREBBP/NFKB1/STAT1/TFE3/ENG/LEF1/TGFBR3/FKBP1A/BAMBI/JUN/TGIF1/TGFBR2/MAPK3/CTNNB1/SMAD3/WNT1/SKI
REACTOME_CLASS_I_MHC_MEDIATED_ANTIGEN_PROCESSING_PRESENTATION	REACTOME_CLASS_I_MHC_MEDIATED_ANTIGEN_PROCESSING_PRESENTATION	357	-0.470629	-1.4633	0.00257732	0.0364478	0.029419	1986	tags=23%, list=12%, signal=21%	PSMB3/FBXW2/HERC5/PSMB4/KBTBD8/UBE2D4/UBE2G2/PSMD7/LRR1/PSMD1/SPSB2/CUL1/VAMP3/PSMA1/BTK/CDC23/PSME4/FCGR1A/CD36/CTSL/BLMH/KLHL42/RNF7/HECW2/FBXW8/UBE2N/UBE2D3/PSMC5/CDC16/RNF14/FBXW4/PSMB2/SEC22B/CUL2/PSMD8/CYBB/SKP1/TRIM4/WWP1/MKRN1/UBE2E2/SAR1B/CUL5/PSMD10/SEC61B/TRIP12/ANAPC10/PSMD4/PSMC1/PSMD6/CHUK/UBE3A/UBE2F/FCGR1B/ANAPC4/ELOB/ELOC/PSMD14/PSMC3/NCF2/PJA2/PSMA2/UBE2E1/PSMA5/PSMB6/PSME2/SEC6…
REACTOME_PLATELET_AGGREGATION_PLUG_FORMATION_	REACTOME_PLATELET_AGGREGATION_PLUG_FORMATION_	36	0.679351	1.70271	0.00258398	0.0364478	0.029419	2815	tags=42%, list=17%, signal=35%	APBB1IP/TLN1/PTPN1/GP9/SYK/ITGA2B/RASGRP2/MPL/AKT1/CSK/ADRA2C/VWF/GRB2/PDPK1/ADRA2B
WP_NEOVASCULARISATION_PROCESSES	WP_NEOVASCULARISATION_PROCESSES	36	0.686042	1.71949	0.00258398	0.0364478	0.029419	2819	tags=33%, list=17%, signal=28%	MMP9/NOTCH1/CXCR4/RELB/NFKB1/AKT1/RELA/NFKB2/EPHB4/TGFB3/MAPK3/SMAD3
WP_NONGENOMIC_ACTIONS_OF_125_DIHYDROXYVITAMIN_D3	WP_NONGENOMIC_ACTIONS_OF_125_DIHYDROXYVITAMIN_D3	70	0.601214	1.73984	0.0025974	0.0364478	0.029419	1810	tags=34%, list=11%, signal=31%	TYK2/NOD2/PLCB2/JAK1/IFI44L/STAT2/PLCG2/RXRA/TNFRSF1A/SP1/RELB/TLR8/NFKB1/PRKCD/TLR2/CXCL8/CAMK2G/STAT1/RXRB/PLCD1/PRKCB/MAPK14/PRKCZ/NFKB2
REACTOME_TRANSCRIPTIONAL_REGULATION_BY_TP53	REACTOME_TRANSCRIPTIONAL_REGULATION_BY_TP53	349	-0.482331	-1.49743	0.00260078	0.0364478	0.029419	2074	tags=24%, list=13%, signal=21%	RBBP7/TP53INP1/MLH1/CCNG1/CNOT4/BRD7/CNOT9/MAPKAPK5/WRN/SETD9/CNOT6L/AURKA/BLM/MEAF6/NELFB/FAS/PRKAG1/RFC4/POLR2C/YWHAH/LAMTOR4/SUPT16H/RPA1/TOPBP1/YWHAQ/RHEB/SESN1/TP53RK/PRKAA1/BNIP3L/AGO4/TAF5/ING2/POLR2H/TAF1/COX5A/LRPPRC/TAF15/POLR2F/SUPT4H1/RHNO1/BAX/RABGGTB/COX6B1/CNOT6/POLR2G/POLR2B/LAMTOR5/TRIAP1/CCNH/RRAGD/PPP2CA/CNOT11/TIGAR/PRMT1/SCO1/COX14/PPP2R5C/LAMTOR2/ELOB/ELOC/COX4I1/TAF7/PTEN/H…
PID_INTEGRIN1_PATHWAY	PID_INTEGRIN1_PATHWAY	63	0.594461	1.6964	0.00262467	0.0364478	0.029419	1010	tags=13%, list=6%, signal=12%	F13A1/THBS1/ITGA5/CD14/PLAUR/CD81/TGFBI/LAMA5
WP_TYROBP_CAUSAL_NETWORK	WP_TYROBP_CAUSAL_NETWORK	59	0.612998	1.71841	0.00262467	0.0364478	0.029419	2041	tags=44%, list=12%, signal=39%	ITGAM/LYL1/APBB1IP/ITGB2/CD37/TCIRG1/ITGAX/ELF4/HCLS1/SLC7A7/ZFP36L2/PPP1R18/STAT5A/CD84/IL10RA/CD4/HLX/NRROS/IL18/NCKAP1L/NPC2/SH2B3/FKBP15/CXCL16/TNFRSF1B/PYCARD
REACTOME_ANTIGEN_PROCESSING_UBIQUITINATION_PROTEASOME_DEGRADATION	REACTOME_ANTIGEN_PROCESSING_UBIQUITINATION_PROTEASOME_DEGRADATION	296	-0.51151	-1.57135	0.00265252	0.0364478	0.029419	1986	tags=23%, list=12%, signal=20%	PSMB3/FBXW2/HERC5/PSMB4/KBTBD8/UBE2D4/UBE2G2/PSMD7/LRR1/PSMD1/SPSB2/CUL1/PSMA1/CDC23/PSME4/BLMH/KLHL42/RNF7/HECW2/FBXW8/UBE2N/UBE2D3/PSMC5/CDC16/RNF14/FBXW4/PSMB2/CUL2/PSMD8/SKP1/TRIM4/WWP1/MKRN1/UBE2E2/CUL5/PSMD10/TRIP12/ANAPC10/PSMD4/PSMC1/PSMD6/UBE3A/UBE2F/ANAPC4/ELOB/ELOC/PSMD14/PSMC3/PJA2/PSMA2/UBE2E1/PSMA5/PSMB6/PSME2/UBE2V2/PSMC6/PSMB7/CDC26/PSMA3/ANAPC13/PSMB1/RBX1/PSMC2/PSMA6/RPS27A/SEM1…
KEGG_PHOSPHATIDYLINOSITOL_SIGNALING_SYSTEM	KEGG_PHOSPHATIDYLINOSITOL_SIGNALING_SYSTEM	73	0.567095	1.6493	0.0026738	0.0364478	0.029419	1936	tags=33%, list=12%, signal=29%	ITPR3/PIK3CD/PLCB2/DGKQ/INPPL1/PLCG2/ITPK1/PIK3CG/IMPA2/PI4KB/INPP5D/ITPKB/PI4KA/PLCD1/PRKCB/PIP5K1C/ITPR1/PIK3C2B/PIK3R2/DGKA/PIK3R5/PIP5K1B/CALM3/ITPR2
REACTOME_NUCLEAR_EVENTS_KINASE_AND_TRANSCRIPTION_FACTOR_ACTIVATION_	REACTOME_NUCLEAR_EVENTS_KINASE_AND_TRANSCRIPTION_FACTOR_ACTIVATION_	60	0.605169	1.69307	0.00268817	0.0364478	0.029419	2719	tags=35%, list=17%, signal=29%	LYL1/EP300/FOS/DUSP3/JUND/SRF/MEF2C/CDK5R1/SGK1/RPS6KA5/DUSP6/MEF2D/DNM2/MAPK14/CHD4/PPP2R1A/RPS6KA1/MAPK3/JUNB/MAPK7/CREB1
WP_REGULATORY_CIRCUITS_OF_THE_STAT3_SIGNALING_PATHWAY	WP_REGULATORY_CIRCUITS_OF_THE_STAT3_SIGNALING_PATHWAY	76	0.580379	1.71052	0.00269542	0.0364478	0.029419	1710	tags=24%, list=10%, signal=21%	TYK2/CSF3R/JAK1/PTPRC/IFNGR2/STAT3/IL10RB/TRIM28/CREBBP/IL10RA/MPL/IFNAR2/IL7R/PRKCB/IL6R/MAPK14/IL2RG/DUSP2
KEGG_GAP_JUNCTION	KEGG_GAP_JUNCTION	82	0.599669	1.80025	0.00271739	0.0364478	0.029419	2692	tags=32%, list=16%, signal=27%	ITPR3/PLCB2/TUBA4A/TUBB1/TUBB4B/TUBA1B/TUBA1C/ADCY4/MAP3K2/ADCY3/TUBA1A/GNAI2/RAF1/CSNK1D/ADCY7/GNAQ/PRKCB/ITPR1/SOS2/TUBB/ITPR2/GUCY1A1/GRB2/TUBB2A/MAPK3/MAPK7
REACTOME_COLLAGEN_FORMATION	REACTOME_COLLAGEN_FORMATION	80	0.573433	1.70373	0.00271739	0.0364478	0.029419	1663	tags=12%, list=10%, signal=11%	MMP9/CTSB/CTSS/COLGALT1/PLOD1/COL8A2/PLOD3/P4HB/COL9A2/COL18A1
REACTOME_INTEGRIN_CELL_SURFACE_INTERACTIONS	REACTOME_INTEGRIN_CELL_SURFACE_INTERACTIONS	80	0.676562	2.01013	0.00271739	0.0364478	0.029419	1663	tags=20%, list=10%, signal=18%	ITGAM/ICAM3/BSG/THBS1/ITGA5/ITGB2/ITGB7/ITGAL/ITGA2B/ITGAX/COL8A2/CD44/PECAM1/JAM3/COL9A2/COL18A1
BIOCARTA_MAPK_PATHWAY	BIOCARTA_MAPK_PATHWAY	79	0.591068	1.74326	0.00277778	0.0370424	0.0298989	3209	tags=53%, list=19%, signal=43%	MKNK2/MAP3K11/MAP3K1/MAP4K2/FOS/SP1/MAP3K5/MAP4K4/NFKBIA/MAP3K2/NFKB1/MKNK1/RAF1/RPS6KA5/MYC/STAT1/MAPK14/RPS6KA4/RELA/MAP4K1/TRADD/RPS6KB2/MAP3K14/IKBKB/MAP2K3/RPS6KA1/GRB2/JUN/PAK2/TGFB3/MAPK3/CEBPA/MAPK7/CREB1/RIPK1/MAP3K3/MAP3K6/ELK1/DAXX/MAP3K8/MAP2K7/MAP3K12
WP_INTEGRINMEDIATED_CELL_ADHESION	WP_INTEGRINMEDIATED_CELL_ADHESION	96	0.569946	1.73302	0.00283286	0.0375598	0.0303166	2692	tags=30%, list=16%, signal=25%	ITGAM/TLN1/ITGA5/ITGB2/ITGB7/ITGAL/ITGA2B/ITGAX/RAC2/ZYX/VCL/ARAF/RAF1/AKT1/CAPN3/CSK/FYN/RAPGEF1/CAPN1/PIK3R2/CAPNS1/PXN/MAP2K3/ROCK2/GRB2/PAK2/GIT2/PDPK1/MAPK7
KEGG_LEUKOCYTE_TRANSENDOTHELIAL_MIGRATION	KEGG_LEUKOCYTE_TRANSENDOTHELIAL_MIGRATION	112	0.501962	1.57122	0.00289017	0.0381007	0.0307532	1991	tags=29%, list=12%, signal=26%	ITGAM/MMP9/ACTN1/PIK3CD/ITGB2/PLCG2/ITGAL/CXCR4/SIPA1/RAC2/PIK3CG/ACTN4/VCL/CLDN5/NCF4/GNAI2/CTNNA1/ACTG1/PECAM1/PRKCB/JAM3/CLDN15/ESAM/MSN/MAPK14/RHOA/CYBA/PIK3R2/PIK3R5/NCF1/PXN/CLDN9/ICAM1
REACTOME_GLYCOSAMINOGLYCAN_METABOLISM	REACTOME_GLYCOSAMINOGLYCAN_METABOLISM	113	0.541367	1.69225	0.00294118	0.0383733	0.0309731	2357	tags=24%, list=14%, signal=21%	VCAN/CHST15/GNS/SLC9A1/XYLT2/B4GALT5/IDUA/NDST2/IDS/ST3GAL1/CD44/CHST7/SLC35B2/B4GALT3/CHPF2/SGSH/B4GALT1/GPC2/ABCC5/XYLT1/CSGALNACT2/PAPSS2/GLB1/ST3GAL4/NAGLU/EXT1/NCAN
KEGG_LYSOSOME	KEGG_LYSOSOME	118	0.543656	1.71404	0.00294985	0.0383733	0.0309731	2914	tags=47%, list=18%, signal=39%	ATP6AP1/ATP6V0A1/IGF2R/GNS/CTSB/CTSS/TCIRG1/GBA/SLC11A1/ATP6V0B/TPP1/GAA/AP1M1/LAMP2/IDUA/LAMP1/IDS/PSAP/CLN3/GLA/GGA2/ATP6V0D1/NAGPA/CTSD/CTSA/GGA3/ABCB9/ARSA/NPC2/ARSG/CTSC/CD68/SGSH/AP1B1/CTNS/MAN2B1/AP3D1/MCOLN1/NPC1/CD63/GLB1/ATP6V0C/NEU1/NAGLU/SMPD1/ABCA2/M6PR/ACP5/LAPTM4A/CTSH/CTSK/AP3B1/NAGA/ENTPD4/AP4B1
REACTOME_DEGRADATION_OF_THE_EXTRACELLULAR_MATRIX	REACTOME_DEGRADATION_OF_THE_EXTRACELLULAR_MATRIX	124	0.577454	1.82774	0.00296736	0.0383733	0.0309731	1794	tags=19%, list=11%, signal=17%	MMP9/ADAM8/TIMP1/BSG/CAPN15/CTSB/CTSS/NCSTN/COL8A2/FURIN/CD44/LAMA5/CTSD/MMP25/CAPN3/TIMP2/ADAM15/COL9A2/CAPN1/COL18A1/CAPN12/CAPNS1/FBN2
WP_ANGIOPOIETIN_LIKE_PROTEIN_8_REGULATORY_PATHWAY	WP_ANGIOPOIETIN_LIKE_PROTEIN_8_REGULATORY_PATHWAY	128	0.51505	1.6433	0.00298507	0.0383733	0.0309731	3209	tags=36%, list=19%, signal=29%	PIK3CD/PTPN1/MAP3K11/FLOT2/MAP3K1/FLOT1/MAP4K2/RXRA/FASN/PIK3CG/MAP3K5/MAP4K4/RHOQ/MAP3K2/CBL/IRS2/FOXO3/RAF1/RPS6KA5/AKT1/EXOC7/CBLB/RAPGEF1/MAPK14/RPS6KA4/GYS1/PIK3R2/TSC2/SOS2/MAP4K1/RPS6KB2/MAP3K14/MAP2K3/RPS6KA1/PDPK1/MAPK3/MAPK7/MAP3K3/MAP3K6/CAP1/THRA/SREBF1/MLST8/MAP3K8/MAP2K7/MAP3K12
REACTOME_CELL_SURFACE_INTERACTIONS_AT_THE_VASCULAR_WALL	REACTOME_CELL_SURFACE_INTERACTIONS_AT_THE_VASCULAR_WALL	130	0.504428	1.61708	0.00299401	0.0383733	0.0309731	1674	tags=22%, list=10%, signal=20%	ITGAM/SELPLG/IGLL1/SELL/BSG/ITGA5/SLC16A3/PF4V1/ITGB2/LYN/ITGAL/ITGAX/SLC7A7/CD84/INPP5D/CD44/GLG1/JAML/PECAM1/JAM3/SLC7A5/TNFRSF10B/CEACAM3/FYN/SLC7A6/ESAM/PTPN6/CEACAM1/PIK3R2
WP_REGULATION_OF_TOLLLIKE_RECEPTOR_SIGNALING_PATHWAY	WP_REGULATION_OF_TOLLLIKE_RECEPTOR_SIGNALING_PATHWAY	132	0.495838	1.59068	0.00304878	0.0387467	0.0312746	2186	tags=32%, list=13%, signal=28%	PIK3CD/SYK/CD14/RBCK1/IRAK1/FOS/PIK3CG/FADD/RNF31/NFKBIA/TLR5/TLR8/CYLD/IKBKG/NFKB1/IRF3/SQSTM1/TLR2/CXCL8/AKT1/IKBKE/IFNAR2/TNFAIP3/TLR6/STAT1/IRF7/MYD88/MAPK14/RELA/PTPN6/PIK3R2/SOCS1/PIK3R5/RNF216/IL1B/NFKB2/TOLLIP/TICAM1/IKBKB/IRF5/MAP2K3/TLR9
WP_EPITHELIAL_TO_MESENCHYMAL_TRANSITION_IN_COLORECTAL_CANCER	WP_EPITHELIAL_TO_MESENCHYMAL_TRANSITION_IN_COLORECTAL_CANCER	148	0.457889	1.48256	0.0031348	0.0387467	0.0312746	4110	tags=32%, list=25%, signal=25%	MMP9/PIK3CD/NOTCH1/ITGA5/NUBPL/CLDN5/RAF1/AKT1/MEF2D/CTDSP1/CLDN15/LATS2/FZD7/MAPK14/PIK3R2/SOS2/FZD2/PKD1/CLDN9/MAP2K3/NOTCH2/GRB2/CLDN14/TGFBR2/NR2C2/TGFB3/MAPK3/CTNNB1/SMAD3/WNT1/WNT5B/CLDN8/WNT9B/WNT2/FOXQ1/FZD3/MMP2/SHC1/PIK3CB/MAPK1/COL4A2/WNT8A/MAP2K2/PROX1/FZD10/TJP1/MAPK13/MAP2K1
REACTOME_RHO_GTPASE_CYCLE	REACTOME_RHO_GTPASE_CYCLE	134	0.538227	1.72057	0.00314465	0.0387467	0.0312746	1706	tags=23%, list=10%, signal=21%	ARHGAP4/FGD3/ARAP3/ARHGEF18/ARHGAP9/TAGAP/ARHGAP1/ARHGEF2/ARHGAP45/ARHGEF40/RHOT2/RAC2/GMIP/GDI1/AKAP13/MYO9B/RHOQ/RHOG/MYO9A/TIAM2/FAM13B/ARHGAP33/ARAP1/FGD2/ARHGDIA/PREX1/RHOA/ABR/ARHGAP30/PIK3R2/SOS2
KEGG_JAK_STAT_SIGNALING_PATHWAY	KEGG_JAK_STAT_SIGNALING_PATHWAY	138	0.616431	1.97654	0.00315457	0.0387467	0.0312746	1826	tags=28%, list=11%, signal=25%	TYK2/CSF3R/PIK3CD/STAT6/EP300/STAT5B/JAK1/STAT2/IFNGR2/PIAS4/IRF9/PIK3CG/STAT3/IL10RB/STAT5A/CREBBP/CBL/CCND3/IL10RA/PIAS1/MPL/AKT1/MYC/IFNAR2/STAT1/IL7R/CBLB/OSM/IL6R/PTPN6/IL2RG/PIK3R2/SOCS1/SOS2/IL10/PIK3R5/BCL2L1/EPOR
WP_REGULATION_OF_ACTIN_CYTOSKELETON	WP_REGULATION_OF_ACTIN_CYTOSKELETON	142	0.514482	1.65166	0.00315457	0.0387467	0.0312746	2735	tags=25%, list=17%, signal=21%	ACTN1/PIK3CD/SLC9A1/CD14/SSH3/RAC2/PIK3CG/WAS/VCL/SSH2/SSH1/RAF1/RASSF7/WASF2/ACTG1/PIP5K1C/CSK/PIK3C2B/MSN/RHOA/PIK3R2/RRAS/SOS2/PIK3R5/GSN/PIP5K1B/BDKRB1/FGF23/PXN/CFL1/ROCK2/IQGAP1/ARPC5/PAK2/MAPK3/VAV1
REACTOME_ANTI_INFLAMMATORY_RESPONSE_FAVOURING_LEISHMANIA_PARASITE_INFECTION	REACTOME_ANTI_INFLAMMATORY_RESPONSE_FAVOURING_LEISHMANIA_PARASITE_INFECTION	147	0.462919	1.49346	0.00316456	0.0387467	0.0312746	2719	tags=25%, list=17%, signal=21%	ITPR3/MYH9/SYK/LYN/DPEP2/PLCG2/RHBDF2/CD163/DPEP3/AHCYL1/GNG7/ADCY4/HCK/VIPR1/ADCY3/FCGR2A/GNAI2/FURIN/ADCY7/ITPR1/FYN/GPBAR1/MAPK14/INSL3/IL10/FGR/P2RY11/ITPR2/GNB2/ADORA2A/GPR84/AVP/MC1R/RAMP2/FCGR3A/GPR27/CREB1
WP_INSULIN_SIGNALING	WP_INSULIN_SIGNALING	155	0.540243	1.76196	0.00316456	0.0387467	0.0312746	2853	tags=37%, list=17%, signal=31%	EHD1/PIK3CD/PTPN1/MAP3K11/INPPL1/FLOT2/MAP3K1/FLOT1/STXBP2/MAP4K2/FOS/RAC2/PIK3CG/MAP3K5/MAP4K4/RHOQ/MAP3K2/SRF/CBL/VAMP2/IRS2/FOXO3/PRKCD/SGK1/RAF1/STX4/RPS6KA5/AKT1/PRKCB/CBLB/ARHGAP33/RAPGEF1/MAPK14/RPS6KA4/GYS1/PRKCZ/PIK3R2/SOCS1/TSC2/SOS2/XBP1/MAP4K1/RPS6KB2/MAP3K14/IKBKB/MAP2K3/PFKL/RPS6KA1/GRB2/JUN/GYG1/PDPK1/MAPK3/MAPK7/MAP3K3/MAP3K6/ARF1/CAP1
REACTOME_TRANSCRIPTION_COUPLED_NUCLEOTIDE_EXCISION_REPAIR_TC_NER_	REACTOME_TRANSCRIPTION_COUPLED_NUCLEOTIDE_EXCISION_REPAIR_TC_NER_	75	-0.623552	-1.63258	0.00316957	0.0387467	0.0312746	1718	tags=33%, list=10%, signal=30%	RFC4/POLR2C/RPA1/ZNF830/PPIE/CUL4A/POLR2H/POLR2F/POLR2G/POLR2B/COPS8/CCNH/POLE3/ERCC5/ISY1/COPS3/HMGN1/RPA2/COPS4/POLE4/COPS5/RBX1/RPA3/GTF2H5/RPS27A
WP_HEPATITIS_B_INFECTION	WP_HEPATITIS_B_INFECTION	145	0.528854	1.69661	0.00319489	0.0387467	0.0312746	1706	tags=26%, list=10%, signal=23%	MMP9/TYK2/ATP6AP1/PIK3CD/STAT6/EP300/STAT5B/JAK1/STAT2/MAP3K1/IRAK1/FOS/FADD/STAT3/APAF1/STAT5A/IKBKG/CREBBP/NFKB1/IRF3/CREB5/ARAF/TLR2/RAF1/CXCL8/AKT1/MYC/IKBKE/STAT1/IRF7/MYD88/PRKCB/CDKN1A/MAPK14/RELA/PIK3R2/SOS2
WP_CHEMOKINE_SIGNALING_PATHWAY	WP_CHEMOKINE_SIGNALING_PATHWAY	151	0.506978	1.64464	0.00321543	0.0387467	0.0312746	1869	tags=30%, list=11%, signal=27%	PIK3CD/PLCB2/STAT5B/STAT2/LYN/CXCR4/RAC2/PIK3CG/CCR7/STAT3/GNG7/WAS/ADCY4/CXCR2/HCK/NFKBIA/CXCR3/ADCY3/DOCK2/IKBKG/GRK6/RASGRP2/NFKB1/GNAI2/FOXO3/PRKCD/RAF1/AKT1/ADCY7/STAT1/CXCL14/TIAM2/PRKCB/CSK/PREX1/RELA/PRKCZ/PIK3R2/SOS2/PIK3R5/FGR/NCF1/CXCL16/PXN/ARRB2
REACTOME_MITOCHONDRIAL_PROTEIN_IMPORT	REACTOME_MITOCHONDRIAL_PROTEIN_IMPORT	61	-0.671371	-1.71078	0.00322061	0.0387467	0.0312746	2038	tags=43%, list=12%, signal=37%	MTX2/COA6/HSCB/TOMM22/SLC25A12/TIMM21/COA4/CHCHD7/NDUFB8/TIMM10/CHCHD3/TOMM70/HSPD1/GRPEL1/HSPA9/GRPEL2/CHCHD4/TOMM20/PMPCB/TOMM5/COQ2/TIMM23/CHCHD2/CMC2/COX17/TOMM7
REACTOME_RNA_POLYMERASE_II_TRANSCRIPTION_TERMINATION	REACTOME_RNA_POLYMERASE_II_TRANSCRIPTION_TERMINATION	64	-0.668529	-1.71165	0.00322581	0.0387467	0.0312746	2147	tags=44%, list=13%, signal=38%	CHTOP/PAPOLA/SNRPD3/CSTF3/U2AF1/WDR33/SRSF5/SLBP/SRSF11/CDC40/PCF11/THOC1/THOC2/NUDT21/CPSF3/LSM10/NCBP1/SRSF3/THOC3/SRSF6/UPF3B/SNRPF/SRSF1/THOC7/MAGOH/SLU7/SARNP/SNRPG
REACTOME_ANTIMICROBIAL_PEPTIDES	REACTOME_ANTIMICROBIAL_PEPTIDES	71	-0.644991	-1.66927	0.00324149	0.0387467	0.0312746	1335	tags=21%, list=8%, signal=19%	BPI/ATOX1/ELANE/CTSG/GNLY/DEFA1/ITLN1/PI3/RNASE6/RNASE3/DEFA1B/DEFA4/DEFA3/CAMP/S100A8
REACTOME_DUAL_INCISION_IN_GG_NER	REACTOME_DUAL_INCISION_IN_GG_NER	39	-0.725524	-1.73106	0.00328407	0.0390534	0.0315221	796	tags=28%, list=5%, signal=27%	RFC4/RPA1/CUL4A/POLE3/ERCC5/RPA2/POLE4/RBX1/RPA3/GTF2H5/RPS27A
WP_NUCLEOTIDE_EXCISION_REPAIR	WP_NUCLEOTIDE_EXCISION_REPAIR	42	-0.717078	-1.72202	0.00332779	0.0393703	0.0317779	1718	tags=29%, list=10%, signal=26%	RFC4/RPA1/CUL4A/CCNH/POLE3/ERCC5/RPA2/POLE4/CETN2/RBX1/RPA3/GTF2H5
REACTOME_DETOXIFICATION_OF_REACTIVE_OXYGEN_SPECIES	REACTOME_DETOXIFICATION_OF_REACTIVE_OXYGEN_SPECIES	33	-0.724099	-1.66259	0.00336134	0.0395644	0.0319346	1460	tags=36%, list=9%, signal=33%	ERO1A/ATOX1/PRDX3/CYBB/CAT/NUDT2/SOD2/NCF2/PRDX5/PRDX1/SOD1/TXN
REACTOME_SLC_MEDIATED_TRANSMEMBRANE_TRANSPORT	REACTOME_SLC_MEDIATED_TRANSMEMBRANE_TRANSPORT	216	0.467787	1.56424	0.00346021	0.0401916	0.0324409	2767	tags=21%, list=17%, signal=18%	BSG/SLC16A3/SLC9A1/SLC9A8/SLC44A2/SLC2A3/SLC38A1/SLC22A4/SLC30A7/SLC15A4/SLC11A1/SLC7A7/SLC15A3/SLC45A3/SLC43A2/SLC2A6/SLC8B1/SLCO3A1/SLC35B2/SLC30A3/SLC5A6/SLC35C1/SLC26A11/SLC25A29/SLC7A5/SLC7A6/CTNS/SLC27A1/SLC29A2/SLC22A18/SLC6A6/SLC24A4/SLC3A2/SLC40A1/SLC26A6/AVP/SLC31A1/SLC36A1/SLC44A4/SLC39A1/SLC2A14/SLC39A3/SLC27A4/SLC25A22/SLC6A7
KEGG_REGULATION_OF_ACTIN_CYTOSKELETON	KEGG_REGULATION_OF_ACTIN_CYTOSKELETON	203	0.443324	1.47369	0.00347222	0.0401916	0.0324409	1858	tags=20%, list=11%, signal=18%	ITGAM/ACTN1/FGD3/PIK3CD/MYH9/ITGA5/SLC9A1/ITGB2/CD14/ITGB7/ITGAL/ITGA2B/SSH3/ITGAX/RAC2/PIK3CG/ACTN4/WAS/VCL/SSH2/SSH1/ARAF/RAF1/ARPC1A/WASF2/ACTG1/TIAM2/PIP5K1C/CSK/NCKAP1L/MSN/RHOA/PIK3R2/RRAS/SOS2/PIK3R5/GSN/PIP5K1B/BDKRB1/FGF23/PXN
KEGG_CHEMOKINE_SIGNALING_PATHWAY	KEGG_CHEMOKINE_SIGNALING_PATHWAY	170	0.514153	1.67707	0.00348432	0.0401916	0.0324409	1869	tags=29%, list=11%, signal=26%	PIK3CD/PLCB2/STAT5B/STAT2/PF4V1/LYN/CXCR4/RAC2/PIK3CG/CCR7/STAT3/GNG7/WAS/ADCY4/CXCR2/HCK/NFKBIA/CXCR3/ADCY3/DOCK2/CXCR1/IKBKG/GRK6/RASGRP2/NFKB1/GNAI2/FOXO3/PRKCD/RAF1/CXCL8/AKT1/ADCY7/STAT1/CXCL14/TIAM2/PRKCB/CSK/PREX1/RHOA/RELA/PRKCZ/PIK3R2/SOS2/PIK3R5/FGR/NCF1/CXCL16/PXN/ARRB2
KEGG_ENDOCYTOSIS	KEGG_ENDOCYTOSIS	175	0.485712	1.59479	0.00348432	0.0401916	0.0324409	1958	tags=27%, list=12%, signal=24%	HSPA1A/HSPA1B/PSD4/EHD1/ARAP3/ASAP1/HSPA6/CSF1R/HSPA1L/ACAP1/CXCR4/IQSEC1/VPS37B/HGS/HLA-C/EPN1/VPS37C/CXCR2/HLA-F/CXCR1/GRK6/SMAP2/CBL/HLA-B/DAB2/SH3GLB2/LDLRAP1/DNM2/HLA-A/MVB12A/CBLB/PIP5K1C/LDLR/ARAP1/RBSN/RAB11FIP1/RAB5B/HLA-E/IL2RG/PRKCZ/RAB11FIP3/AP2A2/PIP5K1B/HLA-G/ARRB2/EHD4/ACAP2
WP_MAPK_SIGNALING_PATHWAY	WP_MAPK_SIGNALING_PATHWAY	233	0.481369	1.62165	0.00355872	0.0408456	0.0329687	3209	tags=33%, list=19%, signal=27%	HSPA1A/HSPA1B/MKNK2/MAP3K11/DUSP1/CD14/HSPA6/MAP3K1/MAP4K2/HSPA1L/FOS/TNFRSF1A/RAC2/MAP3K5/MAP4K4/DUSP3/RELB/JUND/MAP3K2/SRF/MAPK8IP3/RASA2/IKBKG/RASGRP2/MEF2C/NFKB1/MKNK1/PRKCD/ARAF/RAF1/RPS6KA5/DUSP6/AKT1/MYC/DUSP8/IL1R2/CACNA1I/MAPK14/RPS6KA4/RELA/RRAS/SOS2/DUSP2/NF1/IL1B/NFKB2/FGF23/ARRB2/MAP4K1/STK4/PTPN7/MAP3K14/IKBKB/MAP2K3/CACNA1E/GRB2/JUN/CACNA2D4/PAK2/TGFBR2/PTPN5/TGFB3/MAPK3/RASGRP4/MA…
REACTOME_PLATELET_ACTIVATION_SIGNALING_AND_AGGREGATION	REACTOME_PLATELET_ACTIVATION_SIGNALING_AND_AGGREGATION	244	0.460998	1.55528	0.0037594	0.0427238	0.0344847	1730	tags=24%, list=11%, signal=22%	ACTN1/ITPR3/APBB1IP/TIMP1/TLN1/PTPN1/F13A1/DGKQ/GP9/THBS1/TUBA4A/PHACTR2/SYK/LYN/PLCG2/STXBP2/ITGA2B/RAC2/PIK3CG/ACTN4/GNG7/VCL/DAGLB/LAMP2/F5/RHOG/RASGRP2/GNAI2/WDR1/PRKCD/MPL/APLP2/PSAP/RAF1/STX4/LCP2/AKT1/LY6G6F/ANXA5/SERPINA1/GNAQ/FERMT3/PECAM1/PRKCB/ITIH4/ALDOA/ITPR1/CSK/FYN/TOR4A/TAGLN2/MAPK14/RHOA/PTPN6/PRKCZ/PIK3R2/DGKA/PIK3R5/ISLR
WP_IL18_SIGNALING_PATHWAY	WP_IL18_SIGNALING_PATHWAY	249	0.448318	1.51954	0.0037594	0.0427238	0.0344847	2280	tags=29%, list=14%, signal=25%	MMP9/CFLAR/GRN/TIMP1/BSG/CEBPB/ACTA2/BTG2/KLF2/ITGA2B/ITM2C/MTCH1/IRAK1/EEF2/FOS/ABHD16A/TNFRSF1A/FADD/SP1/TRPC4AP/NFKBIA/MEPCE/NFKB1/CD81/PRKCD/ZC3H12A/STK40/UGGT1/CXCL8/ECH1/PYGB/IER3/TNFAIP3/PLOD3/NFKBIZ/HCAR2/RXRB/MYD88/PIGT/PRKCB/TNFAIP2/IL18/CLDN15/RUSC1/ENO1/RANGAP1/ZDHHC7/FAM110A/ACACB/ZNF444/RELA/IL18RAP/PWWP3A/MBTPS1/IL10/BCL2L1/IL1B/NFKB2/NCF1/S1PR4/CXCL16/HDAC3/PARP1/USP5/ICAM1/PTPN7/…
KEGG_MAPK_SIGNALING_PATHWAY	KEGG_MAPK_SIGNALING_PATHWAY	250	0.475061	1.60768	0.00381679	0.0431175	0.0348025	3209	tags=32%, list=19%, signal=26%	HSPA1A/HSPA1B/MKNK2/JMJD7-PLA2G4B/MAP3K11/DUSP1/CD14/HSPA6/MAP3K1/MAP4K2/HSPA1L/FOS/TNFRSF1A/RAC2/MAP3K5/MAP4K4/DUSP3/RELB/JUND/MAP3K2/SRF/MAPK8IP3/RASA2/IKBKG/RASGRP2/MEF2C/NFKB1/MKNK1/RAF1/RPS6KA5/DUSP6/AKT1/MYC/PRKCB/DUSP8/IL1R2/CACNA1I/MAPK14/RPS6KA4/RELA/RRAS/SOS2/DUSP2/NF1/IL1B/NFKB2/FGF23/ARRB2/MAP4K1/STK4/PTPN7/MAP3K14/IKBKB/MAP2K3/CACNA1E/RPS6KA1/GRB2/JUN/CACNA2D4/PAK2/TGFBR2/PLA2G6/PTPN…
REACTOME_METABOLISM_OF_CARBOHYDRATES	REACTOME_METABOLISM_OF_CARBOHYDRATES	271	0.417716	1.43412	0.00383142	0.0431175	0.0348025	2589	tags=26%, list=16%, signal=22%	VCAN/HK3/PHKA2/CHST15/GNS/PFKFB4/PGD/SLC9A1/TKT/XYLT2/MAN2C1/GAA/B4GALT5/IDUA/TALDO1/NDST2/ADPGK/ALDOC/IDS/G6PD/ST3GAL1/UBC/CD44/CHST7/PYGB/SLC35B2/PGLS/NUP210/GALK1/ST6GALNAC6/SLC37A4/PKM/B4GALT3/ALDOA/PGM1/MDH2/ENO1/CHPF2/NUP43/SGSH/PFKFB3/GYS1/ALDOB/PGK1/B4GALT1/MAN2B1/GPC2/FUT11/ABCC5/XYLT1/UBB/CSGALNACT2/ENO2/PAPSS2/GAPDH/GLB1/PFKL/GPI/PPP2R1A/ST3GAL4/NAGLU/EXT1/B3GALT4/PCK2/NCAN/PGAM1/SHPK/…
REACTOME_EXTRACELLULAR_MATRIX_ORGANIZATION	REACTOME_EXTRACELLULAR_MATRIX_ORGANIZATION	276	0.53279	1.82996	0.00387597	0.0434071	0.0350362	1794	tags=16%, list=11%, signal=14%	ITGAM/MMP9/ADAM8/VCAN/ACTN1/ICAM3/TIMP1/BSG/THBS1/CAPN15/ITGA5/ITGB2/CTSB/ITGB7/CTSS/ITGAL/ITGA2B/COLGALT1/NCSTN/ITGAX/PLOD1/COL8A2/FURIN/CD44/LAMA5/CTSD/PLOD3/EMILIN2/P4HB/PECAM1/ADAM19/MMP25/CAPN3/TIMP2/JAM3/ADAM15/COL9A2/CAPN1/CEACAM1/COL18A1/CAPN12/CAPNS1/FBN2
KEGG_PATHWAYS_IN_CANCER	KEGG_PATHWAYS_IN_CANCER	311	0.383506	1.33573	0.00404858	0.0451212	0.0364197	1929	tags=19%, list=12%, signal=17%	MMP9/CSF3R/PIK3CD/EP300/STAT5B/JAK1/PLCG2/CSF1R/ITGA2B/RXRA/DAPK2/FOS/PIAS4/RAC2/PIK3CG/FADD/STAT3/DVL3/SPI1/NFKBIA/STAT5A/IKBKG/CREBBP/CDKN1B/CBL/NFKB1/PIAS1/ARAF/RAF1/CXCL8/AKT1/CTNNA1/LAMA5/MYC/VHL/AXIN1/STAT1/RXRB/PRKCB/EGLN2/CBLB/CDKN1A/TFG/STK36/FZD7/RHOA/RASSF1/RELA/AXIN2/RALGDS/PIK3R2/SOS2/PIK3R5/FZD2/BCL2L1/NFKB2/FGF23/LEF1/DAPK3/STK4
REACTOME_DEUBIQUITINATION	REACTOME_DEUBIQUITINATION	232	-0.49487	-1.48547	0.00416089	0.0461498	0.0372501	1986	tags=23%, list=12%, signal=21%	PSMB3/TNIP2/PSMB4/BRCC3/PSMD7/PSMD1/RIPK2/ATXN3/IFIH1/PSMA1/TFPT/PSME4/TNIP1/BABAM1/BIRC2/PSMC5/TOMM70/UCHL5/UIMC1/PSMB2/ZRANB1/PSMD8/STAMBPL1/VCPIP1/ACTL6A/ABRAXAS2/PSMD10/PSMD4/PSMC1/PSMD6/ADRB2/USP16/TOMM20/PSMD14/NEDD8/PSMC3/PTEN/PSMA2/POLB/VDAC3/PSMA5/PSMB6/PTRH2/PSME2/PSMC6/PSMB7/UCHL3/PSMA3/PSMB1/PSMC2/PSMA6/RPS27A/SEM1/PSMA4
REACTOME_TCF_DEPENDENT_SIGNALING_IN_RESPONSE_TO_WNT	REACTOME_TCF_DEPENDENT_SIGNALING_IN_RESPONSE_TO_WNT	160	-0.514416	-1.49209	0.00434153	0.0479231	0.0386813	1256	tags=16%, list=8%, signal=15%	KLHL12/PSMC5/PSMB2/PSMD8/PSMD10/PPP2CA/PSMD4/PSMC1/PSMD6/PPP2R5C/PSMD14/PSMC3/PSMA2/PSMA5/PSMB6/PSME2/PSMC6/PSMB7/PSMA3/PSMB1/RBX1/PSMC2/PSMA6/RPS27A/SEM1/PSMA4
REACTOME_HIV_LIFE_CYCLE	REACTOME_HIV_LIFE_CYCLE	143	-0.511621	-1.46256	0.00436681	0.0479726	0.0387213	1785	tags=25%, list=11%, signal=23%	NELFB/VTA1/POLR2C/SUPT16H/GTF2E1/VPS4B/TAF5/XRCC5/POLR2H/TAF1/NUP42/NCBP1/TAF15/POLR2F/SUPT4H1/NUP133/NUP107/PSIP1/POLR2G/POLR2B/CCNH/RAN/CHMP4A/ELOB/ELOC/TAF7/GTF2A2/NUP88/GTF2E2/NUP37/TAF12/GTF2F2/CHMP5/GTF2B/GTF2H5/RPS27A
BIOCARTA_STRESS_PATHWAY	BIOCARTA_STRESS_PATHWAY	24	0.691873	1.62227	0.00452489	0.0494735	0.0399328	2732	tags=62%, list=17%, signal=52%	MAP3K1/MAP4K2/TNFRSF1A/NFKBIA/IKBKG/NFKB1/MAPK14/RELA/TRADD/MAP3K14/IKBKB/MAP2K3/JUN/CASP2/RIPK1
REACTOME_CLEC7A_DECTIN_1_SIGNALING	REACTOME_CLEC7A_DECTIN_1_SIGNALING	96	-0.58163	-1.55747	0.0046225	0.0503024	0.0406018	1822	tags=34%, list=11%, signal=31%	PSMD7/PSMD1/CUL1/PSMA1/PSME4/CLEC7A/PPP3R1/UBE2N/PSMC5/PSMB2/PSMD8/SKP1/PSMD10/PSMD4/PSMC1/PSMD6/CHUK/PSMD14/PPP3CB/PSMC3/PSMA2/PSMA5/PSMB6/PSME2/PSMC6/PSMB7/PSMA3/PSMB1/PSMC2/PSMA6/RPS27A/SEM1/PSMA4
REACTOME_NEUTROPHIL_DEGRANULATION	REACTOME_NEUTROPHIL_DEGRANULATION	462	0.367764	1.32252	0.00487805	0.0528341	0.0426453	2201	tags=36%, list=13%, signal=32%	ITGAM/MMP9/FOLR3/NBEAL2/ADAM8/HSPA1A/HSPA1B/OSCAR/CRISPLD2/HK3/TBC1D10C/GRN/CD93/CKAP4/ATP6V0A1/SELL/LILRB3/FPR2/ANPEP/ARHGAP9/IGF2R/GNS/CFP/PGLYRP1/ITGB2/TMC6/CD14/SLC44A2/CTSB/FPR1/HSPA6/SLC2A3/CTSS/ITGAL/BRI3/UBR4/PTPRC/NCSTN/TCIRG1/P2RX1/EEF2/ARHGAP45/RAB24/STK11IP/ITGAX/PTAFR/TUBB4B/C5AR1/SLC15A4/SLC11A1/HLA-C/SIGLEC5/GAA/TXNDC5/AP1M1/CXCR2/GHDC/CST3/TMEM63A/VCL/SPTAN1/LAMP2/ADGRE3/FCN1/APAF…
REACTOME_DAG_AND_IP3_SIGNALING	REACTOME_DAG_AND_IP3_SIGNALING	38	0.653486	1.67041	0.00505051	0.0536094	0.0432711	3374	tags=42%, list=20%, signal=34%	ITPR3/AHCYL1/ADCY4/ADCY3/PRKCD/CAMK2G/ADCY7/ITPR1/CAMKK2/ITPR2/PDE1B/PRKCE/CREB1/PLCG1/PRKAR2A/ADCY2
REACTOME_NGF_STIMULATED_TRANSCRIPTION	REACTOME_NGF_STIMULATED_TRANSCRIPTION	38	0.646553	1.65269	0.00505051	0.0536094	0.0432711	1033	tags=24%, list=6%, signal=22%	LYL1/EP300/FOS/JUND/SRF/CDK5R1/SGK1/MEF2D/DNM2
REACTOME_GAP_JUNCTION_TRAFFICKING_AND_REGULATION	REACTOME_GAP_JUNCTION_TRAFFICKING_AND_REGULATION	43	0.637066	1.67033	0.00507614	0.0536094	0.0432711	1168	tags=21%, list=7%, signal=19%	TUBA4A/TUBB1/TUBB4B/TUBA1B/TUBA1C/TUBA1A/DAB2/DNM2/ACTG1
PID_CERAMIDE_PATHWAY	PID_CERAMIDE_PATHWAY	44	0.647463	1.70473	0.00508906	0.0536094	0.0432711	2732	tags=45%, list=17%, signal=38%	EIF2AK2/MAP3K1/TNFRSF1A/FADD/MAP4K4/NFKBIA/NFKB1/PRKCD/RAF1/SPHK2/AKT1/MYC/CTSD/RELA/PRKCZ/TRADD/SMPD1/MADD/MAPK3/RIPK1
ST_B_CELL_ANTIGEN_RECEPTOR	ST_B_CELL_ANTIGEN_RECEPTOR	40	0.631864	1.6281	0.00508906	0.0536094	0.0432711	1810	tags=35%, list=11%, signal=31%	PIK3CD/SYK/LYN/PLCG2/CD19/NFAT5/NFKBIA/NFKB1/RAF1/ITPKB/AKT1/CSK/SOS2/NFKB2
WP_IL3_SIGNALING_PATHWAY	WP_IL3_SIGNALING_PATHWAY	49	0.616361	1.66793	0.00508906	0.0536094	0.0432711	1752	tags=41%, list=11%, signal=37%	PIK3CD/STAT5B/JAK1/SYK/LYN/FOS/STAT3/HCK/STAT5A/CBL/RAF1/INPP5D/GAB2/CXCL8/AKT1/FYN/RAPGEF1/PTPN6/PIK3R2/BCL2L1
WP_WNT_SIGNALING_PATHWAY_NETPATH	WP_WNT_SIGNALING_PATHWAY_NETPATH	48	0.602359	1.62631	0.00511509	0.0536387	0.0432947	1873	tags=31%, list=11%, signal=28%	FRAT1/TCF4/DVL3/CSNK1D/AKT1/MYC/AXIN1/TCF3/PRKCB/RHOA/AXIN2/TSC2/PIP5K1B/ARRB2/LEF1
KEGG_ADHERENS_JUNCTION	KEGG_ADHERENS_JUNCTION	69	0.556334	1.60633	0.00524934	0.0547974	0.04423	3697	tags=39%, list=22%, signal=30%	ACTN1/PTPN1/EP300/RAC2/ACTN4/WAS/VCL/CREBBP/CTNNA1/WASF2/ACTG1/FYN/RHOA/PTPN6/LEF1/IQGAP1/TGFBR2/MAPK3/CTNNB1/SMAD3/CSNK2B/ACTB/RAC3/TCF7L2/NECTIN3/CTNNA2/MAPK1
REACTOME_PI_METABOLISM	REACTOME_PI_METABOLISM	80	0.546138	1.62263	0.00543478	0.0564777	0.0455862	1755	tags=26%, list=11%, signal=24%	SBF1/PIK3CD/INPPL1/PNPLA6/GDPD5/PIK3CG/MTMR4/ARF3/MTMR3/PI4KB/INPP5D/PI4KA/GDE1/MTMR14/PIP5K1C/GDPD3/PIK3C2B/TNFAIP8L1/PIK3R2/PIK3R5/PIP5K1B
KEGG_GNRH_SIGNALING_PATHWAY	KEGG_GNRH_SIGNALING_PATHWAY	91	0.514811	1.55693	0.00555556	0.0572173	0.0461832	2955	tags=30%, list=18%, signal=24%	ITPR3/JMJD7-PLA2G4B/PLCB2/MAP3K1/ADCY4/MAP3K2/ADCY3/PRKCD/RAF1/CAMK2G/ADCY7/GNAQ/PRKCB/ITPR1/MAPK14/SOS2/CALM3/ITPR2/MAP2K3/GRB2/JUN/PLA2G6/MAPK3/MAPK7/MAP3K3/GNAS/ELK1
REACTOME_SPHINGOLIPID_METABOLISM	REACTOME_SPHINGOLIPID_METABOLISM	79	0.558669	1.64771	0.00555556	0.0572173	0.0461832	2341	tags=29%, list=14%, signal=25%	CSNK1G2/GBA/UGCG/PRKD2/PSAP/GLA/SPTLC2/SPHK2/ESYT2/CERS6/CTSA/ALDH3B1/CERK/ARSA/ARSG/ESYT1/CERS2/GLB1/NEU1/OSBP/SMPD1/DEGS1/ARSD
WP_ADIPOGENESIS	WP_ADIPOGENESIS	124	0.478605	1.51487	0.00593472	0.0607617	0.0490441	3231	tags=33%, list=20%, signal=27%	STAT6/CEBPB/STAT5B/CEBPD/STAT2/KLF6/RXRA/SP1/STAT3/STAT5A/MEF2C/IRS2/MEF2D/STAT1/GATA2/OSM/BSCL2/CDKN1A/AHR/SOCS1/NCOR1/EBF1/PLIN2/E2F4/HMGA1/PCK2/NRIP1/NCOR2/RXRG/RARA/CEBPA/CREB1/CTNNB1/SMAD3/WNT1/WNT5B/CFD/KLF7/SREBF1/RBL2/LPIN2
BIOCARTA_MONOCYTE_PATHWAY	BIOCARTA_MONOCYTE_PATHWAY	11	0.836204	1.65737	0.00595238	0.0607617	0.0490441	1176	tags=55%, list=7%, signal=51%	ITGAM/SELL/ITGB2/ITGAL/CD44/PECAM1
REACTOME_REGULATION_OF_GENE_EXPRESSION_IN_LATE_STAGE_BRANCHING_MORPHOGENESIS_PANCREATIC_BUD_PRECURSOR_CELLS	REACTOME_REGULATION_OF_GENE_EXPRESSION_IN_LATE_STAGE_BRANCHING_MORPHOGENESIS_PANCREATIC_BUD_PRECURSOR_CELLS	16	0.770054	1.69094	0.00607287	0.0614283	0.0495821	758	tags=25%, list=5%, signal=24%	EP300/NOTCH1/CREBBP/KAT2A
BIOCARTA_LAIR_PATHWAY	BIOCARTA_LAIR_PATHWAY	17	0.754968	1.67887	0.00609756	0.0614283	0.0495821	947	tags=24%, list=6%, signal=22%	SELPLG/ITGB2/ITGAL/CXCL8
WP_CELLS_AND_MOLECULES_INVOLVED_IN_LOCAL_ACUTE_INFLAMMATORY_RESPONSE	WP_CELLS_AND_MOLECULES_INVOLVED_IN_LOCAL_ACUTE_INFLAMMATORY_RESPONSE	17	0.754968	1.67887	0.00609756	0.0614283	0.0495821	947	tags=24%, list=6%, signal=22%	SELPLG/ITGB2/ITGAL/CXCL8
REACTOME_ELEVATION_OF_CYTOSOLIC_CA2_LEVELS	REACTOME_ELEVATION_OF_CYTOSOLIC_CA2_LEVELS	14	0.809984	1.68513	0.00617284	0.0614987	0.0496389	2557	tags=71%, list=16%, signal=60%	ITPR3/P2RX1/STIM1/ITPR1/P2RX7/ORAI1/ITPR2/P2RX5/ORAI2/P2RX4
REACTOME_RUNX3_REGULATES_NOTCH_SIGNALING	REACTOME_RUNX3_REGULATES_NOTCH_SIGNALING	14	0.804522	1.67377	0.00617284	0.0614987	0.0496389	758	tags=29%, list=5%, signal=27%	EP300/NOTCH1/CREBBP/KAT2A
REACTOME_TP53_REGULATES_TRANSCRIPTION_OF_GENES_INVOLVED_IN_G1_CELL_CYCLE_ARREST	REACTOME_TP53_REGULATES_TRANSCRIPTION_OF_GENES_INVOLVED_IN_G1_CELL_CYCLE_ARREST	13	0.810785	1.66676	0.00621118	0.0614987	0.0496389	1405	tags=31%, list=9%, signal=28%	ARID3A/CDKN1B/ZNF385A/CDKN1A
WP_GPR40_PATHWAY	WP_GPR40_PATHWAY	13	0.801373	1.64741	0.00621118	0.0614987	0.0496389	1918	tags=38%, list=12%, signal=34%	ITPR3/PLCB2/PLCG2/PLCD1/PKD1
KEGG_INSULIN_SIGNALING_PATHWAY	KEGG_INSULIN_SIGNALING_PATHWAY	134	0.474612	1.51721	0.00628931	0.0620022	0.0500454	2408	tags=26%, list=15%, signal=22%	HK3/MKNK2/PIK3CD/PHKA2/PTPN1/FLOT2/FLOT1/FASN/PIK3CG/RHOQ/CBL/MKNK1/IRS2/ARAF/RAF1/INPP5D/AKT1/PYGB/EXOC7/CBLB/RAPGEF1/ACACB/GYS1/PRKCZ/PIK3R2/SOCS1/TSC2/SOS2/PIK3R5/CALM3/RPS6KB2/IKBKB/PPP1R3D/PCK2/GRB2
BIOCARTA_NFKB_PATHWAY	BIOCARTA_NFKB_PATHWAY	21	0.72436	1.67752	0.00631579	0.0620022	0.0500454	2092	tags=62%, list=13%, signal=54%	MAP3K1/TNFRSF1A/FADD/NFKBIA/IKBKG/NFKB1/TNFAIP3/MYD88/RELA/TNFRSF1B/TRADD/MAP3K14/IKBKB
WP_PROTEASOME_DEGRADATION	WP_PROTEASOME_DEGRADATION	58	-0.639385	-1.61862	0.00647249	0.0632714	0.0510698	1257	tags=36%, list=8%, signal=34%	UBE2D3/PSMC5/PSMB2/PSMD8/PSMD10/PSMD4/PSMC1/PSMD6/PSMC3/PSMA2/PSMA5/PSMB6/PSME2/PSMC6/PSMB7/UCHL3/PSMA3/PSMB1/PSMC2/PSMA6/PSMA4
REACTOME_INTEGRIN_SIGNALING	REACTOME_INTEGRIN_SIGNALING	26	0.691379	1.65927	0.00672646	0.0653421	0.0527411	1358	tags=31%, list=8%, signal=28%	APBB1IP/TLN1/PTPN1/SYK/ITGA2B/RASGRP2/AKT1/CSK
BIOCARTA_EGF_PATHWAY	BIOCARTA_EGF_PATHWAY	27	0.690233	1.66397	0.00681818	0.0653421	0.0527411	2955	tags=52%, list=18%, signal=43%	JAK1/MAP3K1/FOS/STAT3/SRF/STAT5A/RAF1/STAT1/PRKCB/GRB2/JUN/MAPK3/PLCG1/ELK1
BIOCARTA_PDGF_PATHWAY	BIOCARTA_PDGF_PATHWAY	28	0.691787	1.67813	0.00681818	0.0653421	0.0527411	1197	tags=36%, list=7%, signal=33%	JAK1/MAP3K1/FOS/PIK3CG/STAT3/SRF/STAT5A/RAF1/STAT1/PRKCB
REACTOME_BMAL1_CLOCK_NPAS2_ACTIVATES_CIRCADIAN_GENE_EXPRESSION	REACTOME_BMAL1_CLOCK_NPAS2_ACTIVATES_CIRCADIAN_GENE_EXPRESSION	27	0.676777	1.63153	0.00681818	0.0653421	0.0527411	2381	tags=33%, list=14%, signal=29%	HELZ2/CARM1/RXRA/CHD9/CREBBP/TBL1X/CLOCK/BHLHE40/AVP
REACTOME_PHOSPHOLIPID_METABOLISM	REACTOME_PHOSPHOLIPID_METABOLISM	194	0.437179	1.45255	0.00682594	0.0653421	0.0527411	2910	tags=28%, list=18%, signal=23%	PITPNM1/SBF1/PIK3CD/TMEM86B/INPPL1/PGS1/PNPLA2/SLC44A2/PNPLA6/GDPD5/PIK3CG/PISD/CHKB/MIGA2/MTMR4/STARD10/ARF3/MTMR3/LPCAT3/ABHD3/ABHD4/PI4KB/INPP5D/PI4KA/GDE1/MBOAT7/MTMR14/PIP5K1C/MBOAT1/GDPD3/PHOSPHO1/PIK3C2B/DGAT1/TNFAIP8L1/PLD6/PIK3R2/PIK3R5/PIP5K1B/AGPAT1/PIP4P1/CPNE1/OSBPL5/OSBPL10/SLC44A4/PEMT/PLA2G6/PLBD1/CPNE3/ARF1/PLA2G4C/INPP5E/TAZ/CSNK2B/PNPLA7
REACTOME_SIGNALING_BY_NOTCH	REACTOME_SIGNALING_BY_NOTCH	172	-0.502534	-1.47344	0.0070028	0.0667581	0.0538841	1452	tags=22%, list=9%, signal=20%	PSMB4/ST3GAL6/PSMD7/PSMD1/CUL1/YBX1/PSMA1/TMED2/AGO4/RAB6A/PSMC5/PSMB2/PSMD8/SKP1/PSMD10/FCER2/PSMD4/PSMC1/PSMD6/PSMD14/PSMC3/GZMB/HDAC2/PSMA2/PSMA5/PSMB6/PSME2/PSMC6/PSMB7/E2F3/PSMA3/PSMB1/RBX1/PSMC2/PSMA6/RPS27A/SEM1/PSMA4
KEGG_CYTOKINE_CYTOKINE_RECEPTOR_INTERACTION	KEGG_CYTOKINE_CYTOKINE_RECEPTOR_INTERACTION	230	0.423293	1.42206	0.0070922	0.0672595	0.0542888	3645	tags=29%, list=22%, signal=23%	CSF3R/PF4V1/CSF1R/TNFRSF14/TNFSF13B/IFNGR2/CXCR4/TNFRSF1A/CCR7/CXCR2/IL17RA/IL10RB/CXCR3/CXCR1/IL10RA/MPL/TNFRSF25/CXCL8/TNFSF14/LTBR/IFNAR2/CXCL14/IL7R/IL18/OSM/IL1R2/TNFRSF10B/IL6R/TNFRSF13B/TNFRSF8/IL18RAP/IL2RG/IL10/IL1B/EPOR/CXCL16/TNFRSF1B/INHBE/CD70/IL11RA/CCR2/PLEKHO2/IL4R/TGFBR2/IL18R1/TGFB3/IL2RA/ACVR1B/CXCL3/INHBB/CCL13/CCR6/NGFR/IL2RB/EDAR/TNFSF4/TNFRSF4/CXCR5/TNFRSF10C/TNFRSF12A/CD27…
REACTOME_INTERCONVERSION_OF_NUCLEOTIDE_DI_AND_TRIPHOSPHATES	REACTOME_INTERCONVERSION_OF_NUCLEOTIDE_DI_AND_TRIPHOSPHATES	28	-0.728661	-1.60488	0.00711744	0.0672595	0.0542888	859	tags=21%, list=5%, signal=20%	CMPK1/AK2/RRM1/NME1/GLRX/TXN
ST_ERK1_ERK2_MAPK_PATHWAY	ST_ERK1_ERK2_MAPK_PATHWAY	31	0.675709	1.67533	0.00714286	0.0672595	0.0542888	4110	tags=61%, list=25%, signal=46%	MKNK2/KLF6/NFKB1/MKNK1/CREB5/ARAF/DUSP6/SOS2/RPS6KA1/GRB2/MAPK3/CREB1/MAP3K8/SHC1/MAPK1/CREB3/MOS/MAP2K2/MAP2K1
WP_WHITE_FAT_CELL_DIFFERENTIATION	WP_WHITE_FAT_CELL_DIFFERENTIATION	32	0.66719	1.66654	0.00733496	0.0687876	0.0555223	2719	tags=44%, list=17%, signal=37%	CEBPB/STAT5B/CEBPD/KLF2/STAT5A/TLE3/IRF3/CTNNA1/GATA2/EBF1/RARA/KLF4/CEBPA/CREB1
SIG_CD40PATHWAYMAP	SIG_CD40PATHWAYMAP	34	0.649137	1.61917	0.00742574	0.0690774	0.0557561	1810	tags=26%, list=11%, signal=24%	PIK3CD/DUSP1/NFKBIA/MAPK8IP3/GORASP1/IKBKG/NFKB1/MAPK14/NFKB2
WP_NEURAL_CREST_CELL_MIGRATION_IN_CANCER	WP_NEURAL_CREST_CELL_MIGRATION_IN_CANCER	41	0.618978	1.61999	0.00742574	0.0690774	0.0557561	3150	tags=39%, list=19%, signal=32%	MMP9/PIK3CD/FOS/PIK3CG/STAT3/AKT1/EPHB6/RHOA/PIK3R5/EPHB4/JUN/PAK2/ARF1/TRIO/SORT1/NGFR
WP_INTERFERON_TYPE_I_SIGNALING_PATHWAYS	WP_INTERFERON_TYPE_I_SIGNALING_PATHWAYS	54	0.586478	1.62654	0.0074813	0.0693147	0.0559476	1677	tags=44%, list=10%, signal=40%	TYK2/PIK3CD/JAK1/STAT2/MAP3K1/PTPRC/IRF9/STAT3/STAT5A/CBL/IRS2/PIAS1/RPS6KA5/GAB2/IFNAR2/STAT1/RACK1/FYN/RAPGEF1/MAPK14/RPS6KA4/PTPN6/PIK3R2/SOCS1
WP_NEURAL_CREST_CELL_MIGRATION_DURING_DEVELOPMENT	WP_NEURAL_CREST_CELL_MIGRATION_DURING_DEVELOPMENT	38	0.632604	1.61703	0.00757576	0.0696075	0.056184	3150	tags=39%, list=19%, signal=32%	MMP9/PIK3CD/FOS/PIK3CG/STAT3/AKT1/EPHB6/RHOA/PIK3R5/EPHB4/JUN/PAK2/ARF1/TRIO/NGFR
KEGG_INOSITOL_PHOSPHATE_METABOLISM	KEGG_INOSITOL_PHOSPHATE_METABOLISM	51	0.570013	1.55348	0.00763359	0.0696075	0.056184	1755	tags=27%, list=11%, signal=25%	PIK3CD/PLCB2/INPPL1/PLCG2/ITPK1/PIK3CG/IMPA2/PI4KB/ITPKB/PI4KA/PLCD1/PIP5K1C/PIK3C2B/PIP5K1B
KEGG_TYPE_II_DIABETES_MELLITUS	KEGG_TYPE_II_DIABETES_MELLITUS	44	0.615045	1.61937	0.00763359	0.0696075	0.056184	2657	tags=34%, list=16%, signal=29%	HK3/PIK3CD/PIK3CG/IRS2/PRKCD/PKM/PRKCZ/PIK3R2/SOCS1/PIK3R5/IKBKB/MAFA/CACNA1E/PRKCE/MAPK3
PID_FRA_PATHWAY	PID_FRA_PATHWAY	35	0.647989	1.62253	0.00763359	0.0696075	0.056184	947	tags=17%, list=6%, signal=16%	MMP9/EP300/SP1/JUND/PLAUR/CXCL8
WP_MITOCHONDRIAL_CIII_ASSEMBLY	WP_MITOCHONDRIAL_CIII_ASSEMBLY	14	-0.83665	-1.65765	0.00775194	0.0704084	0.0568304	1456	tags=50%, list=9%, signal=46%	UQCRFS1/TTC19/UQCC2/UQCRC2/UQCRB/UQCRH/UQCRQ
REACTOME_TRANSPORT_OF_MATURE_TRANSCRIPT_TO_CYTOPLASM	REACTOME_TRANSPORT_OF_MATURE_TRANSCRIPT_TO_CYTOPLASM	80	-0.579556	-1.52954	0.00788644	0.0712433	0.0575043	1760	tags=29%, list=11%, signal=26%	WDR33/SRSF5/SLBP/SRSF11/CDC40/THOC1/THOC2/CPSF3/NUP42/NCBP1/NUP133/NUP107/SRSF3/THOC3/SRSF6/UPF3B/NUP88/SRSF1/NUP37/THOC7/MAGOH/SLU7/SARNP
PID_LYSOPHOSPHOLIPID_PATHWAY	PID_LYSOPHOSPHOLIPID_PATHWAY	62	0.561887	1.59028	0.00793651	0.0712433	0.0575043	1858	tags=27%, list=11%, signal=24%	MMP9/LPAR2/LYN/FOS/ADCY4/NFKBIA/ADCY3/NFKB1/GNAI2/PRKCD/CXCL8/AKT1/ADCY7/GNAQ/RHOA/RELA/PXN
WP_NANOPARTICLE_TRIGGERED_REGULATED_NECROSIS	WP_NANOPARTICLE_TRIGGERED_REGULATED_NECROSIS	11	0.808763	1.60298	0.00793651	0.0712433	0.0575043	2732	tags=73%, list=17%, signal=61%	TNFRSF1A/FADD/RIPK3/TICAM1/PARP1/TRADD/FTL/RIPK1
REACTOME_SLBP_DEPENDENT_PROCESSING_OF_REPLICATION_DEPENDENT_HISTONE_PRE_MRNAS	REACTOME_SLBP_DEPENDENT_PROCESSING_OF_REPLICATION_DEPENDENT_HISTONE_PRE_MRNAS	11	-0.85014	-1.60644	0.00803213	0.0712908	0.0575427	2061	tags=55%, list=13%, signal=48%	SNRPD3/SLBP/LSM10/NCBP1/SNRPF/SNRPG
KEGG_B_CELL_RECEPTOR_SIGNALING_PATHWAY	KEGG_B_CELL_RECEPTOR_SIGNALING_PATHWAY	75	0.551555	1.61559	0.00808625	0.0712908	0.0575427	1708	tags=32%, list=10%, signal=29%	PIK3CD/LILRB3/SYK/LYN/PLCG2/CD19/FOS/RAC2/PIK3CG/NFAT5/NFKBIA/IKBKG/NFKB1/CD81/RAF1/INPP5D/AKT1/CD79A/PRKCB/RELA/PTPN6/PIK3R2/SOS2/PIK3R5
BIOCARTA_CDMAC_PATHWAY	BIOCARTA_CDMAC_PATHWAY	16	0.753609	1.65483	0.00809717	0.0712908	0.0575427	2657	tags=56%, list=16%, signal=47%	FOS/NFKBIA/NFKB1/RAF1/MYC/PRKCB/RELA/JUN/MAPK3
WP_LNCRNA_INVOLVEMENT_IN_CANONICAL_WNT_SIGNALING_AND_COLORECTAL_CANCER	WP_LNCRNA_INVOLVEMENT_IN_CANONICAL_WNT_SIGNALING_AND_COLORECTAL_CANCER	82	0.518238	1.55578	0.00815217	0.0712908	0.0575427	3494	tags=30%, list=21%, signal=24%	FRAT1/CHD8/FRAT2/DVL3/CCND3/MYC/AXIN1/TCF3/FZD7/AXIN2/FZD2/HNRNPK/LEF1/CXXC4/CTNNBIP1/JUN/CTNNB1/WNT1/WNT5B/CSNK2B/DVL2/WNT2/FZD3/TCF7L2/DVL1
REACTOME_TNFR1_INDUCED_PROAPOPTOTIC_SIGNALING	REACTOME_TNFR1_INDUCED_PROAPOPTOTIC_SIGNALING	12	0.794767	1.59688	0.00821355	0.0712908	0.0575427	3020	tags=67%, list=18%, signal=54%	TNFRSF1A/FADD/CYLD/TNFAIP3/TRADD/USP4/RIPK1/USP21
WP_CELL_DIFFERENTIATION_INDEX	WP_CELL_DIFFERENTIATION_INDEX	12	0.804864	1.61717	0.00821355	0.0712908	0.0575427	981	tags=33%, list=6%, signal=31%	STAT3/SRF/MEF2C/MEF2D
WP_MAMMARY_GLAND_DEVELOPMENT_PATHWAY_PUBERTY_STAGE_2_OF_4	WP_MAMMARY_GLAND_DEVELOPMENT_PATHWAY_PUBERTY_STAGE_2_OF_4	12	0.80297	1.61336	0.00821355	0.0712908	0.0575427	1013	tags=33%, list=6%, signal=31%	TIMP1/VIM/STAT5A/MYC
REACTOME_COMMON_PATHWAY_OF_FIBRIN_CLOT_FORMATION	REACTOME_COMMON_PATHWAY_OF_FIBRIN_CLOT_FORMATION	19	0.722486	1.63218	0.00823045	0.0712908	0.0575427	663	tags=16%, list=4%, signal=15%	F13A1/PF4V1/F5
REACTOME_NOTCH4_INTRACELLULAR_DOMAIN_REGULATES_TRANSCRIPTION	REACTOME_NOTCH4_INTRACELLULAR_DOMAIN_REGULATES_TRANSCRIPTION	20	0.730108	1.67883	0.00823045	0.0712908	0.0575427	758	tags=25%, list=5%, signal=24%	EP300/NOTCH1/ACTA2/CREBBP/KAT2A
WP_EUKARYOTIC_TRANSCRIPTION_INITIATION	WP_EUKARYOTIC_TRANSCRIPTION_INITIATION	38	-0.70192	-1.66483	0.00825083	0.0712908	0.0575427	2472	tags=55%, list=15%, signal=47%	GTF2H3/CDK7/POLR2K/POLR2I/POLR3B/POLR3K/POLR2C/GTF2E1/TAF5/POLR2H/POLR2F/POLR2G/POLR2B/CCNH/POLR1E/TAF7/GTF2A2/GTF2E2/TAF12/GTF2F2/GTF2B
REACTOME_TRANSPORT_OF_INORGANIC_CATIONS_ANIONS_AND_AMINO_ACIDS_OLIGOPEPTIDES	REACTOME_TRANSPORT_OF_INORGANIC_CATIONS_ANIONS_AND_AMINO_ACIDS_OLIGOPEPTIDES	91	0.510786	1.54475	0.00833333	0.0716675	0.0578467	2513	tags=20%, list=15%, signal=17%	SLC9A1/SLC9A8/SLC38A1/SLC15A4/SLC7A7/SLC15A3/SLC43A2/SLC8B1/SLC26A11/SLC25A29/SLC7A5/SLC7A6/CTNS/SLC6A6/SLC24A4/SLC3A2/SLC26A6/SLC36A1
WP_B_CELL_RECEPTOR_SIGNALING_PATHWAY	WP_B_CELL_RECEPTOR_SIGNALING_PATHWAY	97	0.50054	1.52813	0.00835655	0.0716675	0.0578467	2955	tags=46%, list=18%, signal=38%	SYK/LYN/PLCG2/CD19/PTPRC/RAC2/PIK3CG/HCLS1/NFKBIA/IKBKG/MEF2C/CBL/NFKB1/CD81/PRKCD/RAF1/INPP5D/GAB2/AKT1/MEF2D/MYC/BLK/CD79A/PRKCB/PIP5K1C/FYN/RAPGEF1/MAPK14/RELA/PTPN6/PIK3R2/PIP5K1B/MAP4K1/IKBKB/RPS6KA1/GRB2/JUN/BCL6/PDPK1/CREB1/VAV1/CD22/DAPP1/PLCG1/ELK1
BIOCARTA_GLEEVEC_PATHWAY	BIOCARTA_GLEEVEC_PATHWAY	23	0.698285	1.6392	0.00877193	0.0744002	0.0600524	1128	tags=39%, list=7%, signal=36%	STAT5B/MAP3K1/FOS/PIK3CG/STAT5A/RAF1/AKT1/MYC/STAT1
BIOCARTA_HER2_PATHWAY	BIOCARTA_HER2_PATHWAY	23	0.704734	1.65434	0.00877193	0.0744002	0.0600524	1359	tags=26%, list=8%, signal=24%	EP300/CARM1/PIK3CG/STAT3/RAF1/IL6R
REACTOME_C_TYPE_LECTIN_RECEPTORS_CLRS_	REACTOME_C_TYPE_LECTIN_RECEPTORS_CLRS_	135	-0.517601	-1.46404	0.00877193	0.0744002	0.0600524	1304	tags=22%, list=8%, signal=21%	PPP3R1/UBE2N/PSMC5/PSMB2/PSMD8/SKP1/PSMD10/PSMD4/PSMC1/CLEC4D/PSMD6/CHUK/PSMD14/PPP3CB/PSMC3/PSMA2/PSMA5/PSMB6/PSME2/PSMC6/PSMB7/FCER1G/CLEC4A/PSMA3/PSMB1/PSMC2/PSMA6/RPS27A/SEM1/PSMA4
REACTOME_RESPONSE_TO_ELEVATED_PLATELET_CYTOSOLIC_CA2_	REACTOME_RESPONSE_TO_ELEVATED_PLATELET_CYTOSOLIC_CA2_	128	0.449464	1.43404	0.00895522	0.0756443	0.0610566	1520	tags=21%, list=9%, signal=19%	ACTN1/TIMP1/TLN1/F13A1/THBS1/TUBA4A/PHACTR2/STXBP2/ITGA2B/ACTN4/VCL/LAMP2/F5/WDR1/APLP2/PSAP/STX4/LY6G6F/ANXA5/SERPINA1/FERMT3/PECAM1/PRKCB/ITIH4/ALDOA/TOR4A/TAGLN2
WP_EPO_RECEPTOR_SIGNALING	WP_EPO_RECEPTOR_SIGNALING	25	0.659109	1.55986	0.00902935	0.0756443	0.0610566	1826	tags=44%, list=11%, signal=39%	STAT5B/PTPRC/PIK3CG/STAT3/STAT5A/IRS2/RAF1/AKT1/STAT1/SOCS1/EPOR
REACTOME_INTERLEUKIN_20_FAMILY_SIGNALING	REACTOME_INTERLEUKIN_20_FAMILY_SIGNALING	24	0.673922	1.58019	0.00904977	0.0756443	0.0610566	1128	tags=33%, list=7%, signal=31%	TYK2/STAT5B/JAK1/STAT2/STAT3/IL10RB/STAT5A/STAT1
WP_SPHINGOLIPID_METABOLISM_INTEGRATED_PATHWAY	WP_SPHINGOLIPID_METABOLISM_INTEGRATED_PATHWAY	24	0.672037	1.57577	0.00904977	0.0756443	0.0610566	2608	tags=38%, list=16%, signal=32%	UGCG/SPTLC2/SPHK2/CERS6/CERK/CERS2/SMPD1/DEGS1/CERS5
REACTOME_ANTIGEN_ACTIVATES_B_CELL_RECEPTOR_BCR_LEADING_TO_GENERATION_OF_SECOND_MESSENGERS	REACTOME_ANTIGEN_ACTIVATES_B_CELL_RECEPTOR_BCR_LEADING_TO_GENERATION_OF_SECOND_MESSENGERS	30	0.67013	1.65627	0.00930233	0.0774746	0.062534	2855	tags=70%, list=17%, signal=58%	ITPR3/PIK3CD/SYK/LYN/PLCG2/CD19/AHCYL1/STIM1/BLK/CD79A/ITPR1/FYN/PTPN6/ORAI1/ITPR2/ORAI2/GRB2/SH3KBP1/VAV1/CD22/DAPP1
REACTOME_RHO_GTPASES_ACTIVATE_IQGAPS	REACTOME_RHO_GTPASES_ACTIVATE_IQGAPS	29	0.675299	1.64764	0.00936768	0.0777383	0.0627468	1168	tags=28%, list=7%, signal=26%	TUBA4A/TUBB1/TUBB4B/TUBA1B/TUBA1C/TUBA1A/CTNNA1/ACTG1
WP_OVERVIEW_OF_INTERFERONSMEDIATED_SIGNALING_PATHWAY	WP_OVERVIEW_OF_INTERFERONSMEDIATED_SIGNALING_PATHWAY	31	0.66072	1.63817	0.00952381	0.0781901	0.0631115	1128	tags=26%, list=7%, signal=24%	TYK2/JAK1/STAT2/IFNGR2/IRF9/IL10RB/IFNAR2/STAT1
WP_PHOTODYNAMIC_THERAPYINDUCED_NFKB_SURVIVAL_SIGNALING	WP_PHOTODYNAMIC_THERAPYINDUCED_NFKB_SURVIVAL_SIGNALING	31	0.655366	1.62489	0.00952381	0.0781901	0.0631115	2092	tags=39%, list=13%, signal=34%	MMP9/CFLAR/TNFRSF1A/RELB/NFKB1/CXCL8/EGLN2/RELA/IL1B/NFKB2/ICAM1/IKBKB
WP_RESISTIN_AS_A_REGULATOR_OF_INFLAMMATION	WP_RESISTIN_AS_A_REGULATOR_OF_INFLAMMATION	31	0.665129	1.6491	0.00952381	0.0781901	0.0631115	1594	tags=42%, list=10%, signal=38%	PIK3CD/PLCB2/PLCG2/PIK3CG/NFKBIA/IKBKG/NFKB1/CXCL8/AKT1/PLCD1/ITPR1/MAPK14/RELA
REACTOME_DUAL_INCISION_IN_TC_NER	REACTOME_DUAL_INCISION_IN_TC_NER	62	-0.629906	-1.61252	0.00961538	0.078662	0.0634924	1718	tags=34%, list=10%, signal=30%	RFC4/POLR2C/RPA1/ZNF830/PPIE/CUL4A/POLR2H/POLR2F/POLR2G/POLR2B/CCNH/POLE3/ERCC5/ISY1/HMGN1/RPA2/POLE4/RBX1/RPA3/GTF2H5/RPS27A
REACTOME_CHONDROITIN_SULFATE_DERMATAN_SULFATE_METABOLISM	REACTOME_CHONDROITIN_SULFATE_DERMATAN_SULFATE_METABOLISM	46	0.588392	1.58142	0.00990099	0.0799044	0.0644952	2357	tags=24%, list=14%, signal=21%	VCAN/CHST15/XYLT2/IDUA/IDS/CHST7/CHPF2/GPC2/XYLT1/CSGALNACT2/NCAN
REACTOME_INTERLEUKIN_2_FAMILY_SIGNALING	REACTOME_INTERLEUKIN_2_FAMILY_SIGNALING	41	0.603582	1.57969	0.00990099	0.0799044	0.0644952	1706	tags=34%, list=10%, signal=31%	PIK3CD/STAT5B/INPPL1/JAK1/SYK/STAT3/STAT5A/INPP5D/GAB2/STAT1/PTPN6/IL2RG/PIK3R2/SOS2
PID_FGF_PATHWAY	PID_FGF_PATHWAY	54	0.580552	1.61011	0.00997506	0.0799044	0.0644952	2657	tags=30%, list=16%, signal=25%	MMP9/STAT5B/FOS/PLAUR/CBL/SSH1/AKT1/STAT1/FGF23/IL17RD/CTTN/RPS6KA1/GRB2/JUN/PDPK1/MAPK3
PID_IL2_1PATHWAY	PID_IL2_1PATHWAY	54	0.579297	1.60663	0.00997506	0.0799044	0.0644952	2713	tags=41%, list=16%, signal=34%	STAT5B/JAK1/SYK/FOS/STAT3/STAT5A/IRS2/RAF1/GAB2/MYC/STAT1/PRKCB/FYN/MAPK14/RHOA/IL2RG/SOCS1/GRB2/JUN/PRKCE/MAPK3/IL2RA
PID_SYNDECAN_1_PATHWAY	PID_SYNDECAN_1_PATHWAY	42	0.602896	1.58498	0.00997506	0.0799044	0.0644952	1395	tags=12%, list=8%, signal=11%	MMP9/BSG/COL8A2/LAMA5/COL9A2
REACTOME_ASSEMBLY_OF_COLLAGEN_FIBRILS_AND_OTHER_MULTIMERIC_STRUCTURES	REACTOME_ASSEMBLY_OF_COLLAGEN_FIBRILS_AND_OTHER_MULTIMERIC_STRUCTURES	54	0.568253	1.576	0.00997506	0.0799044	0.0644952	1663	tags=11%, list=10%, signal=10%	MMP9/CTSB/CTSS/COL8A2/COL9A2/COL18A1
REACTOME_SIGNALING_BY_MODERATE_KINASE_ACTIVITY_BRAF_MUTANTS	REACTOME_SIGNALING_BY_MODERATE_KINASE_ACTIVITY_BRAF_MUTANTS	45	0.591369	1.5694	0.0101266	0.0799144	0.0645032	2657	tags=36%, list=16%, signal=30%	APBB1IP/TLN1/MAP3K11/ITGA2B/VCL/ARAF/RAF1/CAMK2G/ACTG1/CSK/ARRB2/VWF/YWHAB/IQGAP1/BRAP/MAPK3
REACTOME_SIGNALING_BY_SCF_KIT	REACTOME_SIGNALING_BY_SCF_KIT	43	0.602312	1.57921	0.0101523	0.0799144	0.0645032	1782	tags=33%, list=11%, signal=29%	MMP9/FES/STAT5B/LYN/STAT3/STAT5A/CBL/GAB2/STAT1/FYN/PTPN6/PIK3R2/SOCS1/SH2B3
REACTOME_P130CAS_LINKAGE_TO_MAPK_SIGNALING_FOR_INTEGRINS	REACTOME_P130CAS_LINKAGE_TO_MAPK_SIGNALING_FOR_INTEGRINS	15	0.758149	1.62847	0.0101833	0.0799144	0.0645032	266	tags=20%, list=2%, signal=20%	APBB1IP/TLN1/ITGA2B
PID_UPA_UPAR_PATHWAY	PID_UPA_UPAR_PATHWAY	37	0.631265	1.59619	0.0102041	0.0799144	0.0645032	666	tags=19%, list=4%, signal=18%	ITGAM/MMP9/FPR2/ITGA5/ITGB2/FPR1/PLAUR
REACTOME_FCGR3A_MEDIATED_IL10_SYNTHESIS	REACTOME_FCGR3A_MEDIATED_IL10_SYNTHESIS	37	0.634474	1.6043	0.0102041	0.0799144	0.0645032	1936	tags=41%, list=12%, signal=36%	ITPR3/SYK/LYN/PLCG2/AHCYL1/ADCY4/HCK/ADCY3/FCGR2A/ADCY7/ITPR1/FYN/IL10/FGR/ITPR2
ST_P38_MAPK_PATHWAY	ST_P38_MAPK_PATHWAY	37	0.629408	1.5915	0.0102041	0.0799144	0.0645032	3716	tags=46%, list=23%, signal=36%	MKNK2/DUSP1/MAP3K5/SRF/NFKB1/MKNK1/CREB5/AKT1/MAPK14/MAP2K3/NR2C2/CREB1/ELK1/HSPB1/TAB1/MAPK1/CREB3
BIOCARTA_DC_PATHWAY	BIOCARTA_DC_PATHWAY	14	0.772839	1.60785	0.0102881	0.0799144	0.0645032	2155	tags=43%, list=13%, signal=37%	ANPEP/ITGAX/CD5/CD7/IL10/CD33
REACTOME_REGULATION_OF_IFNA_SIGNALING	REACTOME_REGULATION_OF_IFNA_SIGNALING	20	0.71321	1.63997	0.0102881	0.0799144	0.0645032	1677	tags=40%, list=10%, signal=36%	TYK2/PTPN1/JAK1/STAT2/IFNAR2/STAT1/PTPN6/SOCS1
ST_WNT_CA2_CYCLIC_GMP_PATHWAY	ST_WNT_CA2_CYCLIC_GMP_PATHWAY	19	0.719378	1.62515	0.0102881	0.0799144	0.0645032	1936	tags=32%, list=12%, signal=28%	ITPR3/NFAT5/ITPKB/CAMK2G/ITPR1/ITPR2
WP_PRIMARY_FOCAL_SEGMENTAL_GLOMERULOSCLEROSIS_FSGS	WP_PRIMARY_FOCAL_SEGMENTAL_GLOMERULOSCLEROSIS_FSGS	70	0.540197	1.56327	0.0103896	0.0804323	0.0649213	1405	tags=20%, list=9%, signal=18%	TLN1/NOTCH1/VIM/MYH9/ACTN4/VCL/PLAUR/CDKN1B/AKT1/LAMA5/LIMS1/CR1/FYN/CDKN1A
REACTOME_RECOGNITION_OF_DNA_DAMAGE_BY_PCNA_CONTAINING_REPLICATION_COMPLEX	REACTOME_RECOGNITION_OF_DNA_DAMAGE_BY_PCNA_CONTAINING_REPLICATION_COMPLEX	29	-0.706178	-1.5761	0.0104348	0.0805119	0.0649855	1718	tags=34%, list=10%, signal=31%	RFC4/USP1/RPA1/CUL4A/POLE3/RPA2/POLE4/RBX1/RPA3/RPS27A
WP_ONCOSTATIN_M_SIGNALING_PATHWAY	WP_ONCOSTATIN_M_SIGNALING_PATHWAY	60	0.563034	1.57519	0.0107527	0.0826356	0.0666997	1594	tags=32%, list=10%, signal=29%	TYK2/CEBPB/STAT5B/JAK1/FOS/STAT3/NFKBIA/JUND/CDKN1B/NFKB1/PRKCD/RAF1/AKT1/STAT1/PRKCB/OSM/LDLR/MAPK14/RELA
WP_PROLACTIN_SIGNALING_PATHWAY	WP_PROLACTIN_SIGNALING_PATHWAY	76	0.5283	1.55703	0.0107817	0.0826356	0.0666997	2415	tags=37%, list=15%, signal=32%	PTPN1/STAT5B/JAK1/FOS/PIK3CG/STAT3/NFKBIA/STAT5A/CBL/NFKB1/IRS2/RAF1/GAB2/AKT1/MYC/CTSD/STAT1/FYN/MAPK14/RELA/PTPN6/PIK3R2/SOCS1/PXN/ZAP70/IRF1/GRB2/JUN
PID_CMYB_PATHWAY	PID_CMYB_PATHWAY	81	0.521054	1.5585	0.0108401	0.0828084	0.0668391	1873	tags=30%, list=11%, signal=26%	GSTM1/EP300/CEBPB/ANPEP/CEBPD/CSF1R/SP1/COPA/SPI1/TRIM28/CREBBP/CDKN1B/TOM1/CD4/MYC/CBX4/ZFPM1/CDKN1A/ZFHX3/SND1/PTCRA/NCOR1/ETS2/LEF1
REACTOME_GROWTH_HORMONE_RECEPTOR_SIGNALING	REACTOME_GROWTH_HORMONE_RECEPTOR_SIGNALING	23	0.690233	1.6203	0.0109649	0.0834853	0.0673855	1677	tags=39%, list=10%, signal=35%	PTPN1/STAT5B/LYN/STAT3/STAT5A/IRS2/STAT1/PTPN6/SOCS1
KEGG_FC_GAMMA_R_MEDIATED_PHAGOCYTOSIS	KEGG_FC_GAMMA_R_MEDIATED_PHAGOCYTOSIS	92	0.507539	1.54101	0.0111421	0.0840253	0.0678214	2757	tags=41%, list=17%, signal=35%	PIK3CD/ASAP1/SYK/LYN/PLCG2/PTPRC/RAC2/PIK3CG/WAS/HCK/DOCK2/FCGR2A/PRKCD/RAF1/INPP5D/GAB2/SPHK2/AKT1/ARPC1A/DNM2/WASF2/PRKCB/PIP5K1C/PIK3R2/PIK3R5/GSN/PIP5K1B/NCF1/RPS6KB2/CFL1/ARPC5/FCGR2B/PRKCE/PLA2G6/FCGR3A/MAPK3/VAV1/LIMK2
PID_IL8_CXCR1_PATHWAY	PID_IL8_CXCR1_PATHWAY	26	0.669177	1.60598	0.0112108	0.0840253	0.0678214	2573	tags=54%, list=16%, signal=46%	PLCB2/LYN/PIK3CG/HCK/CXCR1/CBL/GNAI2/CXCL8/AKT1/PRKCB/FGR/ARRB2/PRKCE/PDPK1
REACTOME_ACTIVATION_OF_AMPK_DOWNSTREAM_OF_NMDARS	REACTOME_ACTIVATION_OF_AMPK_DOWNSTREAM_OF_NMDARS	26	0.664951	1.59584	0.0112108	0.0840253	0.0678214	737	tags=23%, list=4%, signal=22%	TUBA4A/TUBB1/TUBB4B/TUBA1B/TUBA1C/TUBA1A
WP_SARS_CORONAVIRUS_AND_INNATE_IMMUNITY	WP_SARS_CORONAVIRUS_AND_INNATE_IMMUNITY	26	0.654141	1.5699	0.0112108	0.0840253	0.0678214	1128	tags=31%, list=7%, signal=29%	TYK2/JAK1/STAT2/IRF9/IRF3/IKBKE/IFNAR2/STAT1
REACTOME_TRANSCRIPTION_OF_THE_HIV_GENOME	REACTOME_TRANSCRIPTION_OF_THE_HIV_GENOME	67	-0.618858	-1.59304	0.011254	0.0840253	0.0678214	1785	tags=34%, list=11%, signal=31%	NELFB/POLR2C/SUPT16H/GTF2E1/TAF5/POLR2H/TAF1/NCBP1/TAF15/POLR2F/SUPT4H1/POLR2G/POLR2B/CCNH/ELOB/ELOC/TAF7/GTF2A2/GTF2E2/TAF12/GTF2F2/GTF2B/GTF2H5
KEGG_TOLL_LIKE_RECEPTOR_SIGNALING_PATHWAY	KEGG_TOLL_LIKE_RECEPTOR_SIGNALING_PATHWAY	95	0.49913	1.51667	0.0113314	0.0840253	0.0678214	2732	tags=39%, list=17%, signal=33%	PIK3CD/CD14/IRAK1/FOS/PIK3CG/FADD/NFKBIA/TLR5/TLR8/IKBKG/NFKB1/IRF3/TLR2/CXCL8/AKT1/IKBKE/IFNAR2/TLR6/STAT1/IRF7/MYD88/MAPK14/RELA/PIK3R2/PIK3R5/IL1B/TOLLIP/TICAM1/IKBKB/IRF5/MAP2K3/TLR9/JUN/TIRAP/MAPK3/CTSK/RIPK1
REACTOME_AMINO_ACID_TRANSPORT_ACROSS_THE_PLASMA_MEMBRANE	REACTOME_AMINO_ACID_TRANSPORT_ACROSS_THE_PLASMA_MEMBRANE	28	0.646354	1.56792	0.0113636	0.0840253	0.0678214	2513	tags=32%, list=15%, signal=27%	SLC38A1/SLC7A7/SLC43A2/SLC25A29/SLC7A5/SLC7A6/SLC6A6/SLC3A2/SLC36A1
REACTOME_DEADENYLATION_DEPENDENT_MRNA_DECAY	REACTOME_DEADENYLATION_DEPENDENT_MRNA_DECAY	56	-0.623727	-1.56493	0.0113636	0.0840253	0.0678214	1322	tags=30%, list=8%, signal=28%	TUT7/EXOSC9/PAN3/EXOSC3/CNOT6/EXOSC8/EXOSC1/CNOT11/DCP2/EIF4B/EXOSC7/EIF4A2/LSM7/WDR61/LSM5/LSM1/LSM3
SIG_IL4RECEPTOR_IN_B_LYPHOCYTES	SIG_IL4RECEPTOR_IN_B_LYPHOCYTES	27	0.643554	1.55144	0.0113636	0.0840253	0.0678214	2657	tags=48%, list=16%, signal=40%	PIK3CD/STAT6/JAK1/IRS2/RAF1/AKT1/SOCS1/SOS2/MAP4K1/GRB2/IL4R/PDPK1/MAPK3
KEGG_BASAL_TRANSCRIPTION_FACTORS	KEGG_BASAL_TRANSCRIPTION_FACTORS	32	-0.690757	-1.57493	0.0118044	0.0870055	0.0702269	1618	tags=28%, list=10%, signal=25%	GTF2E1/TAF5/TAF1/TAF7/GTF2A2/GTF2E2/TAF12/GTF2F2/GTF2B
PID_NFKAPPAB_ATYPICAL_PATHWAY	PID_NFKAPPAB_ATYPICAL_PATHWAY	16	0.72966	1.60224	0.0121457	0.0892364	0.0720276	2092	tags=50%, list=13%, signal=44%	SYK/NFKBIA/NFKB1/BCL3/MAPK14/RELA/ARRB2/IKBKB
WP_IL9_SIGNALING_PATHWAY	WP_IL9_SIGNALING_PATHWAY	17	0.719139	1.59919	0.0121951	0.0893148	0.0720908	2657	tags=59%, list=16%, signal=49%	STAT5B/JAK1/STAT3/STAT5A/STAT1/IL2RG/PIK3R2/CDK9/GRB2/MAPK3
BIOCARTA_UCALPAIN_PATHWAY	BIOCARTA_UCALPAIN_PATHWAY	14	0.768037	1.59786	0.0123457	0.0897861	0.0724712	1701	tags=43%, list=10%, signal=38%	ACTN1/TLN1/SPTAN1/CAPN1/RHOA/CAPNS1
REACTOME_INTERLEUKIN_15_SIGNALING	REACTOME_INTERLEUKIN_15_SIGNALING	14	0.763414	1.58824	0.0123457	0.0897861	0.0724712	1706	tags=50%, list=10%, signal=45%	STAT5B/JAK1/STAT3/STAT5A/GAB2/IL2RG/SOS2
REACTOME_CARBOXYTERMINAL_POST_TRANSLATIONAL_MODIFICATIONS_OF_TUBULIN	REACTOME_CARBOXYTERMINAL_POST_TRANSLATIONAL_MODIFICATIONS_OF_TUBULIN	34	0.63537	1.58483	0.0123762	0.0897861	0.0724712	1599	tags=26%, list=10%, signal=24%	TUBA4A/TUBB1/TUBB4B/TUBA1B/TUBA1C/TUBA1A/NICN1/TTLL3/TTLL4
WP_ANGIOGENESIS	WP_ANGIOGENESIS	21	0.683923	1.58388	0.0126316	0.0913513	0.0737346	1537	tags=24%, list=9%, signal=22%	MMP9/CREBBP/AKT1/TIMP2/MAPK14
PID_RHOA_REG_PATHWAY	PID_RHOA_REG_PATHWAY	44	0.588501	1.54949	0.0127226	0.0913852	0.0737619	1618	tags=30%, list=10%, signal=27%	ARHGAP4/ARAP3/ARHGEF18/ARHGAP9/ARHGEF2/DEF6/AKAP13/MYO9B/CDKN1B/ARAP1/ARHGDIA/RHOA/ABR
REACTOME_HEPARAN_SULFATE_HEPARIN_HS_GAG_METABOLISM	REACTOME_HEPARAN_SULFATE_HEPARIN_HS_GAG_METABOLISM	49	0.585318	1.58393	0.0127226	0.0913852	0.0737619	2554	tags=27%, list=16%, signal=22%	VCAN/XYLT2/IDUA/NDST2/IDS/SGSH/GPC2/XYLT1/GLB1/NAGLU/EXT1/NCAN/HS3ST5
REACTOME_ASSEMBLY_AND_CELL_SURFACE_PRESENTATION_OF_NMDA_RECEPTORS	REACTOME_ASSEMBLY_AND_CELL_SURFACE_PRESENTATION_OF_NMDA_RECEPTORS	37	0.625119	1.58065	0.0127551	0.0913852	0.0737619	1370	tags=22%, list=8%, signal=20%	TUBA4A/TUBB1/TUBB4B/TUBA1B/TUBA1C/TUBA1A/CAMK2G/DLG4
KEGG_SPHINGOLIPID_METABOLISM	KEGG_SPHINGOLIPID_METABOLISM	36	0.630669	1.5807	0.0129199	0.0922793	0.0744836	2321	tags=31%, list=14%, signal=26%	GBA/UGCG/GLA/SPTLC2/SPHK2/CERK/ARSA/GLB1/NEU1/SMPD1/DEGS1
KEGG_PROTEIN_EXPORT	KEGG_PROTEIN_EXPORT	22	-0.755627	-1.5933	0.0130597	0.0929899	0.0750572	981	tags=50%, list=6%, signal=47%	SPCS3/SRP72/SRP54/SEC61B/SRP9/SRPRB/SEC11C/SEC61G/SRP19/SEC11A/SRP14
WP_EGFEGFR_SIGNALING_PATHWAY	WP_EGFEGFR_SIGNALING_PATHWAY	158	0.433362	1.40805	0.0131579	0.0931143	0.0751576	2955	tags=35%, list=18%, signal=29%	ASAP1/STAT5B/INPPL1/JAK1/MAP3K1/FOS/SP1/IQSEC1/HGS/STAT3/EPN1/JUND/MAP3K2/STAT5A/ATXN2/MEF2C/CBL/PRKCD/RAF1/TNK2/INPP5D/RPS6KA5/GAB2/AKT1/MEF2D/STAT1/PRKCB/CBLB/CSK/PIK3C2B/MAPK14/RALGDS/PRKCZ/PIK3R2/SOS2/MAP4K1/CFL1/REPS2/RPS6KA1/GRB2/JUN/SH3KBP1/IQGAP1/RALB/EPS15L1/PDPK1/PTPN5/MAPK7/CREB1/VAV1/LIMK2/AP2A1/MAP3K3/PLCG1/ITCH/ELK1
WP_SPHINGOLIPID_METABOLISM_GENERAL_OVERVIEW	WP_SPHINGOLIPID_METABOLISM_GENERAL_OVERVIEW	23	0.680918	1.59843	0.0131579	0.0931143	0.0751576	2321	tags=35%, list=14%, signal=30%	UGCG/SPTLC2/SPHK2/CERS6/CERK/CERS2/SMPD1/DEGS1
KEGG_DILATED_CARDIOMYOPATHY	KEGG_DILATED_CARDIOMYOPATHY	85	0.49965	1.50805	0.0135501	0.0953054	0.0769262	1612	tags=13%, list=10%, signal=12%	MYBPC3/ITGA5/ITGB7/ITGA2B/ADCY4/TPM2/ADCY3/ADCY7/ACTG1/ATP2A2/EMD
WP_CORTICOTROPINRELEASING_HORMONE_SIGNALING_PATHWAY	WP_CORTICOTROPINRELEASING_HORMONE_SIGNALING_PATHWAY	85	0.495223	1.49469	0.0135501	0.0953054	0.0769262	3203	tags=40%, list=19%, signal=32%	PLCG2/FOS/SP1/MAP3K5/TCF4/NFKBIA/JUND/TRIM28/GRK6/NFKB1/GNAI2/PRKCD/RAF1/CXCL8/AKT1/GNAQ/PRKCB/IL18/MAPK14/RHOA/RELA/ARRB2/PARP1/GNB2/MAPK3/JUNB/CREB1/CTNNB1/GNAS/PLCG1/ELK1/CYP21A2/CRHR1/ECE1
BIOCARTA_IL1R_PATHWAY	BIOCARTA_IL1R_PATHWAY	29	0.648085	1.58124	0.0140515	0.0982329	0.0792891	2641	tags=48%, list=16%, signal=41%	MAP3K1/IRAK1/NFKBIA/NFKB1/MYD88/MAPK14/RELA/IL1B/MAP3K14/IKBKB/MAP2K3/IL1RN/JUN/TGFB3
ST_TUMOR_NECROSIS_FACTOR_PATHWAY	ST_TUMOR_NECROSIS_FACTOR_PATHWAY	29	0.650992	1.58833	0.0140515	0.0982329	0.0792891	2772	tags=48%, list=17%, signal=40%	CFLAR/TNFRSF1A/FADD/NFKBIA/IKBKG/NFKB1/TNFAIP3/NFKB2/TNFRSF1B/TRADD/JUN/NR2C2/RIPK1/MAP3K3
WP_TOLLLIKE_RECEPTOR_SIGNALING_PATHWAY	WP_TOLLLIKE_RECEPTOR_SIGNALING_PATHWAY	96	0.497891	1.51392	0.0141643	0.0983795	0.0794075	2186	tags=33%, list=13%, signal=29%	PIK3CD/CD14/IRAK1/FOS/PIK3CG/FADD/NFKBIA/TLR5/TLR8/IKBKG/NFKB1/IRF3/TLR2/CXCL8/AKT1/IKBKE/IFNAR2/TLR6/STAT1/IRF7/MYD88/MAPK14/RELA/PIK3R2/PIK3R5/IL1B/TOLLIP/TICAM1/IKBKB/IRF5/MAP2K3/TLR9
BIOCARTA_MTA3_PATHWAY	BIOCARTA_MTA3_PATHWAY	16	0.722555	1.58664	0.01417	0.0983795	0.0794075	2138	tags=38%, list=13%, signal=33%	TUBA4A/MTA1/TUBA1A/CTSD/ALDOA/GAPDH
BIOCARTA_RELA_PATHWAY	BIOCARTA_RELA_PATHWAY	15	0.75298	1.61737	0.0142566	0.0983795	0.0794075	2092	tags=73%, list=13%, signal=64%	EP300/TNFRSF1A/FADD/NFKBIA/IKBKG/CREBBP/NFKB1/RELA/TNFRSF1B/TRADD/IKBKB
REACTOME_GRB2_SOS_PROVIDES_LINKAGE_TO_MAPK_SIGNALING_FOR_INTEGRINS_	REACTOME_GRB2_SOS_PROVIDES_LINKAGE_TO_MAPK_SIGNALING_FOR_INTEGRINS_	15	0.748682	1.60813	0.0142566	0.0983795	0.0794075	266	tags=20%, list=2%, signal=20%	APBB1IP/TLN1/ITGA2B
WP_TOLLLIKE_RECEPTOR_SIGNALING_RELATED_TO_MYD88	WP_TOLLLIKE_RECEPTOR_SIGNALING_RELATED_TO_MYD88	31	0.639085	1.58453	0.0142857	0.0983795	0.0794075	2186	tags=58%, list=13%, signal=50%	IRAK1/RELB/TLR5/TLR8/IKBKG/NFKB1/IRF3/TLR2/IKBKE/TLR6/IRF7/MYD88/RELA/NFKB2/TOLLIP/TICAM1/IKBKB/TLR9
BIOCARTA_INTEGRIN_PATHWAY	BIOCARTA_INTEGRIN_PATHWAY	34	0.627258	1.5646	0.0148515	0.101971	0.0823066	2657	tags=41%, list=16%, signal=35%	ACTN1/TLN1/ZYX/VCL/RAF1/CSK/FYN/RAPGEF1/CAPN1/RHOA/CAPNS1/GRB2/JUN/MAPK3
WP_EBOLA_VIRUS_PATHWAY_ON_HOST	WP_EBOLA_VIRUS_PATHWAY_ON_HOST	126	0.439761	1.39272	0.0151057	0.103409	0.0834673	1810	tags=30%, list=11%, signal=27%	ACTN1/ICAM3/PIK3CD/EP300/EIF2AK2/ITGA5/CTSB/TPCN2/HLA-C/ACTN4/RELB/HLA-F/RASA2/CREBBP/NFKB1/HLA-B/IRF3/VPS39/AKT1/IKBKE/HLA-A/STAT1/IRF7/ACTG1/CD300A/MFGE8/NPC2/HLA-E/ASGR1/RHOA/RELA/PIK3R2/VPS16/GSN/VPS18/VPS33A/HLA-G/NFKB2
REACTOME_RECYCLING_PATHWAY_OF_L1	REACTOME_RECYCLING_PATHWAY_OF_L1	45	0.57255	1.51945	0.0151899	0.103674	0.0836807	1682	tags=27%, list=10%, signal=24%	TUBA4A/TUBB1/TUBB4B/TUBA1B/TUBA1C/TUBA1A/RPS6KA5/DNM2/ACTG1/MSN/RPS6KA4/AP2A2
REACTOME_ION_HOMEOSTASIS	REACTOME_ION_HOMEOSTASIS	49	0.570516	1.54387	0.0152672	0.103674	0.0836807	2256	tags=24%, list=14%, signal=21%	ITPR3/AHCYL1/STIM1/CAMK2G/ITPR1/ATP2A3/ATP2A2/ATP2B4/ORAI1/ITPR2/ORAI2/ATP1A1
REACTOME_SIGNALING_BY_NTRKS	REACTOME_SIGNALING_BY_NTRKS	133	0.434494	1.39188	0.0154799	0.103674	0.0836807	2955	tags=29%, list=18%, signal=24%	LYL1/EP300/FOS/STAT3/DUSP3/JUND/SRF/MEF2C/IRS2/CDK5R1/SGK1/RPS6KA5/FURIN/DUSP6/MEF2D/DNM2/FYN/RAPGEF1/MAPK14/RHOA/RALGDS/PIK3R2/AP2A2/CHD4/PPP2R1A/PCSK5/ADORA2A/YWHAB/RPS6KA1/GRIN2B/GRB2/RALB/MAPK3/JUNB/MAPK7/CREB1/AP2A1/PLCG1/ELK1
BIOCARTA_STATHMIN_PATHWAY	BIOCARTA_STATHMIN_PATHWAY	20	-0.738246	-1.52004	0.0155039	0.103674	0.0836807	426	tags=25%, list=3%, signal=24%	PRKAR1A/CD247/RB1CC1/CD3G/CD3D
REACTOME_ABERRANT_REGULATION_OF_MITOTIC_EXIT_IN_CANCER_DUE_TO_RB1_DEFECTS	REACTOME_ABERRANT_REGULATION_OF_MITOTIC_EXIT_IN_CANCER_DUE_TO_RB1_DEFECTS	19	-0.750307	-1.54491	0.0155039	0.103674	0.0836807	1601	tags=37%, list=10%, signal=33%	CDC23/ANAPC15/CDC16/ANAPC10/ANAPC4/UBE2E1/CDC26
REACTOME_INHIBITION_OF_THE_PROTEOLYTIC_ACTIVITY_OF_APC_C_REQUIRED_FOR_THE_ONSET_OF_ANAPHASE_BY_MITOTIC_SPINDLE_CHECKPOINT_COMPONENTS	REACTOME_INHIBITION_OF_THE_PROTEOLYTIC_ACTIVITY_OF_APC_C_REQUIRED_FOR_THE_ONSET_OF_ANAPHASE_BY_MITOTIC_SPINDLE_CHECKPOINT_COMPONENTS	20	-0.740829	-1.52536	0.0155039	0.103674	0.0836807	1940	tags=45%, list=12%, signal=40%	MAD2L1/CDC23/ANAPC15/CDC16/BUB3/ANAPC10/ANAPC4/UBE2E1/CDC26
REACTOME_PCNA_DEPENDENT_LONG_PATCH_BASE_EXCISION_REPAIR	REACTOME_PCNA_DEPENDENT_LONG_PATCH_BASE_EXCISION_REPAIR	20	-0.743096	-1.53003	0.0155039	0.103674	0.0836807	1718	tags=40%, list=10%, signal=36%	RFC4/RPA1/APEX1/POLE3/POLB/RPA2/POLE4/RPA3
WP_KISSPEPTINKISSPEPTIN_RECEPTOR_SYSTEM_IN_THE_OVARY	WP_KISSPEPTINKISSPEPTIN_RECEPTOR_SYSTEM_IN_THE_OVARY	36	0.616304	1.5447	0.0155039	0.103674	0.0836807	1197	tags=25%, list=7%, signal=23%	MMP9/PIK3CD/PLCB2/PIK3CG/NFKB1/PRKCD/RAF1/AKT1/PRKCB
REACTOME_INTERFERON_ALPHA_BETA_SIGNALING	REACTOME_INTERFERON_ALPHA_BETA_SIGNALING	64	0.548589	1.56443	0.0157068	0.104727	0.084531	2328	tags=44%, list=14%, signal=38%	TYK2/PTPN1/MX1/JAK1/STAT2/IFITM3/IRF9/MX2/HLA-C/HLA-F/HLA-B/IRF3/ADAR/IFI6/IFNAR2/HLA-A/STAT1/IRF7/RNASEL/HLA-E/IRF8/PTPN6/SOCS1/HLA-G/IRF5/OAS3/IRF1/IFI35
BIOCARTA_TPO_PATHWAY	BIOCARTA_TPO_PATHWAY	24	0.659899	1.54731	0.0158371	0.105292	0.0849866	1197	tags=38%, list=7%, signal=35%	STAT5B/FOS/PIK3CG/STAT3/STAT5A/MPL/RAF1/STAT1/PRKCB
WP_NCRNAS_INVOLVED_IN_WNT_SIGNALING_IN_HEPATOCELLULAR_CARCINOMA	WP_NCRNAS_INVOLVED_IN_WNT_SIGNALING_IN_HEPATOCELLULAR_CARCINOMA	75	0.522326	1.52997	0.0161725	0.107163	0.0864969	3494	tags=31%, list=21%, signal=24%	FRAT1/CHD8/FRAT2/DVL3/CCND3/MYC/AXIN1/FZD7/FZD2/LEF1/CXXC4/CTNNBIP1/JUN/KLF4/CTNNB1/WNT1/WNT5B/CSNK2B/DVL2/WNT2/FZD3/TCF7L2/DVL1
BIOCARTA_HCMV_PATHWAY	BIOCARTA_HCMV_PATHWAY	17	0.709903	1.57865	0.0162602	0.107163	0.0864969	2719	tags=59%, list=17%, signal=49%	MAP3K1/PIK3CG/SP1/NFKB1/AKT1/MAPK14/RELA/MAP2K3/MAPK3/CREB1
WP_LTF_DANGER_SIGNAL_RESPONSE_PATHWAY	WP_LTF_DANGER_SIGNAL_RESPONSE_PATHWAY	17	0.709373	1.57747	0.0162602	0.107163	0.0864969	2413	tags=53%, list=15%, signal=45%	CD14/IRAK1/NFKB1/TLR2/CXCL8/MYD88/IL1B/LTF/AGER
REACTOME_SIGNALING_BY_WNT	REACTOME_SIGNALING_BY_WNT	249	-0.446156	-1.35467	0.0163043	0.107163	0.0864969	1377	tags=15%, list=8%, signal=14%	AGO4/VPS26A/CLTB/PPP3R1/KLHL12/PSMC5/GNGT2/PSMB2/ZRANB1/PSMD8/SKP1/GNG2/PSMD10/PPP2CA/PSMD4/PSMC1/PSMD6/GNB4/PPP2R5C/PSMD14/PPP3CB/PSMC3/PSMA2/GNG11/PSMA5/PSMB6/PSME2/PSMC6/PSMB7/PSMA3/PSMB1/VPS29/RBX1/PSMC2/PSMA6/RPS27A/SEM1/PSMA4
REACTOME_SEMA3A_PLEXIN_REPULSION_SIGNALING_BY_INHIBITING_INTEGRIN_ADHESION	REACTOME_SEMA3A_PLEXIN_REPULSION_SIGNALING_BY_INHIBITING_INTEGRIN_ADHESION	14	0.75013	1.56061	0.0164609	0.107727	0.086952	1699	tags=36%, list=10%, signal=32%	FES/TLN1/PIP5K1C/FYN/RRAS
PID_SMAD2_3NUCLEAR_PATHWAY	PID_SMAD2_3NUCLEAR_PATHWAY	78	0.516628	1.52278	0.0164835	0.107727	0.086952	3024	tags=41%, list=18%, signal=34%	EP300/CEBPB/FOS/PIAS4/SP1/MEF2C/CREBBP/KAT2A/FOXO3/SIN3B/DCP1A/AKT1/MYC/TCF3/IRF7/MED15/CDKN1A/TFE3/NCOR1/IL10/TFDP1/ZBTB17/E2F4/JUN/TGIF1/CREB1/SNIP1/SMAD3/GSC/CDK4/SKI/E2F5
PID_CD40_PATHWAY	PID_CD40_PATHWAY	31	0.635005	1.57441	0.0166667	0.10831	0.0874228	2415	tags=42%, list=15%, signal=36%	MAP3K1/NFKBIA/STAT5A/NFKB1/AKT1/MYC/TNFAIP3/CBLB/MAPK14/RELA/BCL2L1/MAP3K14/JUN
WP_SIGNAL_TRANSDUCTION_THROUGH_IL1R	WP_SIGNAL_TRANSDUCTION_THROUGH_IL1R	31	0.635254	1.57503	0.0166667	0.10831	0.0874228	2641	tags=48%, list=16%, signal=41%	MAP3K1/IRAK1/NFKBIA/NFKB1/MYD88/MAPK14/RELA/IL1B/TOLLIP/MAP3K14/IKBKB/MAP2K3/IL1RN/JUN/TGFB3
REACTOME_INTERLEUKIN_4_AND_INTERLEUKIN_13_SIGNALING	REACTOME_INTERLEUKIN_4_AND_INTERLEUKIN_13_SIGNALING	99	0.484144	1.47974	0.0169014	0.109527	0.0884051	1870	tags=33%, list=11%, signal=30%	ITGAM/MMP9/TYK2/TIMP1/STAT6/F13A1/VIM/JAK1/CEBPD/ITGB2/FOS/ITGAX/STAT3/POU2F1/FOXO3/FSCN1/MCL1/CXCL8/AKT1/LAMA5/MYC/STAT1/IL18/OSM/ALOX5/IL6R/CDKN1A/IL2RG/SOCS1/IL10/BCL2L1/IL1B/TNFRSF1B
REACTOME_PHOSPHORYLATION_OF_THE_APC_C	REACTOME_PHOSPHORYLATION_OF_THE_APC_C	19	-0.74492	-1.53382	0.0174419	0.112713	0.0909764	1601	tags=37%, list=10%, signal=33%	CDC23/ANAPC15/CDC16/ANAPC10/ANAPC4/UBE2E1/CDC26
BIOCARTA_SODD_PATHWAY	BIOCARTA_SODD_PATHWAY	10	0.784274	1.52738	0.0175097	0.112835	0.0910753	2732	tags=50%, list=17%, signal=42%	TNFRSF1A/FADD/TNFRSF1B/TRADD/RIPK1
NABA_ECM_REGULATORS	NABA_ECM_REGULATORS	204	0.390775	1.29566	0.0176678	0.113537	0.0916417	1453	tags=11%, list=9%, signal=10%	MMP9/ADAM8/TIMP1/F13A1/CTSB/CTSS/CST3/SULF2/PLOD1/TGM3/F12/CTSD/CTSA/PLOD3/SERPINA1/ADAM19/MMP25/EGLN2/ITIH4/TIMP2/ADAM15/CTSC
BIOCARTA_CELL2CELL_PATHWAY	BIOCARTA_CELL2CELL_PATHWAY	11	0.782064	1.55006	0.0178571	0.114093	0.0920909	1358	tags=45%, list=8%, signal=42%	ACTN1/VCL/CTNNA1/PECAM1/CSK
REACTOME_APC_CDC20_MEDIATED_DEGRADATION_OF_NEK2A	REACTOME_APC_CDC20_MEDIATED_DEGRADATION_OF_NEK2A	25	-0.708564	-1.53716	0.0178891	0.114093	0.0920909	1940	tags=40%, list=12%, signal=35%	MAD2L1/CDC23/ANAPC15/CDC16/BUB3/ANAPC10/ANAPC4/UBE2E1/CDC26/RPS27A
PID_PI3KCI_PATHWAY	PID_PI3KCI_PATHWAY	48	0.543232	1.46667	0.0179028	0.114093	0.0920909	1781	tags=38%, list=11%, signal=34%	PIK3CD/ARAP3/INPPL1/SYK/LYN/PLCG2/CYTH1/ADAP1/PIK3CG/HCK/FOXO3/SGK1/BLK/FYN/RHOA/PIK3R2/PIK3R5/FGR
KEGG_RNA_DEGRADATION	KEGG_RNA_DEGRADATION	57	-0.606377	-1.52681	0.0179739	0.114231	0.0922017	1280	tags=30%, list=8%, signal=28%	EXOSC9/LSM8/EXOSC3/HSPD1/CNOT6/EXOSC8/EXOSC1/HSPA9/DCP2/MTREX/EXOSC7/ZCCHC7/LSM7/WDR61/LSM5/LSM1/LSM3
KEGG_NEUROTROPHIN_SIGNALING_PATHWAY	KEGG_NEUROTROPHIN_SIGNALING_PATHWAY	126	0.433795	1.37383	0.0181269	0.114729	0.0926044	2772	tags=29%, list=17%, signal=25%	PIK3CD/PLCG2/MAP3K1/IRAK1/PIK3CG/MAP3K5/NFKBIA/NFKB1/IRS2/FOXO3/PRKCD/RAF1/RPS6KA5/AKT1/CAMK2G/CSK/RAPGEF1/ARHGDIA/MAPK14/RPS6KA4/RHOA/RELA/PIK3R2/SOS2/PIK3R5/SH2B3/CALM3/IKBKB/SH2B1/YWHAB/RPS6KA1/GRB2/JUN/PDPK1/MAPK3/MAPK7/MAP3K3
REACTOME_DNA_DAMAGE_RECOGNITION_IN_GG_NER	REACTOME_DNA_DAMAGE_RECOGNITION_IN_GG_NER	38	-0.664541	-1.57617	0.0181518	0.114729	0.0926044	978	tags=26%, list=6%, signal=25%	TFPT/CUL4A/ACTL6A/COPS8/COPS3/COPS4/CETN2/COPS5/RBX1/RPS27A
REACTOME_SIGNALING_BY_THE_B_CELL_RECEPTOR_BCR_	REACTOME_SIGNALING_BY_THE_B_CELL_RECEPTOR_BCR_	108	-0.536393	-1.45444	0.0185471	0.11677	0.0942512	1908	tags=33%, list=12%, signal=30%	PSMB4/NRAS/PSMD7/PSMD1/CUL1/PSMA1/BTK/PSME4/PPP3R1/PSMC5/PSMB2/PSMD8/SKP1/RASGRP1/PSMD10/PSMD4/PSMC1/PSMD6/CHUK/PSMD14/PPP3CB/PSMC3/PSMA2/PSMA5/NCK1/PSMB6/PSME2/PSMC6/PSMB7/PSMA3/PSMB1/PSMC2/PSMA6/RPS27A/SEM1/PSMA4
REACTOME_MITOCHONDRIAL_BIOGENESIS	REACTOME_MITOCHONDRIAL_BIOGENESIS	90	-0.557863	-1.48752	0.0185759	0.11677	0.0942512	758	tags=17%, list=5%, signal=16%	TFB2M/HSPA9/GLUD1/TFAM/SOD2/MICOS13/ATP5PD/SSBP1/ATP5MG/ATP5MF/ATP5PB/ATP5F1C/ATP5ME/ATP5PF/ATP5PO
BIOCARTA_LYM_PATHWAY	BIOCARTA_LYM_PATHWAY	13	0.761179	1.56478	0.0186335	0.116814	0.094287	1991	tags=46%, list=12%, signal=41%	SELL/ITGB2/ITGAL/CXCL8/PECAM1/ICAM1
REACTOME_TRANSPORT_OF_BILE_SALTS_AND_ORGANIC_ACIDS_METAL_IONS_AND_AMINE_COMPOUNDS	REACTOME_TRANSPORT_OF_BILE_SALTS_AND_ORGANIC_ACIDS_METAL_IONS_AND_AMINE_COMPOUNDS	76	0.520985	1.53547	0.0188679	0.117963	0.0952143	2767	tags=20%, list=17%, signal=16%	BSG/SLC16A3/SLC44A2/SLC22A4/SLC30A7/SLC11A1/SLC30A3/SLC22A18/SLC6A6/SLC40A1/SLC31A1/SLC44A4/SLC39A1/SLC39A3/SLC6A7
WP_HUMAN_COMPLEMENT_SYSTEM	WP_HUMAN_COMPLEMENT_SYSTEM	92	0.500118	1.51848	0.0194986	0.121576	0.098131	1392	tags=23%, list=8%, signal=21%	SELPLG/CD93/SELL/F13A1/THBS1/CFP/ITGB2/FPR1/ITGA2B/CD19/ITGAX/C5AR1/WAS/FCN1/PLAUR/GNAI2/TLR2/F12/LAMA5/VSIG4/CR1
REACTOME_MUCOPOLYSACCHARIDOSES	REACTOME_MUCOPOLYSACCHARIDOSES	11	0.775803	1.53765	0.0198413	0.12338	0.0995863	2292	tags=55%, list=14%, signal=47%	GNS/IDUA/IDS/SGSH/GLB1/NAGLU
REACTOME_FORMATION_OF_TC_NER_PRE_INCISION_COMPLEX	REACTOME_FORMATION_OF_TC_NER_PRE_INCISION_COMPLEX	52	-0.615046	-1.51347	0.0199336	0.12362	0.0997806	1695	tags=35%, list=10%, signal=31%	POLR2C/ZNF830/PPIE/CUL4A/POLR2H/POLR2F/POLR2G/POLR2B/COPS8/CCNH/ISY1/COPS3/HMGN1/COPS4/COPS5/RBX1/GTF2H5/RPS27A
KEGG_GALACTOSE_METABOLISM	KEGG_GALACTOSE_METABOLISM	26	0.63108	1.51455	0.0201794	0.124273	0.100307	2688	tags=42%, list=16%, signal=35%	HK3/GAA/GLA/GALK1/MGAM/PGM1/B4GALT1/GLB1/PFKL/GALT/GALK2
BIOCARTA_PPARA_PATHWAY	BIOCARTA_PPARA_PATHWAY	49	0.545158	1.47525	0.0203562	0.124273	0.100307	1683	tags=29%, list=10%, signal=26%	HSPA1A/EP300/STAT5B/DUSP1/RXRA/PIK3CG/SP1/NFKBIA/STAT5A/CREBBP/MYC/PRKCB/RELA/NCOR1
PID_RAC1_REG_PATHWAY	PID_RAC1_REG_PATHWAY	35	0.626354	1.56836	0.0203562	0.124273	0.100307	1618	tags=29%, list=10%, signal=26%	SPATA13/ARHGAP9/ARHGAP1/ARHGEF2/DEF6/DOCK2/TIAM2/ARHGDIA/PREX1/ABR
REACTOME_IRE1ALPHA_ACTIVATES_CHAPERONES	REACTOME_IRE1ALPHA_ACTIVATES_CHAPERONES	49	0.536867	1.45281	0.0203562	0.124273	0.100307	2453	tags=41%, list=15%, signal=35%	TLN1/TPP1/SULT1A3/CXXC1/EXTL3/ACADVL/ATP6V0D1/SYVN1/KLHDC3/PREB/XBP1/WIPI1/DCTN1/ADD1/SEC31A/HYOU1/PPP2R5B/ZBTB17/ARFGAP1/SRPRA
REACTOME_NR1H2_AND_NR1H3_MEDIATED_SIGNALING	REACTOME_NR1H2_AND_NR1H3_MEDIATED_SIGNALING	44	0.569079	1.49835	0.0203562	0.124273	0.100307	4453	tags=59%, list=27%, signal=43%	EP300/RXRA/FASN/ABCA1/NR1H2/AGO2/RXRB/MOV10/NCOR1/TBL1X/HDAC3/TNRC6A/NRIP1/EEPD1/NCOR2/SREBF1/TBL1XR1/APOD/NCOA1/ABCG1/KDM1A/MYLIP/TNRC6B/APOC2/CETP/ABCG8
REACTOME_SIGNALING_BY_ERYTHROPOIETIN	REACTOME_SIGNALING_BY_ERYTHROPOIETIN	24	0.647764	1.51885	0.020362	0.124273	0.100307	1826	tags=42%, list=11%, signal=37%	PIK3CD/STAT5B/LYN/PLCG2/PIK3CG/STAT5A/IRS2/RAPGEF1/PIK3R5/EPOR
WP_NOVEL_INTRACELLULAR_COMPONENTS_OF_RIGILIKE_RECEPTOR_RLR_PATHWAY	WP_NOVEL_INTRACELLULAR_COMPONENTS_OF_RIGILIKE_RECEPTOR_RLR_PATHWAY	57	0.542461	1.51663	0.0205128	0.124662	0.100622	2301	tags=35%, list=14%, signal=30%	MAP3K1/TRIM25/FADD/DDX17/NFKBIA/CYLD/IKBKG/NFKB1/IRF3/CXCL8/NLRX1/IKBKE/IRF7/MAPK14/RELA/DHX58/TRADD/TBKBP1/IKBKB/OTUD5
BIOCARTA_CARM1_PATHWAY	BIOCARTA_CARM1_PATHWAY	12	0.764662	1.53639	0.0205339	0.124662	0.100622	693	tags=33%, list=4%, signal=32%	EP300/CARM1/RXRA/CREBBP
KEGG_LONG_TERM_DEPRESSION	KEGG_LONG_TERM_DEPRESSION	59	0.540677	1.51567	0.0209974	0.127142	0.102623	4174	tags=42%, list=25%, signal=32%	ITPR3/JMJD7-PLA2G4B/PLCB2/LYN/GNAI2/ARAF/RAF1/GNAQ/PRKCB/ITPR1/ITPR2/GUCY1A1/PPP2R1A/PLA2G6/MAPK3/GNAS/CRHR1/MAPK1/PLA2G10/GNAZ/MAP2K2/MAP2K1/PRKCA/IGF1R/PRKG1
WP_UREA_CYCLE_AND_ASSOCIATED_PATHWAYS	WP_UREA_CYCLE_AND_ASSOCIATED_PATHWAYS	20	-0.731295	-1.50573	0.0213178	0.128744	0.103916	1147	tags=35%, list=7%, signal=33%	GOT1/OAT/FH/ARG1/GLUD1/MDH1/LDHB
WP_VITAMIN_D_IN_INFLAMMATORY_DISEASES	WP_VITAMIN_D_IN_INFLAMMATORY_DISEASES	22	0.661363	1.53636	0.0214592	0.12926	0.104332	2114	tags=45%, list=13%, signal=40%	DUSP1/MAP3K1/RXRA/NFKBIA/IKBKG/NFKB1/MAPK14/RELA/IKBKB/MAP2K3
BIOCARTA_CARDIACEGF_PATHWAY	BIOCARTA_CARDIACEGF_PATHWAY	16	0.701918	1.54132	0.0222672	0.133185	0.107501	2937	tags=50%, list=18%, signal=41%	FOS/NFKB1/MYC/PRKCB/RHOA/RELA/JUN/PLCG1
BIOCARTA_IL7_PATHWAY	BIOCARTA_IL7_PATHWAY	16	0.706015	1.55032	0.0222672	0.133185	0.107501	1397	tags=50%, list=8%, signal=46%	EP300/STAT5B/JAK1/PIK3CG/STAT5A/CREBBP/IL7R/FYN
PID_CXCR4_PATHWAY	PID_CXCR4_PATHWAY	97	0.481756	1.47078	0.0222841	0.133185	0.107501	1869	tags=33%, list=11%, signal=29%	MMP9/PIK3CD/PLCB2/STAT5B/STAT2/ITGA5/LYN/PTPRC/CXCR4/PIK3CG/HGS/STAT3/HCK/STAT5A/GRK6/GNAI2/SSH1/CD4/AKT1/BLK/STAT1/RACK1/CSK/FYN/RHOA/PTPN6/PRKCZ/PIK3R2/PIK3R5/FGR/PXN/ARRB2
BIOCARTA_TNFR2_PATHWAY	BIOCARTA_TNFR2_PATHWAY	17	0.704751	1.56719	0.0223577	0.133241	0.107546	2092	tags=59%, list=13%, signal=51%	DUSP1/MAP3K1/NFKBIA/IKBKG/NFKB1/TNFAIP3/RELA/TNFRSF1B/MAP3K14/IKBKB
WP_OSTEOBLAST_DIFFERENTIATION	WP_OSTEOBLAST_DIFFERENTIATION	106	0.46719	1.44974	0.022409	0.133241	0.107546	4295	tags=35%, list=26%, signal=26%	PIK3CD/NOTCH1/PIK3CG/PRKCD/STAT1/PRKCB/PIK3C2B/FZD7/MAPK14/PRKCZ/PIK3R2/PIK3R5/FZD2/NOTCH2/PRKCE/HES6/MAPK3/MAPK7/CTNNB1/WNT1/WNT5B/WNT9B/WNT2/PRKDC/FZD3/PIK3C2A/PIK3CB/MAPK1/WNT8A/SMO/FZD10/BMP2/MAPK13/PIK3R6/PRKCA/GLI3/WNT9A
REACTOME_NUCLEAR_SIGNALING_BY_ERBB4	REACTOME_NUCLEAR_SIGNALING_BY_ERBB4	27	0.629213	1.51687	0.0227273	0.134777	0.108786	1683	tags=19%, list=10%, signal=17%	NCSTN/ADAP1/MXD4/STAT5A/NCOR1
REACTOME_GENE_AND_PROTEIN_EXPRESSION_BY_JAK_STAT_SIGNALING_AFTER_INTERLEUKIN_12_STIMULATION	REACTOME_GENE_AND_PROTEIN_EXPRESSION_BY_JAK_STAT_SIGNALING_AFTER_INTERLEUKIN_12_STIMULATION	37	-0.659614	-1.55865	0.0229508	0.134777	0.108786	2100	tags=54%, list=13%, signal=47%	CNN2/RAP1B/HNRNPF/CDC42/CAPZA1/ANXA2/BOLA2/PDCD4/MIF/SNRPA1/HSPA9/GSTO1/CA1/STAT4/SOD2/HNRNPA2B1/LMNB1/RALA/PSME2/SOD1
WP_VEGFAVEGFR2_SIGNALING_PATHWAY	WP_VEGFAVEGFR2_SIGNALING_PATHWAY	409	-0.410158	-1.28743	0.0229592	0.134777	0.108786	1339	tags=14%, list=8%, signal=13%	NCL/CSRP1/FOXO1/DHX36/TMEM170A/RPL13A/PNP/CYBB/DHX29/SPIRE1/ROCK1/RAB5A/SRP54/EPS15/RHOC/LDHA/ARPC5L/INPP4B/PTMA/PPP2CA/ACP1/PSMD4/ADRB2/STIP1/GLUD1/RCN1/HBD/PTPN11/RPS6KB1/TMOD1/TFAM/RPL10A/EIF3D/GRSF1/RPS6/ELOC/SOD2/NCF2/NCK1/CLIC1/SET/TMSB10/TRIP4/EIF2A/RAB11A/ZC3H15/RPL27/LARP7/RPL7/RPL5/HSP90AA1/ATP6V1E1/DPM1/ANXA1/DNAJA1/TBCA/TXN/RPL26
KEGG_PYRUVATE_METABOLISM	KEGG_PYRUVATE_METABOLISM	39	-0.646587	-1.54272	0.0229885	0.134777	0.108786	946	tags=23%, list=6%, signal=22%	LDHA/GLO1/DLD/HAGH/ACAT2/PDHB/ACAT1/MDH1/LDHB
KEGG_BASAL_CELL_CARCINOMA	KEGG_BASAL_CELL_CARCINOMA	50	0.530986	1.43865	0.0230179	0.134777	0.108786	4295	tags=44%, list=26%, signal=33%	DVL3/AXIN1/STK36/FZD7/AXIN2/FZD2/LEF1/CTNNB1/WNT1/WNT5B/DVL2/WNT9B/WNT2/FZD3/TCF7L2/DVL1/WNT8A/SMO/FZD10/BMP2/GLI3/WNT9A
WP_HEPATITIS_C_AND_HEPATOCELLULAR_CARCINOMA	WP_HEPATITIS_C_AND_HEPATOCELLULAR_CARCINOMA	48	0.539307	1.45607	0.0230179	0.134777	0.108786	2819	tags=38%, list=17%, signal=31%	JAK1/STAT3/CXCR1/NFKB1/CD44/CXCL8/AKT1/MYC/IL6R/CDKN1A/MAPK14/BCL2L1/LEF1/CTTN/GRB2/JUN/MAPK3/SMAD3
ST_FAS_SIGNALING_PATHWAY	ST_FAS_SIGNALING_PATHWAY	64	0.5211	1.48604	0.0235602	0.137604	0.111067	3193	tags=38%, list=19%, signal=30%	MAP3K1/FADD/NFAT5/MAP3K5/DEDD2/NFKBIA/MAPK8IP3/TUFM/NFKB1/CD7/CXCL8/BAK1/NFKB2/PARP1/BFAR/DFFA/SMPD1/XIAP/CD46/RIPK1/DAXX/HSPB1/MAPK8IP1/MAP2K7
PID_BCR_5PATHWAY	PID_BCR_5PATHWAY	63	0.535457	1.52802	0.023622	0.137616	0.111078	2965	tags=49%, list=18%, signal=40%	SYK/LYN/PLCG2/MAP3K1/CD19/PTPRC/FOS/NFKBIA/IKBKG/NFKB1/RAF1/AKT1/CAMK2G/CD79A/POU2F2/CSK/MAPK14/RELA/PTPN6/MAP4K1/IKBKB/GRB2/JUN/FCGR2B/PDPK1/MAPK3/PAG1/CD22/DAPP1/ELK1/DOK1
PID_PDGFRB_PATHWAY	PID_PDGFRB_PATHWAY	127	0.424344	1.35118	0.0238095	0.137666	0.111117	2703	tags=36%, list=16%, signal=31%	PIK3CD/PTPN1/EIF2AK2/STAT5B/ACTA2/LYN/FOS/SIPA1/PIK3CG/ACTN4/STAT3/HCK/JUND/SRF/STAT5A/CBL/PRKCD/SLC9A3R1/RAF1/MYC/DNM2/WASF2/BLK/STAT1/TAGLN/CSK/ARAP1/FYN/RAPGEF1/ARHGDIA/RHOA/PIK3R2/PIK3R5/FGR/CTTN/PPP2R1A/LRP1/SLA/YWHAB/GRB2/JUN/IQGAP1/ARPC5/PRKCE/MAPK3/PAG1
REACTOME_PYRIMIDINE_CATABOLISM	REACTOME_PYRIMIDINE_CATABOLISM	11	0.763608	1.51348	0.0238095	0.137666	0.111117	2666	tags=55%, list=16%, signal=46%	TYMP/NT5M/UPB1/UPP1/DPYD/NT5C
WP_AUTOSOMAL_RECESSIVE_OSTEOPETROSIS_PATHWAYS	WP_AUTOSOMAL_RECESSIVE_OSTEOPETROSIS_PATHWAYS	11	0.763813	1.51389	0.0238095	0.137666	0.111117	707	tags=36%, list=4%, signal=35%	CLCN7/TCIRG1/PLEKHM1/NFKB1
PID_IL4_2PATHWAY	PID_IL4_2PATHWAY	60	0.533627	1.49291	0.0241935	0.139536	0.112627	1752	tags=30%, list=11%, signal=27%	FES/STAT6/CEBPB/STAT5B/JAK1/SP1/SPI1/STAT5A/CBL/IRS2/PARP14/AKT1/MAPK14/PTPN6/IL2RG/SOCS1/IL10/BCL2L1
BIOCARTA_BARRESTIN_SRC_PATHWAY	BIOCARTA_BARRESTIN_SRC_PATHWAY	16	0.70171	1.54086	0.0242915	0.139752	0.112801	4110	tags=56%, list=25%, signal=42%	HCK/RAF1/FGR/KCNA3/MAPK3/GNAS/MAPK1/MAP2K2/MAP2K1
BIOCARTA_CD40_PATHWAY	BIOCARTA_CD40_PATHWAY	15	0.721655	1.55008	0.0244399	0.139908	0.112927	2092	tags=60%, list=13%, signal=52%	DUSP1/MAP3K1/NFKBIA/IKBKG/NFKB1/TNFAIP3/RELA/MAP3K14/IKBKB
SA_MMP_CYTOKINE_CONNECTION	SA_MMP_CYTOKINE_CONNECTION	15	0.721812	1.55042	0.0244399	0.139908	0.112927	1870	tags=47%, list=11%, signal=41%	SELL/TNFRSF1A/CD44/IL6R/TNFRSF8/IL1B/TNFRSF1B
KEGG_ERBB_SIGNALING_PATHWAY	KEGG_ERBB_SIGNALING_PATHWAY	84	0.48302	1.45703	0.0245232	0.140037	0.113031	4170	tags=45%, list=25%, signal=34%	PIK3CD/STAT5B/PLCG2/PIK3CG/STAT5A/CDKN1B/CBL/ARAF/RAF1/AKT1/MYC/CAMK2G/PRKCB/CBLB/CDKN1A/PIK3R2/SOS2/PIK3R5/RPS6KB2/GRB2/JUN/PAK2/MAPK3/PLCG1/ELK1/MAP2K7/NCK2/SHC1/EREG/PIK3CB/MAPK1/CAMK2A/ABL1/MAP2K2/TGFA/MAP2K1/PRKCA/MTOR
REACTOME_EXTENSION_OF_TELOMERES	REACTOME_EXTENSION_OF_TELOMERES	49	-0.611218	-1.49946	0.0246305	0.140303	0.113246	1942	tags=24%, list=12%, signal=22%	WRN/BLM/RFC4/RPA1/PPP6C/PRIM1/TERF2IP/DKC1/RPA2/STN1/NOP10/RPA3
WP_4HYDROXYTAMOXIFEN_DEXAMETHASONE_AND_RETINOIC_ACIDS_REGULATION_OF_P27_EXPRESSION	WP_4HYDROXYTAMOXIFEN_DEXAMETHASONE_AND_RETINOIC_ACIDS_REGULATION_OF_P27_EXPRESSION	18	0.705688	1.58316	0.0247934	0.140883	0.113714	973	tags=33%, list=6%, signal=31%	MKNK2/MAP3K11/MAP3K5/MKNK1/RAF1/AKT1
WP_COMPLEMENT_AND_COAGULATION_CASCADES	WP_COMPLEMENT_AND_COAGULATION_CASCADES	54	0.545857	1.51388	0.0249377	0.141075	0.113869	2887	tags=22%, list=18%, signal=18%	C5AR1/F5/PLAUR/F12/SERPINA1/CR1/BDKRB1/C3AR1/VWF/CFI/CD46/CFD
REACTOME_RESOLUTION_OF_AP_SITES_VIA_THE_MULTIPLE_NUCLEOTIDE_PATCH_REPLACEMENT_PATHWAY	REACTOME_RESOLUTION_OF_AP_SITES_VIA_THE_MULTIPLE_NUCLEOTIDE_PATCH_REPLACEMENT_PATHWAY	24	-0.705117	-1.5219	0.025	0.141075	0.113869	1718	tags=33%, list=10%, signal=30%	RFC4/RPA1/APEX1/POLE3/POLB/RPA2/POLE4/RPA3
WP_INTRAFLAGELLAR_TRANSPORT_PROTEINS_BINDING_TO_DYNEIN	WP_INTRAFLAGELLAR_TRANSPORT_PROTEINS_BINDING_TO_DYNEIN	26	-0.694548	-1.50798	0.0251799	0.141075	0.113869	1021	tags=50%, list=6%, signal=47%	DYNC1LI1/DYNLL2/WDR60/IFT46/IFT27/DYNC2LI1/DYNC1LI2/DYNC1I2/DYNLL1/TCTEX1D2/DYNLT3/DYNLT1/HSPB11
REACTOME_CONVERSION_FROM_APC_C_CDC20_TO_APC_C_CDH1_IN_LATE_ANAPHASE	REACTOME_CONVERSION_FROM_APC_C_CDC20_TO_APC_C_CDH1_IN_LATE_ANAPHASE	19	-0.737218	-1.51796	0.0251938	0.141075	0.113869	1601	tags=37%, list=10%, signal=33%	CDC23/ANAPC15/CDC16/ANAPC10/ANAPC4/UBE2E1/CDC26
KEGG_MELANOGENESIS	KEGG_MELANOGENESIS	93	0.48215	1.46621	0.0252101	0.141075	0.113869	4121	tags=43%, list=25%, signal=32%	PLCB2/EP300/DVL3/ADCY4/ADCY3/CREBBP/GNAI2/RAF1/CAMK2G/ADCY7/GNAQ/PRKCB/FZD7/FZD2/CALM3/LEF1/MC1R/MAPK3/CREB1/CTNNB1/WNT1/GNAS/WNT5B/DVL2/CREB3L2/WNT9B/WNT2/ADCY2/FZD3/TCF7L2/DVL1/EDN1/MAPK1/CAMK2A/CREB3/WNT8A/MAP2K2/FZD10/MAP2K1/PRKCA
PID_TXA2PATHWAY	PID_TXA2PATHWAY	55	0.535926	1.48946	0.0253165	0.141075	0.113869	1991	tags=36%, list=12%, signal=32%	PLCB2/SYK/LYN/PIK3CG/HCK/GNAI2/PRKCD/SLC9A3R1/AKT1/BLK/GNAQ/PRKCB/FYN/MAPK14/RHOA/PRKCZ/PIK3R5/FGR/ARRB2/ICAM1
WP_CARDIAC_PROGENITOR_DIFFERENTIATION	WP_CARDIAC_PROGENITOR_DIFFERENTIATION	45	0.551772	1.46431	0.0253165	0.141075	0.113869	1537	tags=11%, list=9%, signal=10%	NOTCH1/ANPEP/CXCR4/MEF2C/MAPK14
WP_RETT_SYNDROME_CAUSING_GENES	WP_RETT_SYNDROME_CAUSING_GENES	45	0.547535	1.45307	0.0253165	0.141075	0.113869	2740	tags=29%, list=17%, signal=24%	TCF4/XAB2/MEF2C/IMPDH2/TRRAP/NCOR1/TBL1X/CHD4/MECP2/GRIN2B/NCOR2/GRIN2A/KDM5B
REACTOME_SIGNALING_BY_RECEPTOR_TYROSINE_KINASES	REACTOME_SIGNALING_BY_RECEPTOR_TYROSINE_KINASES	480	0.347756	1.25164	0.0253807	0.141092	0.113883	2760	tags=24%, list=17%, signal=20%	MMP9/LYL1/ITPR3/FES/ATP6AP1/ATP6V0A1/STAT6/PTPN1/EP300/POLR2A/THBS1/STAT5B/LYN/NCSTN/TCIRG1/FOS/ADAP1/MXD4/ATP6V0B/HGS/AHCYL1/STAT3/EPN1/DUSP3/PTBP1/JUND/SRF/ATP6V1F/STAT5A/MEF2C/CBL/MKNK1/IRS2/NCF4/TNS3/PRKCD/CDK5R1/SGK1/RPS6KA5/GAB2/UBC/FURIN/DUSP6/ATP6V0D1/AKT1/MEF2D/CTNNA1/LAMA5/DNM2/WASF2/STAT1/ACTG1/PRKCB/GGA3/ITPR1/SPINT2/CSK/NCKAP1L/DLG4/COL9A2/FYN/RAPGEF1/GTF2F1/MAPK14/MEMO1/RHOA/PTPN6/R…
SIG_PIP3_SIGNALING_IN_B_LYMPHOCYTES	SIG_PIP3_SIGNALING_IN_B_LYMPHOCYTES	35	0.611042	1.53002	0.0254453	0.141111	0.113899	2855	tags=51%, list=17%, signal=43%	ITPR3/SYK/FLOT2/LYN/PLCG2/FLOT1/CD19/PTPRC/FOXO3/AKT1/ITPR1/PREX1/PIK3R5/ITPR2/RPS6KA1/PDPK1/VAV1/DAPP1
PID_EPHRINB_REV_PATHWAY	PID_EPHRINB_REV_PATHWAY	30	0.619916	1.53216	0.0255814	0.141516	0.114226	2203	tags=27%, list=13%, signal=23%	LYN/ITGA2B/CXCR4/HCK/BLK/FYN/FGR/EPHB4
PID_ENDOTHELIN_PATHWAY	PID_ENDOTHELIN_PATHWAY	57	0.531104	1.48488	0.025641	0.141516	0.114226	1585	tags=25%, list=10%, signal=22%	PLCB2/SLC9A1/FOS/ADCY4/ADCY3/GNAI2/PRKCD/RAF1/AKT1/ADCY7/GNAQ/PRKCB/MAPK14/RHOA
BIOCARTA_EGFR_SMRTE_PATHWAY	BIOCARTA_EGFR_SMRTE_PATHWAY	11	0.75516	1.49674	0.0257937	0.142019	0.114631	2963	tags=64%, list=18%, signal=52%	MAP3K1/RXRA/MAPK14/ZBTB16/NCOR2/RARA/THRA
BIOCARTA_HIVNEF_PATHWAY	BIOCARTA_HIVNEF_PATHWAY	56	0.539059	1.49666	0.0259067	0.142302	0.11486	2761	tags=46%, list=17%, signal=39%	CFLAR/MAP3K1/TNFRSF1A/FADD/MAP3K5/NFKBIA/SPTAN1/APAF1/NFKB1/PRKCD/ACTG1/NUMA1/CDK11A/RELA/GSN/TNFRSF1B/PARP1/TRADD/MAP3K14/CDK11B/DFFA/XIAP/CASP2/PAK2/RIPK1/LMNB2
PID_HDAC_CLASSI_PATHWAY	PID_HDAC_CLASSI_PATHWAY	65	0.526262	1.50617	0.0261097	0.142436	0.114967	3597	tags=48%, list=22%, signal=37%	EP300/GATAD2B/TNFRSF1A/STAT3/NFKBIA/CREBBP/NFKB1/GATAD2A/SMG5/SIN3B/GATA2/SIRT7/ZFPM1/RANGAP1/YY1/MXD1/RELA/NCOR1/HDAC3/CHD4/HDAC4/NCOR2/CHD3/SIRT6/PRMT5/SIRT2/XPO1/HDAC6/HDAC11/MBD3/HDAC7
KEGG_RIG_I_LIKE_RECEPTOR_SIGNALING_PATHWAY	KEGG_RIG_I_LIKE_RECEPTOR_SIGNALING_PATHWAY	64	0.51307	1.46314	0.026178	0.142436	0.114967	2301	tags=30%, list=14%, signal=26%	MAP3K1/TRIM25/FADD/NFKBIA/CYLD/IKBKG/NFKB1/IRF3/CXCL8/NLRX1/IKBKE/IRF7/MAPK14/RELA/DHX58/TRADD/TBKBP1/IKBKB/OTUD5
PID_RB_1PATHWAY	PID_RB_1PATHWAY	64	0.512319	1.461	0.026178	0.142436	0.114967	2921	tags=36%, list=18%, signal=30%	EP300/CEBPB/CEBPD/SPI1/DNMT1/MEF2C/CREBBP/CDKN1B/CCND3/RAF1/CBX4/BRD2/CDKN1A/MAPK14/HDAC3/TFDP1/E2F4/SMARCB1/JUN/ELF1/CEBPA/GSC/CDK4
WP_PEPTIDE_GPCRS	WP_PEPTIDE_GPCRS	64	0.518737	1.4793	0.026178	0.142436	0.114967	2481	tags=20%, list=15%, signal=17%	FPR2/FPR1/CXCR4/C5AR1/CCR7/CXCR2/CXCR3/CXCR1/BDKRB1/C3AR1/CCR2/MC1R/OPRL1
KEGG_VEGF_SIGNALING_PATHWAY	KEGG_VEGF_SIGNALING_PATHWAY	69	0.506934	1.4637	0.0262467	0.142473	0.114998	1858	tags=20%, list=11%, signal=18%	PIK3CD/JMJD7-PLA2G4B/PLCG2/RAC2/PIK3CG/NFAT5/RAF1/SPHK2/AKT1/PRKCB/MAPK14/PIK3R2/PIK3R5/PXN
REACTOME_PLASMA_LIPOPROTEIN_ASSEMBLY_REMODELING_AND_CLEARANCE	REACTOME_PLASMA_LIPOPROTEIN_ASSEMBLY_REMODELING_AND_CLEARANCE	68	0.507641	1.45969	0.026455	0.143048	0.115462	2760	tags=25%, list=17%, signal=21%	ZDHHC8/LMF2/ABCA1/NR1H2/CES3/FURIN/LDLRAP1/P4HB/LDLR/NPC2/MBTPS1/AP2A2/NPC1/PCSK5/SCARB1/LCAT/AP2A1
BIOCARTA_CYTOKINE_PATHWAY	BIOCARTA_CYTOKINE_PATHWAY	15	0.719695	1.54587	0.0264766	0.143048	0.115462	1707	tags=33%, list=10%, signal=30%	TXLNA/CXCL8/IL18/IL16/IL10
BIOCARTA_NGF_PATHWAY	BIOCARTA_NGF_PATHWAY	20	0.666414	1.53237	0.026749	0.144182	0.116377	3587	tags=55%, list=22%, signal=43%	FOS/PIK3CG/RAF1/DPM2/GRB2/JUN/MAPK3/PLCG1/ELK1/NGFR/SHC1
PID_ERBB_NETWORK_PATHWAY	PID_ERBB_NETWORK_PATHWAY	13	-0.797534	-1.55514	0.026975	0.145061	0.117087	101	tags=15%, list=1%, signal=15%	EGF/HSP90AA1
KEGG_TERPENOID_BACKBONE_BIOSYNTHESIS	KEGG_TERPENOID_BACKBONE_BIOSYNTHESIS	14	-0.785794	-1.55689	0.0271318	0.145453	0.117403	1453	tags=36%, list=9%, signal=33%	IDI1/GGPS1/HMGCS1/ACAT2/ACAT1
WP_22Q112_DELETION_SYNDROME	WP_22Q112_DELETION_SYNDROME	80	0.493028	1.46484	0.0271739	0.145453	0.117403	1420	tags=16%, list=9%, signal=15%	GP9/ACTA2/ZDHHC8/LZTR1/KLHL22/SRF/CLDN5/RAF1/PI4KA/MED15/SEPTIN5/RTL10/DGCR2
WP_FOCAL_ADHESION	WP_FOCAL_ADHESION	190	0.38052	1.26656	0.0273038	0.14581	0.117691	2753	tags=21%, list=17%, signal=18%	ACTN1/PIK3CD/TLN1/THBS1/ITGA5/ITGB7/ITGA2B/RAC2/ZYX/ACTN4/HCK/VCL/CCND3/RAF1/TNK2/AKT1/LAMA5/PARVG/BLK/ACTG1/PRKCB/PIP5K1C/FYN/RAPGEF1/RHOA/PIK3R2/FGR/PXN/PPP1R12C/ROCK2/VWF/GRB2/JUN/XIAP/PAK2/PDPK1/MAPK3/MYL9/VAV1/CTNNB1
WP_THE_OVERLAP_BETWEEN_SIGNAL_TRANSDUCTION_PATHWAYS_THAT_CONTRIBUTE_TO_A_RANGE_OF_LMNA_LAMINOPATHIES	WP_THE_OVERLAP_BETWEEN_SIGNAL_TRANSDUCTION_PATHWAYS_THAT_CONTRIBUTE_TO_A_RANGE_OF_LMNA_LAMINOPATHIES	54	0.531645	1.47447	0.0274314	0.146035	0.117873	3528	tags=39%, list=21%, signal=31%	NOTCH1/CEBPB/CEBPD/CREBBP/AGO2/AXIN1/CDKN1A/EMD/DICER1/LEF1/ICMT/CEBPA/JUNB/CTSK/CTNNB1/SMAD3/CDK4/SREBF1/ACTB/TCF7L2/MAOA
REACTOME_APC_C_CDC20_MEDIATED_DEGRADATION_OF_CYCLIN_B	REACTOME_APC_C_CDC20_MEDIATED_DEGRADATION_OF_CYCLIN_B	23	-0.71139	-1.51495	0.0274725	0.146035	0.117873	1601	tags=35%, list=10%, signal=31%	CDC23/ANAPC15/CDC16/ANAPC10/ANAPC4/UBE2E1/CDC26/RPS27A
KEGG_GLYCOSAMINOGLYCAN_BIOSYNTHESIS_HEPARAN_SULFATE	KEGG_GLYCOSAMINOGLYCAN_BIOSYNTHESIS_HEPARAN_SULFATE	22	0.643632	1.49517	0.027897	0.147538	0.119086	2554	tags=27%, list=16%, signal=23%	XYLT2/EXTL3/NDST2/XYLT1/EXT1/HS3ST5
PID_RHOA_PATHWAY	PID_RHOA_PATHWAY	43	0.571942	1.49958	0.0279188	0.147538	0.119086	2757	tags=44%, list=17%, signal=37%	TLN1/SLC9A1/FOS/MRTFA/VCL/SRF/CDKN1B/PIP5K1C/MSN/RHOA/PRKCZ/PIP5K1B/CFL1/MAP2K3/ROCK2/JUN/PARD6A/PKN1/LIMK2
REACTOME_GLYCOSPHINGOLIPID_METABOLISM	REACTOME_GLYCOSPHINGOLIPID_METABOLISM	39	0.588509	1.50747	0.0279898	0.147538	0.119086	2341	tags=36%, list=14%, signal=31%	GBA/UGCG/PSAP/GLA/ESYT2/CTSA/CERK/ARSA/ARSG/ESYT1/GLB1/NEU1/SMPD1/ARSD
WP_DNA_DAMAGE_RESPONSE_ONLY_ATM_DEPENDENT	WP_DNA_DAMAGE_RESPONSE_ONLY_ATM_DEPENDENT	106	0.452762	1.40496	0.0280112	0.147538	0.119086	3726	tags=42%, list=23%, signal=33%	PIK3CD/FRAT1/MAP3K1/RAC2/PIK3CG/DVL3/CDKN1B/NFKB1/CCND3/FOXO3/PPP2R5E/AKT1/MYC/AXIN1/LDLR/CDKN1A/PIK3C2B/BAK1/MLKL/RHOA/PIK3R2/SOS2/PIK3R5/NFKB2/LEF1/PCK2/GRB2/JUN/BCL6/CTNNB1/SMAD3/WNT1/WNT5B/DVL2/RBL2/WNT2/RAC3/TCF7L2/PIK3C2A/DVL1/PDK1/SHC1/PIK3CB/MAPK1/SCP2
REACTOME_INTEGRATION_OF_ENERGY_METABOLISM	REACTOME_INTEGRATION_OF_ENERGY_METABOLISM	99	0.471472	1.44101	0.028169	0.147885	0.119366	2455	tags=25%, list=15%, signal=22%	ITPR3/PLCB2/TKT/FASN/AHCYL1/GNG7/ADCY4/ADCY3/TALDO1/VAMP2/GNAI2/STK11/ADCY7/GNAQ/ITPR1/ACACB/ITPR2/AGPAT1/STX1A/PPP2R1A/CACNA1E/ADRA2C/GNB2/MLX/IQGAP1
WP_KIT_RECEPTOR_SIGNALING_PATHWAY	WP_KIT_RECEPTOR_SIGNALING_PATHWAY	57	0.519213	1.45163	0.0282051	0.147885	0.119366	1677	tags=33%, list=10%, signal=30%	EP300/STAT5B/LYN/FOS/STAT3/STAT5A/CBL/FOXO3/RAF1/INPP5D/GAB2/AKT1/STAT1/PRKCB/FYN/MAPK14/PTPN6/PIK3R2/SOCS1
PID_E2F_PATHWAY	PID_E2F_PATHWAY	70	0.50118	1.45036	0.0285714	0.149127	0.120369	1557	tags=23%, list=9%, signal=21%	RYBP/EP300/SP1/APAF1/TRIM28/CREBBP/CDKN1B/CCND3/KAT2A/CES3/MCL1/MYC/TRRAP/CDKN1A/TFE3/YY1
WP_WNT_SIGNALING	WP_WNT_SIGNALING	102	0.462082	1.42294	0.0285714	0.149127	0.120369	2929	tags=24%, list=18%, signal=19%	PLCB2/FRAT1/CHD8/FRAT2/DVL3/CCND3/MYC/CAMK2G/AXIN1/PRKCB/FZD7/RHOA/FZD2/LEF1/DAAM2/CXXC4/CTNNBIP1/ROCK2/JUN/CTNNB1/WNT1/WNT5B/CSNK2B/DVL2
KEGG_PROPANOATE_METABOLISM	KEGG_PROPANOATE_METABOLISM	32	-0.664838	-1.51583	0.0286678	0.149231	0.120452	2086	tags=41%, list=13%, signal=36%	ACSS1/PCCB/HADHA/SUCLG2/SUCLA2/LDHA/HIBCH/MCEE/ACADM/ACAT2/SUCLG1/ACAT1/LDHB
KEGG_COMPLEMENT_AND_COAGULATION_CASCADES	KEGG_COMPLEMENT_AND_COAGULATION_CASCADES	65	0.505742	1.44744	0.0287206	0.149231	0.120452	2887	tags=20%, list=18%, signal=17%	F13A1/C5AR1/F5/PLAUR/F12/SERPINA1/CR1/BDKRB1/C3AR1/VWF/CFI/CD46/CFD
REACTOME_COLLAGEN_BIOSYNTHESIS_AND_MODIFYING_ENZYMES	REACTOME_COLLAGEN_BIOSYNTHESIS_AND_MODIFYING_ENZYMES	59	0.508818	1.42636	0.0288714	0.149677	0.120813	1663	tags=12%, list=10%, signal=11%	COLGALT1/PLOD1/COL8A2/PLOD3/P4HB/COL9A2/COL18A1
KEGG_ARRHYTHMOGENIC_RIGHT_VENTRICULAR_CARDIOMYOPATHY_ARVC	KEGG_ARRHYTHMOGENIC_RIGHT_VENTRICULAR_CARDIOMYOPATHY_ARVC	68	0.503071	1.44655	0.0291005	0.149987	0.121063	1873	tags=15%, list=11%, signal=13%	ACTN1/ITGA5/ITGB7/ITGA2B/ACTN4/CTNNA1/ACTG1/ATP2A2/EMD/LEF1
WP_ARRHYTHMOGENIC_RIGHT_VENTRICULAR_CARDIOMYOPATHY	WP_ARRHYTHMOGENIC_RIGHT_VENTRICULAR_CARDIOMYOPATHY	68	0.503071	1.44655	0.0291005	0.149987	0.121063	1873	tags=15%, list=11%, signal=13%	ACTN1/ITGA5/ITGB7/ITGA2B/ACTN4/CTNNA1/ACTG1/ATP2A2/EMD/LEF1
WP_DOPAMINE_METABOLISM	WP_DOPAMINE_METABOLISM	12	-0.79697	-1.53331	0.0291262	0.149987	0.121063	855	tags=25%, list=5%, signal=24%	NQO1/PPP2CA/SOD1
KEGG_FRUCTOSE_AND_MANNOSE_METABOLISM	KEGG_FRUCTOSE_AND_MANNOSE_METABOLISM	32	0.61991	1.54844	0.0293399	0.150751	0.121679	2161	tags=28%, list=13%, signal=24%	HK3/PFKFB4/ALDOC/FCSK/GMPPA/ALDOA/PFKFB3/ALDOB/PFKL
REACTOME_TRANSCRIPTIONAL_REGULATION_BY_RUNX1	REACTOME_TRANSCRIPTIONAL_REGULATION_BY_RUNX1	171	-0.465196	-1.36279	0.0294944	0.151208	0.122048	1839	tags=23%, list=11%, signal=21%	ASH2L/PSMD7/PRKCQ/PSMD1/PSMA1/CCND2/BMI1/PSME4/CTSL/AGO4/PSMC5/PSMB2/PSMD8/AUTS2/ACTL6A/CCNH/PSMD10/SMARCE1/PSMD4/PSMC1/PSMD6/PRMT1/PTPN11/MYB/PSMD14/PSMC3/PSMA2/PSMA5/PSMB6/PSME2/PSMC6/PSMB7/DPY30/PSMA3/PSMB1/PSMC2/PSMA6/RPS27A/SEM1/PSMA4
REACTOME_TRANSCRIPTIONAL_REGULATION_OF_WHITE_ADIPOCYTE_DIFFERENTIATION	REACTOME_TRANSCRIPTIONAL_REGULATION_OF_WHITE_ADIPOCYTE_DIFFERENTIATION	83	0.482312	1.45056	0.0295699	0.151259	0.122089	1898	tags=25%, list=12%, signal=22%	HELZ2/EP300/CEBPB/CEBPD/CARM1/ZNF467/RXRA/MED12/CHD9/MED25/CREBBP/NFKB1/CCND3/MED16/MED15/MED22/RELA/NCOR1/TBL1X/EBF1/HDAC3
KEGG_CELL_ADHESION_MOLECULES_CAMS	KEGG_CELL_ADHESION_MOLECULES_CAMS	125	0.416203	1.31739	0.0296736	0.151453	0.122246	1476	tags=18%, list=9%, signal=16%	ITGAM/VCAN/SELPLG/ICAM3/SELL/ITGB2/ITGB7/ITGAL/PTPRC/CD6/HLA-C/HLA-F/CLDN5/HLA-B/GLG1/CD4/HLA-A/PECAM1/JAM3/CLDN15/ESAM/HLA-E
PID_PS1_PATHWAY	PID_PS1_PATHWAY	44	0.558279	1.46991	0.0305344	0.15516	0.125238	3697	tags=36%, list=22%, signal=28%	NOTCH1/FRAT1/NCSTN/FOS/CREBBP/MYC/AXIN1/JUN/DTX1/MAPK3/CTNNB1/WNT1/DVL1/TAB1/ADAM10/MAPK1
REACTOME_FORMATION_OF_FIBRIN_CLOT_CLOTTING_CASCADE_	REACTOME_FORMATION_OF_FIBRIN_CLOT_CLOTTING_CASCADE_	35	0.601698	1.50662	0.0305344	0.15516	0.125238	967	tags=14%, list=6%, signal=13%	F13A1/GP9/PF4V1/F5/F12
WP_APOPTOSIS_MODULATION_BY_HSP70	WP_APOPTOSIS_MODULATION_BY_HSP70	19	0.671706	1.51746	0.0308642	0.156492	0.126313	707	tags=32%, list=4%, signal=30%	HSPA1A/MAP3K1/TNFRSF1A/FADD/APAF1/NFKB1
REACTOME_MRNA_DECAY_BY_5_TO_3_EXORIBONUCLEASE	REACTOME_MRNA_DECAY_BY_5_TO_3_EXORIBONUCLEASE	15	-0.765225	-1.51726	0.0313112	0.15841	0.127861	709	tags=33%, list=4%, signal=32%	DCP2/LSM7/LSM5/LSM1/LSM3
WP_DNA_MISMATCH_REPAIR	WP_DNA_MISMATCH_REPAIR	22	-0.70347	-1.48332	0.0317164	0.159909	0.129071	2046	tags=36%, list=12%, signal=32%	MLH1/RFC4/RPA1/POLE3/MSH6/RPA2/POLE4/RPA3
WP_BRAINDERIVED_NEUROTROPHIC_FACTOR_BDNF_SIGNALING_PATHWAY	WP_BRAINDERIVED_NEUROTROPHIC_FACTOR_BDNF_SIGNALING_PATHWAY	143	0.40253	1.29336	0.031746	0.159909	0.129071	2753	tags=30%, list=17%, signal=25%	STAT5B/MAP3K1/EEF2/FOS/STAT3/NFKBIA/MAP3K2/STAT5A/IKBKG/RHOG/MEF2C/NFKB1/IRS2/ALPL/FOXO3/PRKCD/SQSTM1/CDK5R1/RAF1/RPS6KA5/AKT1/STAT1/RACK1/FYN/ACACB/MAPK14/RELA/PIK3R2/TSC2/NCF1/IKBKB/CFL1/SH2B1/RPS6KA1/GRIN2B/GRB2/JUN/KCNA3/PDPK1/MAPK3/MAPK7/CREB1/CTNNB1
REACTOME_NEURONAL_SYSTEM	REACTOME_NEURONAL_SYSTEM	370	0.347844	1.22936	0.0324074	0.162656	0.131288	2809	tags=15%, list=17%, signal=13%	PANX2/PPM1F/PLCB2/TUBA4A/FLOT2/FLOT1/SLC38A1/TUBB1/NRGN/TUBB4B/TUBA1B/GNG7/TUBA1C/ADCY4/ADCY3/APBA3/ALDH2/VAMP2/TUBA1A/GNAI2/KCNMB1/DBNL/DNAJC5/CAMK2G/ADCY7/PPFIA1/PRKCB/SHARPIN/DLG4/PPFIBP2/GABBR1/CAMKK2/AP2A2/STX1A/NAAA/CACNA1E/GNB2/SLITRK4/DLGAP4/KCNA6/RPS6KA1/GRIN2B/KCNA3/PDPK1/TUBB2A/CHRNA2/KCNK7/MAPK3/GRIN2A/KCNH3/LRFN3/CREB1/CACNB3/AP2A1/KCNK6/LRFN4/CPLX1
PID_BETA_CATENIN_NUC_PATHWAY	PID_BETA_CATENIN_NUC_PATHWAY	74	0.477707	1.39125	0.0324324	0.162656	0.131288	3500	tags=36%, list=21%, signal=29%	MMP9/VCAN/EP300/CHD8/MED12/TCF4/DVL3/CXCL8/MYC/TRRAP/ADCY7/AXIN2/TBL1X/TNIK/LEF1/CTNNBIP1/YWHAB/JUN/RUVBL2/KLF4/CTNNB1/TBL1XR1/XPO1/TLE4/TCF7L2/MMP2/IGF2BP1
KEGG_ECM_RECEPTOR_INTERACTION	KEGG_ECM_RECEPTOR_INTERACTION	77	0.494143	1.45758	0.0325203	0.162743	0.131359	1010	tags=9%, list=6%, signal=9%	GP9/THBS1/ITGA5/ITGB7/ITGA2B/CD44/LAMA5
PID_IL27_PATHWAY	PID_IL27_PATHWAY	23	0.641713	1.5064	0.0328947	0.163737	0.132161	2079	tags=39%, list=13%, signal=34%	TYK2/JAK1/STAT2/STAT3/STAT5A/STAT1/IL18/IL1B/EBI3
REACTOME_GAP_FILLING_DNA_REPAIR_SYNTHESIS_AND_LIGATION_IN_GG_NER	REACTOME_GAP_FILLING_DNA_REPAIR_SYNTHESIS_AND_LIGATION_IN_GG_NER	23	-0.70007	-1.49084	0.032967	0.163737	0.132161	796	tags=30%, list=5%, signal=29%	RFC4/RPA1/POLE3/RPA2/POLE4/RPA3/RPS27A
KEGG_CALCIUM_SIGNALING_PATHWAY	KEGG_CALCIUM_SIGNALING_PATHWAY	163	0.390853	1.275	0.0330033	0.163737	0.132161	2323	tags=17%, list=14%, signal=15%	ITPR3/PHKA2/PLCB2/PLCG2/P2RX1/PTAFR/ADCY4/ADCY3/ITPKB/SPHK2/CAMK2G/ADCY7/PLCD1/GNAQ/PRKCB/ITPR1/CACNA1I/ATP2A3/P2RX7/ATP2A2/BDKRB1/ATP2B4/CALM3/ITPR2/P2RX5/CACNA1E/PDE1B/ADORA2A
REACTOME_CHONDROITIN_SULFATE_BIOSYNTHESIS	REACTOME_CHONDROITIN_SULFATE_BIOSYNTHESIS	18	0.689945	1.54784	0.0330579	0.163737	0.132161	2357	tags=33%, list=14%, signal=29%	VCAN/CHST15/CHST7/CHPF2/CSGALNACT2/NCAN
REACTOME_EICOSANOIDS	REACTOME_EICOSANOIDS	10	0.760935	1.48193	0.0330739	0.163737	0.132161	2803	tags=40%, list=17%, signal=33%	TBXAS1/CYP4F3/CYP4F12/CYP4F22
BIOCARTA_IL2RB_PATHWAY	BIOCARTA_IL2RB_PATHWAY	37	0.595593	1.50599	0.0331633	0.163828	0.132234	1677	tags=38%, list=10%, signal=34%	CFLAR/STAT5B/JAK1/SYK/FOS/PIK3CG/STAT5A/CBL/RAF1/AKT1/MYC/PTPN6/IL2RG/SOCS1
REACTOME_TELOMERE_MAINTENANCE	REACTOME_TELOMERE_MAINTENANCE	62	-0.573445	-1.46799	0.0336538	0.164863	0.13307	2356	tags=34%, list=14%, signal=29%	RFC2/GAR1/POLR2K/POLR2I/WRN/BLM/RFC4/POLR2C/RPA1/PPP6C/POLR2H/POLR2F/POLR2G/POLR2B/PRIM1/TERF2IP/DKC1/RPA2/STN1/NOP10/RPA3
BIOCARTA_RHO_PATHWAY	BIOCARTA_RHO_PATHWAY	21	0.643997	1.49141	0.0336842	0.164863	0.13307	1755	tags=33%, list=11%, signal=30%	ARHGAP4/TLN1/ARHGAP1/VCL/RHOA/GSN/PIP5K1B
REACTOME_INTERLEUKIN_6_FAMILY_SIGNALING	REACTOME_INTERLEUKIN_6_FAMILY_SIGNALING	21	0.64309	1.48931	0.0336842	0.164863	0.13307	1359	tags=33%, list=8%, signal=31%	TYK2/JAK1/STAT3/CBL/STAT1/OSM/IL6R
REACTOME_INTERLEUKIN_2_SIGNALING	REACTOME_INTERLEUKIN_2_SIGNALING	11	0.745139	1.47687	0.0337302	0.164863	0.13307	1646	tags=45%, list=10%, signal=41%	STAT5B/JAK1/SYK/STAT5A/IL2RG
REACTOME_INTERLEUKIN_27_SIGNALING	REACTOME_INTERLEUKIN_27_SIGNALING	11	0.744387	1.47538	0.0337302	0.164863	0.13307	2079	tags=55%, list=13%, signal=48%	TYK2/JAK1/STAT3/STAT1/CANX/EBI3
WP_GASTRIN_SIGNALING_PATHWAY	WP_GASTRIN_SIGNALING_PATHWAY	108	0.42402	1.32404	0.0338028	0.164869	0.133075	1869	tags=28%, list=11%, signal=25%	HDC/MAP3K11/SLC9A1/FOS/SP1/STAT3/TCF4/NFKBIA/MEF2C/CDKN1B/NFKB1/FOXO3/PRKCD/PRKD2/RAF1/CD44/CXCL8/AKT1/MEF2D/MYC/GNAQ/FYN/CDKN1A/MAPK14/RHOA/RELA/PIK3R2/BCL2L1/PXN/ARRB2
WP_BMP_SIGNALING_PATHWAY_IN_EYELID_DEVELOPMENT	WP_BMP_SIGNALING_PATHWAY_IN_EYELID_DEVELOPMENT	17	0.672087	1.49456	0.0345528	0.168172	0.135741	2988	tags=35%, list=18%, signal=29%	NOTCH1/MAP3K1/JUN/MAPK3/INHBB/FOXC1
WP_CILIARY_LANDSCAPE	WP_CILIARY_LANDSCAPE	204	-0.443852	-1.3174	0.0347705	0.168714	0.136179	2125	tags=22%, list=13%, signal=19%	IFT52/IFT57/RPGR/COPS6/RMND5A/CNOT9/MFAP1/CNOT6L/ERF/NME8/PSMD7/IQGAP2/TIPRL/IFT74/EXOSC9/RAB2A/AFG3L2/LRPPRC/PSMD8/NUP133/COPS8/GID8/MKLN1/ARL8B/DYNC1I2/DYNLL1/TCTEX1D2/YPEL5/RAB21/COPS3/EXOSC7/HDAC2/DYNLT3/NUP88/NDUFA9/PSMC6/COX6C/COPS4/DYNLT1/CALM2/SNRPB2/HSPB11/COPS5/MYL6
KEGG_CHRONIC_MYELOID_LEUKEMIA	KEGG_CHRONIC_MYELOID_LEUKEMIA	72	0.477606	1.38505	0.0348525	0.168714	0.136179	1752	tags=29%, list=11%, signal=26%	PIK3CD/STAT5B/PIK3CG/NFKBIA/STAT5A/IKBKG/CDKN1B/CBL/NFKB1/ARAF/RAF1/GAB2/AKT1/MYC/CBLB/CDKN1A/RELA/PIK3R2/SOS2/PIK3R5/BCL2L1
BIOCARTA_SM_PATHWAY	BIOCARTA_SM_PATHWAY	14	-0.773055	-1.53165	0.0348837	0.168714	0.136179	823	tags=36%, list=5%, signal=34%	SNRPA1/SNRPF/SNRPD2/SNRPB2/SNRPG
REACTOME_SYNTHESIS_OF_LEUKOTRIENES_LT_AND_EOXINS_EX_	REACTOME_SYNTHESIS_OF_LEUKOTRIENES_LT_AND_EOXINS_EX_	20	0.652514	1.5004	0.0349794	0.168823	0.136266	1277	tags=25%, list=8%, signal=23%	DPEP2/CYP4F3/ALOX5AP/DPEP3/ALOX5
BIOCARTA_PCAF_PATHWAY	BIOCARTA_PCAF_PATHWAY	13	0.728442	1.49748	0.0351967	0.169517	0.136827	2415	tags=62%, list=15%, signal=53%	CREBBP/NFKB1/IRF3/IRF7/RELA/IRF5/IRF1/JUN
REACTOME_CARDIAC_CONDUCTION	REACTOME_CARDIAC_CONDUCTION	121	0.410824	1.29661	0.0358209	0.172164	0.138963	4504	tags=27%, list=27%, signal=20%	ITPR3/AHCYL1/STIM1/CAMK2G/ITPR1/ATP2A3/ATP2A2/ATP2B4/ORAI1/ITPR2/ORAI2/ATP1A1/HIPK2/CACNA2D4/KCNK7/CACNB3/KCNK6/ATP1A3/KCND1/KCNK12/NPR1/TRDN/CAMK2A/FXYD7/FXYD1/PLN/KCNE1/CACNA2D3/RYR2/KCNIP3/KCNK15/WWTR1/KCNK1
WP_PI3KAKTMTOR_VITD3_SIGNALLING	WP_PI3KAKTMTOR_VITD3_SIGNALLING	22	0.634808	1.47467	0.0364807	0.174608	0.140935	1707	tags=41%, list=10%, signal=37%	HK3/PFKFB4/SLC2A3/RXRA/AKT1/MYC/RELA/TSC2/IL10
WP_TRANSCRIPTION_FACTOR_REGULATION_IN_ADIPOGENESIS	WP_TRANSCRIPTION_FACTOR_REGULATION_IN_ADIPOGENESIS	22	0.633877	1.47251	0.0364807	0.174608	0.140935	2719	tags=36%, list=17%, signal=30%	CEBPB/CEBPD/RXRA/IRS2/PCK2/NRIP1/CEBPA/CREB1
WP_MFAP5_EFFECT_ON_PERMEABILITY_AND_MOTILITY_OF_ENDOTHELIAL_CELLS_VIA_CYTOSKELETON_REARRANGEMENT	WP_MFAP5_EFFECT_ON_PERMEABILITY_AND_MOTILITY_OF_ENDOTHELIAL_CELLS_VIA_CYTOSKELETON_REARRANGEMENT	18	0.683482	1.53334	0.0371901	0.177268	0.143082	2937	tags=50%, list=18%, signal=41%	ACTN1/LPP/VCL/ITPR1/PXN/JUN/MAPK3/CREB1/PLCG1
WP_SIMPLIFIED_DEPICTION_OF_MYD88_DISTINCT_INPUTOUTPUT_PATHWAY	WP_SIMPLIFIED_DEPICTION_OF_MYD88_DISTINCT_INPUTOUTPUT_PATHWAY	18	0.680964	1.52769	0.0371901	0.177268	0.143082	2415	tags=50%, list=15%, signal=43%	IRAK1/TLR5/TLR8/NFKB1/TLR2/TLR6/MYD88/TLR9/JUN
REACTOME_ORGANELLE_BIOGENESIS_AND_MAINTENANCE	REACTOME_ORGANELLE_BIOGENESIS_AND_MAINTENANCE	278	-0.418126	-1.28142	0.0372836	0.177347	0.143146	842	tags=9%, list=5%, signal=9%	DYNC1I2/DYNLL1/HSPA9/HAUS1/CCT8/GLUD1/TFAM/TCTEX1D2/SOD2/PCM1/MICOS13/RAB11A/ATP5PD/SSBP1/CCT2/ATP5MG/ATP5MF/ATP5PB/ATP5F1C/CETN2/HSPB11/ATP5ME/HSP90AA1/ATP5PF/ATP5PO
REACTOME_L1CAM_INTERACTIONS	REACTOME_L1CAM_INTERACTIONS	112	0.416774	1.30456	0.0375723	0.178352	0.143958	1682	tags=14%, list=10%, signal=13%	TUBA4A/ITGA5/ITGA2B/TUBB1/TUBB4B/TUBA1B/TUBA1C/SPTAN1/TUBA1A/RPS6KA5/DNM2/ACTG1/DLG4/MSN/RPS6KA4/AP2A2
PID_REG_GR_PATHWAY	PID_REG_GR_PATHWAY	74	0.467915	1.36274	0.0378378	0.179146	0.144598	2719	tags=35%, list=17%, signal=29%	EP300/STAT5B/FOS/SPI1/POU2F1/VIPR1/STAT5A/CREBBP/NFKB1/CDK5R1/SGK1/SMARCC2/CXCL8/AKT1/STAT1/FKBP5/CDKN1A/MAPK14/RELA/ICAM1/IRF1/PCK2/SMARCD1/JUN/MAPK3/CREB1
KEGG_GLYCOSAMINOGLYCAN_BIOSYNTHESIS_CHONDROITIN_SULFATE	KEGG_GLYCOSAMINOGLYCAN_BIOSYNTHESIS_CHONDROITIN_SULFATE	21	0.640176	1.48256	0.0378947	0.179146	0.144598	1949	tags=29%, list=12%, signal=25%	CHST15/XYLT2/CHST7/CHPF2/XYLT1/CSGALNACT2
PID_AVB3_OPN_PATHWAY	PID_AVB3_OPN_PATHWAY	31	0.604653	1.49916	0.0380952	0.179701	0.145046	2657	tags=45%, list=16%, signal=38%	MMP9/SYK/MAP3K1/FOS/NFKBIA/NFKB1/CD44/RHOA/RELA/GSN/MAP3K14/ROCK2/JUN/MAPK3
ST_G_ALPHA_I_PATHWAY	ST_G_ALPHA_I_PATHWAY	35	0.594832	1.48943	0.0381679	0.179701	0.145046	1936	tags=29%, list=12%, signal=25%	ITPR3/RAP1GAP/PLCB2/STAT3/RAF1/ITPKB/AKT1/ITPR1/SOS2/ITPR2
BIOCARTA_ERK_PATHWAY	BIOCARTA_ERK_PATHWAY	27	0.606013	1.46094	0.0386364	0.181536	0.146527	4130	tags=67%, list=25%, signal=50%	MKNK2/STAT3/MKNK1/RAF1/RPS6KA5/MYC/DPM2/RPS6KA1/GRB2/MAPK3/GNAS/ELK1/NGFR/SHC1/MAPK1/MAP2K2/MAP2K1/IGF1R
REACTOME_CARNITINE_METABOLISM	REACTOME_CARNITINE_METABOLISM	14	0.716696	1.49105	0.0390947	0.183062	0.147759	2617	tags=43%, list=16%, signal=36%	RXRA/ACACB/MID1IP1/CPT1B/SLC25A20/CPT2
PID_EPO_PATHWAY	PID_EPO_PATHWAY	32	0.601517	1.5025	0.0391198	0.183062	0.147759	1826	tags=44%, list=11%, signal=39%	STAT5B/LYN/PLCG2/STAT5A/CBL/NFKB1/IRS2/STAT1/RAPGEF1/MAPK14/PTPN6/BCL2L1/SH2B3/EPOR
REACTOME_CHROMOSOME_MAINTENANCE	REACTOME_CHROMOSOME_MAINTENANCE	88	-0.530803	-1.40996	0.0393082	0.183571	0.14817	2356	tags=30%, list=14%, signal=25%	GAR1/POLR2K/POLR2I/RBBP7/WRN/CENPW/BLM/ITGB3BP/RFC4/SMARCA5/POLR2C/RPA1/PPP6C/CENPN/POLR2H/POLR2F/POLR2G/POLR2B/PRIM1/TERF2IP/MIS18BP1/DKC1/RPA2/STN1/NOP10/RPA3
REACTOME_NICOTINATE_METABOLISM	REACTOME_NICOTINATE_METABOLISM	30	0.606973	1.50017	0.0395349	0.184257	0.148723	2804	tags=33%, list=17%, signal=28%	NADK/NAPRT/PARP14/PARP10/NADSYN1/PARP4/NAXD/NMNAT1/PARP16/NNMT
KEGG_NON_SMALL_CELL_LUNG_CANCER	KEGG_NON_SMALL_CELL_LUNG_CANCER	54	0.514264	1.42626	0.0399002	0.185584	0.149795	2937	tags=39%, list=18%, signal=32%	PIK3CD/PLCG2/RXRA/PIK3CG/FOXO3/ARAF/RAF1/AKT1/RXRB/PRKCB/RASSF1/PIK3R2/SOS2/PIK3R5/STK4/GRB2/PDPK1/RXRG/MAPK3/CDK4/PLCG1
KEGG_FOCAL_ADHESION	KEGG_FOCAL_ADHESION	192	0.370593	1.23674	0.0402685	0.18692	0.150873	2753	tags=20%, list=17%, signal=17%	ACTN1/PIK3CD/TLN1/THBS1/ITGA5/ITGB7/ITGA2B/RAC2/PIK3CG/ZYX/ACTN4/VCL/CCND3/RAF1/AKT1/LAMA5/PARVG/ACTG1/PRKCB/PIP5K1C/FYN/RAPGEF1/RHOA/PIK3R2/SOS2/PIK3R5/PXN/ROCK2/VWF/GRB2/JUN/XIAP/PAK2/PDPK1/MAPK3/MYL9/VAV1/CTNNB1
REACTOME_CGMP_EFFECTS	REACTOME_CGMP_EFFECTS	16	0.68366	1.50123	0.0404858	0.187271	0.151156	2442	tags=31%, list=15%, signal=27%	KCNMB1/ITPR1/PDE5A/PDE1B/MRVI1
PID_HES_HEY_PATHWAY	PID_HES_HEY_PATHWAY	45	0.539513	1.43178	0.0405063	0.187271	0.151156	1906	tags=27%, list=12%, signal=24%	EP300/NOTCH1/STAT3/GAA/CREBBP/CDKN1B/SPEN/CD4/TCF3/YY1/NCOR1/PARP1
PID_INTEGRIN3_PATHWAY	PID_INTEGRIN3_PATHWAY	40	0.57559	1.4831	0.0407125	0.187385	0.151249	1176	tags=12%, list=7%, signal=12%	THBS1/ITGA2B/PLAUR/TGFBI/PECAM1
WP_FATTY_ACID_BIOSYNTHESIS	WP_FATTY_ACID_BIOSYNTHESIS	22	0.631778	1.46763	0.0407725	0.187385	0.151249	1878	tags=36%, list=11%, signal=32%	FASN/ECHDC2/ECHDC3/ACSS2/ACSL1/ECH1/ACACB/ECHS1
BIOCARTA_MHC_PATHWAY	BIOCARTA_MHC_PATHWAY	12	-0.769753	-1.48095	0.0407767	0.187385	0.151249	729	tags=42%, list=4%, signal=40%	HLA-DRA/PSMB6/B2M/HLA-DRB1/HLA-DRB5
BIOCARTA_FIBRINOLYSIS_PATHWAY	BIOCARTA_FIBRINOLYSIS_PATHWAY	10	0.749361	1.45939	0.040856	0.187385	0.151249	126	tags=10%, list=1%, signal=10%	F13A1
REACTOME_MRNA_SPLICING_MINOR_PATHWAY	REACTOME_MRNA_SPLICING_MINOR_PATHWAY	51	-0.590583	-1.45856	0.0410509	0.187556	0.151386	2256	tags=43%, list=14%, signal=37%	POLR2K/POLR2I/SNRPD3/SNRNP35/SNU13/DDX42/YBX1/POLR2C/POLR2H/NCBP1/POLR2F/POLR2G/POLR2B/SNRNP40/SF3B5/SRSF6/SNRPF/SRSF1/GTF2F2/SNRPD2/SF3B6/SNRPG
WP_FRAGILE_X_SYNDROME	WP_FRAGILE_X_SYNDROME	114	0.412041	1.29699	0.0410557	0.187556	0.151386	4170	tags=42%, list=25%, signal=32%	MMP9/RAP1GAP/DUSP3/TECR/MKNK1/ARAF/RAF1/AGO2/AKT1/DNM2/ITPR1/DLG4/FYN/TTI1/TSC2/NF1/DICER1/MECP2/PPP2R5B/EIF4G1/GRIN2B/GRB2/PTPN5/GRIN2A/CREB1/AP2A1/PLCG1/APP/CYFIP1/TELO2/PICK1/MLST8/EIF4EBP2/CYFIP2/RPTOR/SH3GL1/PDK1/SHC1/PIK3CB/MAPK1/CAMK2A/CLTCL1/MAP2K2/CNR1/MAP2K1/DAG1/PRKCA/MTOR
REACTOME_VEGFR2_MEDIATED_CELL_PROLIFERATION	REACTOME_VEGFR2_MEDIATED_CELL_PROLIFERATION	19	0.656588	1.4833	0.0411523	0.187625	0.151442	2937	tags=47%, list=18%, signal=39%	ITPR3/AHCYL1/PRKCD/PRKCB/ITPR1/PRKCZ/ITPR2/PDPK1/PLCG1
KEGG_ADIPOCYTOKINE_SIGNALING_PATHWAY	KEGG_ADIPOCYTOKINE_SIGNALING_PATHWAY	66	0.48527	1.39231	0.0417755	0.190091	0.153433	2092	tags=27%, list=13%, signal=24%	RXRA/TNFRSF1A/STAT3/NFKBIA/IKBKG/NFKB1/IRS2/ACSL1/AKT1/STK11/RXRB/ACACB/RELA/CAMKK2/CPT1B/TNFRSF1B/TRADD/IKBKB
WP_GENE_REGULATORY_NETWORK_MODELLING_SOMITOGENESIS	WP_GENE_REGULATORY_NETWORK_MODELLING_SOMITOGENESIS	10	0.749173	1.45902	0.0428016	0.194376	0.156892	128	tags=10%, list=1%, signal=10%	NOTCH1
WP_IL1_SIGNALING_PATHWAY	WP_IL1_SIGNALING_PATHWAY	55	0.50697	1.40898	0.043038	0.195066	0.157448	2937	tags=40%, list=18%, signal=33%	MAP3K1/IRAK1/NFKBIA/MAP3K2/IKBKG/NFKB1/SQSTM1/AKT1/MYD88/MAPK14/RELA/PRKCZ/PIK3R2/IL1B/TOLLIP/MAP3K14/IKBKB/MAP2K3/JUN/MAPK3/MAP3K3/PLCG1
WP_VITAMIN_DSENSITIVE_CALCIUM_SIGNALING_IN_DEPRESSION	WP_VITAMIN_DSENSITIVE_CALCIUM_SIGNALING_IN_DEPRESSION	35	0.589051	1.47496	0.043257	0.195121	0.157493	2697	tags=34%, list=16%, signal=29%	ITPR3/RXRA/GPX4/PVALB/CYP27A1/G6PD/ITPR1/KDM6B/ATP2B4/ITPR2/GRIN2B/GRIN2A
REACTOME_TRANSLESION_SYNTHESIS_BY_POLK	REACTOME_TRANSLESION_SYNTHESIS_BY_POLK	16	-0.740511	-1.48063	0.0433071	0.195121	0.157493	345	tags=31%, list=2%, signal=31%	RFC4/RPA1/RPA2/RPA3/RPS27A
REACTOME_REGULATION_OF_LIPID_METABOLISM_BY_PPARALPHA	REACTOME_REGULATION_OF_LIPID_METABOLISM_BY_PPARALPHA	112	0.41375	1.2951	0.0433526	0.195121	0.157493	1910	tags=23%, list=12%, signal=21%	HELZ2/EP300/CARM1/RXRA/SP1/MTF1/MED12/CHD9/MED25/CREBBP/ABCA1/NR1H2/MED16/ACSL1/SIN3B/RXRB/TIAM2/NFYC/MED15/MED22/AHR/SLC27A1/NCOR1/TBL1X/HDAC3/PLIN2
BIOCARTA_EPO_PATHWAY	BIOCARTA_EPO_PATHWAY	18	0.664727	1.49127	0.0433884	0.195121	0.157493	2955	tags=61%, list=18%, signal=50%	STAT5B/FOS/STAT5A/RAF1/PTPN6/EPOR/GRB2/JUN/MAPK3/PLCG1/ELK1
REACTOME_GENERATION_OF_SECOND_MESSENGER_MOLECULES	REACTOME_GENERATION_OF_SECOND_MESSENGER_MOLECULES	32	-0.650662	-1.48351	0.0438449	0.196779	0.158831	729	tags=25%, list=4%, signal=24%	HLA-DRA/HLA-DPB1/HLA-DQA1/CD3G/NCK1/HLA-DRB1/CD3D/HLA-DRB5
WP_MIRNAS_INVOLVEMENT_IN_THE_IMMUNE_RESPONSE_IN_SEPSIS	WP_MIRNAS_INVOLVEMENT_IN_THE_IMMUNE_RESPONSE_IN_SEPSIS	36	0.579307	1.45197	0.0439276	0.196779	0.158831	2235	tags=47%, list=14%, signal=41%	IRAK1/NFKBIA/RELB/TLR8/IKBKG/NFKB1/CXCL8/IRF7/MYD88/MAPK14/RELA/IL10/NFKB2/ICAM1/IKBKB/IRF5/IRF1
REACTOME_BASE_EXCISION_REPAIR	REACTOME_BASE_EXCISION_REPAIR	44	-0.593832	-1.43995	0.044335	0.197941	0.159769	1718	tags=20%, list=10%, signal=18%	RFC4/RPA1/APEX1/POLE3/TERF2IP/POLB/RPA2/POLE4/RPA3
WP_MYOMETRIAL_RELAXATION_AND_CONTRACTION_PATHWAYS	WP_MYOMETRIAL_RELAXATION_AND_CONTRACTION_PATHWAYS	143	0.394233	1.2667	0.0444444	0.197941	0.159769	2726	tags=28%, list=17%, signal=24%	ITPR3/RGS19/ACTA2/RGS14/PLCG2/FOS/SP1/GNG7/ADCY4/ADCY3/GRK6/NFKB1/PRKCD/CAMK2G/ADCY7/PLCD1/GNAQ/ACTG1/PRKCB/ITPR1/IGFBP2/ATP2A3/ATP2A2/PRKCZ/IL1B/ETS2/CALM3/ARRB2/ITPR2/GUCY1A1/CRCP/GNB2/YWHAB/JUN/ATF5/PRKCE/RAMP2/PDE4D/CREB1/CACNB3
WP_SIGNALING_PATHWAYS_IN_GLIOBLASTOMA	WP_SIGNALING_PATHWAYS_IN_GLIOBLASTOMA	79	0.461628	1.3615	0.0444444	0.197941	0.159769	1756	tags=24%, list=11%, signal=22%	PIK3CD/EP300/PLCG2/PIK3CG/CDKN1B/CBL/FOXO3/PRKCD/ARAF/RAF1/AKT1/PRKCB/CDKN1A/PIK3C2B/MDM4/PRKCZ/PIK3R2/TSC2/NF1
BIOCARTA_ARAP_PATHWAY	BIOCARTA_ARAP_PATHWAY	16	0.679762	1.49267	0.0445344	0.197959	0.159784	2802	tags=50%, list=17%, signal=42%	ASAP1/CYTH1/CYTH4/COPA/ARAP1/GBF1/ARFGAP1/ARF1
BIOCARTA_GH_PATHWAY	BIOCARTA_GH_PATHWAY	26	0.60796	1.45907	0.044843	0.198948	0.160582	4187	tags=65%, list=25%, signal=49%	STAT5B/PIK3CG/SRF/STAT5A/RAF1/PRKCB/PTPN6/SOCS1/RPS6KA1/GRB2/MAPK3/PLCG1/SHC1/MAPK1/MAP2K1/PRKCA/INSR
WP_DEVELOPMENT_OF_PULMONARY_DENDRITIC_CELLS_AND_MACROPHAGE_SUBSETS	WP_DEVELOPMENT_OF_PULMONARY_DENDRITIC_CELLS_AND_MACROPHAGE_SUBSETS	12	0.722389	1.45146	0.0451745	0.200034	0.161458	1570	tags=42%, list=10%, signal=38%	IKZF1/STAT3/TCF4/SPI1/IRF8
PID_GMCSF_PATHWAY	PID_GMCSF_PATHWAY	35	0.585493	1.46605	0.0458015	0.202422	0.163386	1570	tags=31%, list=10%, signal=28%	STAT5B/SYK/LYN/FOS/STAT3/STAT5A/RAF1/GAB2/STAT1/OSM/IRF8
REACTOME_ACTIVATION_OF_NMDA_RECEPTORS_AND_POSTSYNAPTIC_EVENTS	REACTOME_ACTIVATION_OF_NMDA_RECEPTORS_AND_POSTSYNAPTIC_EVENTS	86	0.460923	1.39119	0.0459459	0.202672	0.163587	2719	tags=21%, list=17%, signal=18%	PPM1F/TUBA4A/TUBB1/NRGN/TUBB4B/TUBA1B/TUBA1C/TUBA1A/CAMK2G/DLG4/CAMKK2/RPS6KA1/GRIN2B/PDPK1/TUBB2A/MAPK3/GRIN2A/CREB1
BIOCARTA_RAB_PATHWAY	BIOCARTA_RAB_PATHWAY	13	-0.772952	-1.50721	0.0462428	0.203592	0.16433	2201	tags=62%, list=13%, signal=53%	RAB7A/RAB1A/RAB27A/RAB6A/RAB2A/RAB5A/RAB9A/RAB11A
PID_IL23_PATHWAY	PID_IL23_PATHWAY	32	0.584402	1.45975	0.0464548	0.203747	0.164456	1759	tags=34%, list=11%, signal=31%	TYK2/STAT3/NFKBIA/STAT5A/NFKB1/CD4/STAT1/IL18/RELA/IL18RAP/IL1B
PID_INTEGRIN_A4B1_PATHWAY	PID_INTEGRIN_A4B1_PATHWAY	32	0.586642	1.46534	0.0464548	0.203747	0.164456	1036	tags=16%, list=6%, signal=15%	TLN1/THBS1/CD14/CD81/JAML
WP_MAMMARY_GLAND_DEVELOPMENT_PATHWAY_INVOLUTION_STAGE_4_OF_4	WP_MAMMARY_GLAND_DEVELOPMENT_PATHWAY_INVOLUTION_STAGE_4_OF_4	10	0.747626	1.45601	0.0466926	0.204402	0.164984	1013	tags=30%, list=6%, signal=28%	MMP9/STAT3/MYC
BIOCARTA_DNAFRAGMENT_PATHWAY	BIOCARTA_DNAFRAGMENT_PATHWAY	10	-0.796891	-1.49023	0.0471311	0.205258	0.165675	792	tags=60%, list=5%, signal=57%	HMGB1/ENDOG/CASP3/TOP2B/GZMB/HMGB2
BIOCARTA_SET_PATHWAY	BIOCARTA_SET_PATHWAY	10	-0.797034	-1.4905	0.0471311	0.205258	0.165675	1426	tags=60%, list=9%, signal=55%	APEX1/PRF1/GZMB/SET/HMGB2/GZMA
KEGG_WNT_SIGNALING_PATHWAY	KEGG_WNT_SIGNALING_PATHWAY	139	0.390286	1.24931	0.0471698	0.205258	0.165675	3494	tags=29%, list=21%, signal=23%	PLCB2/EP300/FRAT1/CHD8/FRAT2/RAC2/NFAT5/DVL3/CREBBP/CCND3/PPP2R5E/MYC/CAMK2G/AXIN1/PRKCB/FZD7/RHOA/AXIN2/FZD2/TBL1X/LEF1/DAAM2/PPP2R5B/PPP2R1A/CXXC4/CTNNBIP1/ROCK2/JUN/CTNNB1/SMAD3/WNT1/WNT5B/CSNK2B/DVL2/TBL1XR1/WNT9B/WNT2/RAC3/FZD3/TCF7L2/DVL1
PID_AP1_PATHWAY	PID_AP1_PATHWAY	63	0.490042	1.39842	0.0472441	0.205258	0.165675	1148	tags=21%, list=7%, signal=19%	MMP9/TIMP1/EP300/DUSP1/FOS/SP1/JUND/CDKN1B/CXCL8/MT2A/MYC/HLA-A/GATA2
REACTOME_STIMULI_SENSING_CHANNELS	REACTOME_STIMULI_SENSING_CHANNELS	93	0.457275	1.39056	0.047619	0.206498	0.166676	1887	tags=19%, list=11%, signal=17%	BEST1/CLCN7/TPCN2/TTYH3/TRPC4AP/ANO6/SGK1/RAF1/UBC/MCOLN2/TRPV2/TSC22D3/MLKL/RIPK3/TRPC5/MCOLN1/ANO9/UBB
WP_FOCAL_ADHESIONPI3KAKTMTORSIGNALING_PATHWAY	WP_FOCAL_ADHESIONPI3KAKTMTORSIGNALING_PATHWAY	280	0.358704	1.22788	0.048	0.20776	0.167694	1826	tags=15%, list=11%, signal=14%	LPAR2/CSF3R/PIK3CD/THBS1/PFKFB4/JAK1/ITGA5/ITGB2/SLC2A3/ITGB7/CSF1R/ITGAL/ITGA2B/ITGAX/PIK3CG/GNG7/PIK3IP1/ULK1/IKBKG/CDKN1B/IRS2/FOXO3/CREB5/RAF1/PPP2R5E/AKT1/LAMA5/IFNAR2/STK11/IL7R/OSM/IL6R/CDKN1A/PIK3C2B/PFKFB3/GYS1/IL2RG/PIK3R2/TSC2/PIK3R5/EFNA4/STRADA/EPOR
REACTOME_REGULATION_OF_CHOLESTEROL_BIOSYNTHESIS_BY_SREBP_SREBF_	REACTOME_REGULATION_OF_CHOLESTEROL_BIOSYNTHESIS_BY_SREBP_SREBF_	55	0.500686	1.39152	0.0481013	0.207808	0.167733	1739	tags=25%, list=11%, signal=23%	HELZ2/SCAP/CARM1/RXRA/FASN/SP1/MTF1/CHD9/CREBBP/NFYC/SEC24C/ACACB/MBTPS1/TBL1X
REACTOME_TRNA_PROCESSING	REACTOME_TRNA_PROCESSING	104	-0.49936	-1.35038	0.049459	0.212633	0.171628	2710	tags=34%, list=16%, signal=28%	LAGE3/POP5/PUS7/HSD17B10/TRMT61B/NUP54/NUP93/OSGEP/POP4/TRIT1/TSEN2/TRMT10C/POP7/TYW1/TRMT13/TP53RK/TRMT12/RPP40/NSUN2/PUS3/MTO1/PRORP/NUP42/TPRKB/NUP133/NUP107/TYW3/RTCB/RAN/TRMT112/TSEN15/NUP88/NUP37/DDX1/RTRAF
WP_IL6_SIGNALING_PATHWAY	WP_IL6_SIGNALING_PATHWAY	41	0.549323	1.43769	0.049505	0.212633	0.171628	2735	tags=41%, list=17%, signal=35%	TYK2/TIMP1/JAK1/STAT3/HCK/CREBBP/PRKCD/AKT1/STAT1/IL6R/PIK3R2/BCL2L1/IRF1/GRB2/MAPK3/JUNB/VAV1
REACTOME_NICOTINAMIDE_SALVAGING	REACTOME_NICOTINAMIDE_SALVAGING	18	0.650383	1.45909	0.0495868	0.212633	0.171628	2804	tags=39%, list=17%, signal=32%	NAPRT/PARP14/PARP10/PARP4/NAXD/PARP16/NNMT
REACTOME_SYNAPTIC_ADHESION_LIKE_MOLECULES	REACTOME_SYNAPTIC_ADHESION_LIKE_MOLECULES	18	0.648903	1.45577	0.0495868	0.212633	0.171628	2792	tags=39%, list=17%, signal=32%	FLOT2/FLOT1/DLG4/GRIN2B/GRIN2A/LRFN3/LRFN4
WP_MECHANOREGULATION_AND_PATHOLOGY_OF_YAPTAZ_VIA_HIPPO_AND_NONHIPPO_MECHANISMS	WP_MECHANOREGULATION_AND_PATHOLOGY_OF_YAPTAZ_VIA_HIPPO_AND_NONHIPPO_MECHANISMS	45	0.527171	1.39903	0.0506329	0.216599	0.174829	2882	tags=29%, list=18%, signal=24%	ACTA2/ITGB2/ITGB7/MAP4K2/MAP4K4/CTNNA1/ACTG1/MAP4K1/MST1/TEAD2/PAK2/CTNNB1/TAZ
REACTOME_RNA_POLYMERASE_I_PROMOTER_ESCAPE	REACTOME_RNA_POLYMERASE_I_PROMOTER_ESCAPE	30	-0.644357	-1.44906	0.0506993	0.216599	0.174829	2949	tags=50%, list=18%, signal=41%	POLR1C/POLR2L/ERCC3/POLR1D/TWISTNB/GTF2H3/CDK7/POLR2K/TAF1B/POLR2H/POLR2F/CCNH/POLR1E/CBX3/GTF2H5
REACTOME_RESOLUTION_OF_ABASIC_SITES_AP_SITES_	REACTOME_RESOLUTION_OF_ABASIC_SITES_AP_SITES_	37	-0.619253	-1.46328	0.0508197	0.216614	0.174841	1718	tags=22%, list=10%, signal=19%	RFC4/RPA1/APEX1/POLE3/POLB/RPA2/POLE4/RPA3
WP_NOTCH_SIGNALING	WP_NOTCH_SIGNALING	44	0.531717	1.39998	0.0508906	0.216614	0.174841	2968	tags=34%, list=18%, signal=28%	NOTCH1/NCSTN/DVL3/MFNG/CREBBP/KAT2A/DTX2/PTCRA/RFNG/NOTCH2/DTX1/NCOR2/DTX3L/DVL2/DTX3
REACTOME_MITOTIC_SPINDLE_CHECKPOINT	REACTOME_MITOTIC_SPINDLE_CHECKPOINT	106	-0.495151	-1.3404	0.0511628	0.217371	0.175452	2254	tags=29%, list=14%, signal=25%	SPDL1/NDC80/NUDC/DSN1/AHCTF1/MAD2L1/ZWILCH/ITGB3BP/CDC23/ANAPC15/SKA2/CENPN/CDC16/NUP133/NUP107/DYNC1LI2/ZW10/BUB3/PPP2CA/PPP1CC/MIS12/DYNC1I2/ANAPC10/DYNLL1/KIF2A/PPP2R5C/ANAPC4/UBE2E1/NUP37/CDC26/RPS27
REACTOME_SEALING_OF_THE_NUCLEAR_ENVELOPE_NE_BY_ESCRT_III	REACTOME_SEALING_OF_THE_NUCLEAR_ENVELOPE_NE_BY_ESCRT_III	29	0.589248	1.43768	0.0515222	0.21836	0.176251	2592	tags=34%, list=16%, signal=29%	TUBA4A/TUBB1/TUBB4B/TUBA1B/TUBA1C/TUBA1A/LEMD2/IST1/CC2D1B/TUBB2A
REACTOME_PYRIMIDINE_SALVAGE	REACTOME_PYRIMIDINE_SALVAGE	11	0.725714	1.43837	0.0515873	0.21836	0.176251	2215	tags=45%, list=13%, signal=39%	TYMP/CDA/UCKL1/PUDP/UPP1
WP_STRIATED_MUSCLE_CONTRACTION_PATHWAY	WP_STRIATED_MUSCLE_CONTRACTION_PATHWAY	36	0.569823	1.4282	0.0516796	0.21836	0.176251	1168	tags=17%, list=7%, signal=16%	MYBPC3/VIM/ACTA2/ACTN4/TPM2/ACTG1
BIOCARTA_KERATINOCYTE_PATHWAY	BIOCARTA_KERATINOCYTE_PATHWAY	46	0.52945	1.423	0.0519802	0.218829	0.176629	2732	tags=48%, list=17%, signal=40%	MAP3K1/FOS/TNFRSF1A/SP1/MAP3K5/NFKBIA/NFKB1/PRKCD/RAF1/PRKCB/MAPK14/RELA/ETS2/TNFRSF1B/MAP3K14/IKBKB/MAP2K3/JUN/PRKCE/MAPK3/CEBPA/RIPK1
KEGG_TASTE_TRANSDUCTION	KEGG_TASTE_TRANSDUCTION	41	0.543417	1.42223	0.0519802	0.218829	0.176629	502	tags=7%, list=3%, signal=7%	ITPR3/PLCB2/ADCY4
KEGG_HOMOLOGOUS_RECOMBINATION	KEGG_HOMOLOGOUS_RECOMBINATION	26	-0.67104	-1.45694	0.0521583	0.219179	0.176911	345	tags=31%, list=2%, signal=30%	XRCC2/BLM/RPA1/RAD51C/RPA2/SSBP1/RPA3/SEM1
REACTOME_MAPK_TARGETS_NUCLEAR_EVENTS_MEDIATED_BY_MAP_KINASES	REACTOME_MAPK_TARGETS_NUCLEAR_EVENTS_MEDIATED_BY_MAP_KINASES	31	0.581823	1.44256	0.052381	0.219714	0.177343	2955	tags=42%, list=18%, signal=34%	FOS/DUSP3/MEF2C/RPS6KA5/DUSP6/MAPK14/PPP2R1A/RPS6KA1/JUN/MAPK3/MAPK7/CREB1/ELK1
REACTOME_TRP_CHANNELS	REACTOME_TRP_CHANNELS	23	0.624154	1.46518	0.0526316	0.220365	0.177868	1769	tags=30%, list=11%, signal=27%	TRPC4AP/MCOLN2/TRPV2/MLKL/RIPK3/TRPC5/MCOLN1
REACTOME_CELLULAR_HEXOSE_TRANSPORT	REACTOME_CELLULAR_HEXOSE_TRANSPORT	17	0.657605	1.46235	0.0528455	0.22086	0.178268	782	tags=18%, list=5%, signal=17%	SLC2A3/SLC45A3/SLC2A6
REACTOME_PHASE_I_FUNCTIONALIZATION_OF_COMPOUNDS	REACTOME_PHASE_I_FUNCTIONALIZATION_OF_COMPOUNDS	93	0.444503	1.35173	0.0532213	0.222028	0.179211	1744	tags=15%, list=11%, signal=14%	TBXAS1/CYP4F3/RXRA/SMOX/POR/ACSS2/ALDH2/CYP27A1/CES3/MARC1/CYP1B1/AHR/AOC3/NQO2
PID_IFNG_PATHWAY	PID_IFNG_PATHWAY	40	0.556732	1.43451	0.0534351	0.222518	0.179606	1759	tags=45%, list=11%, signal=40%	EP300/CEBPB/MAP3K11/JAK1/MAP3K1/PIAS4/IRF9/STAT3/CREBBP/CBL/PRKCD/PIAS1/AKT1/CAMK2G/STAT1/RAPGEF1/SOCS1/IL1B
REACTOME_ONCOGENIC_MAPK_SIGNALING	REACTOME_ONCOGENIC_MAPK_SIGNALING	80	0.454798	1.35125	0.0543478	0.225911	0.182345	2728	tags=29%, list=17%, signal=24%	APBB1IP/TLN1/MAP3K11/ITGA2B/VCL/AGTRAP/ARAF/RAF1/DUSP6/CAMK2G/ACTG1/DUSP8/CSK/SND1/NF1/ARRB2/ATG7/VWF/YWHAB/IQGAP1/BRAP/MAPK3/AP3B1
KEGG_SMALL_CELL_LUNG_CANCER	KEGG_SMALL_CELL_LUNG_CANCER	84	0.447757	1.35066	0.0544959	0.226119	0.182513	1752	tags=23%, list=11%, signal=20%	PIK3CD/ITGA2B/RXRA/PIAS4/PIK3CG/NFKBIA/APAF1/IKBKG/CDKN1B/NFKB1/PIAS1/AKT1/LAMA5/MYC/RXRB/RELA/PIK3R2/PIK3R5/BCL2L1
WP_ERBB_SIGNALING_PATHWAY	WP_ERBB_SIGNALING_PATHWAY	88	0.447491	1.35516	0.0546448	0.22633	0.182683	4170	tags=42%, list=25%, signal=32%	PIK3CD/STAT5B/PLCG2/STAT5A/CDKN1B/CBL/ARAF/RAF1/AKT1/MYC/CAMK2G/PRKCB/CBLB/CDKN1A/PIK3R2/SOS2/RPS6KB2/GRB2/JUN/PAK2/PDPK1/MAPK3/PLCG1/ELK1/MAP2K7/NCK2/SHC1/EREG/PIK3CB/MAPK1/CAMK2A/ABL1/MAP2K2/TGFA/MAP2K1/PRKCA/MTOR
WP_MAPK_AND_NFKB_SIGNALLING_PATHWAYS_INHIBITED_BY_YERSINIA_YOPJ	WP_MAPK_AND_NFKB_SIGNALLING_PATHWAYS_INHIBITED_BY_YERSINIA_YOPJ	12	0.709453	1.42547	0.0554415	0.229218	0.185014	2092	tags=67%, list=13%, signal=58%	MAP3K1/NFKBIA/IKBKG/NFKB1/RAF1/RRAS/MAP3K14/IKBKB
REACTOME_FORMATION_OF_THE_BETA_CATENIN_TCF_TRANSACTIVATING_COMPLEX	REACTOME_FORMATION_OF_THE_BETA_CATENIN_TCF_TRANSACTIVATING_COMPLEX	30	0.581153	1.43636	0.055814	0.230345	0.185924	3424	tags=40%, list=21%, signal=32%	EP300/TCF4/CREBBP/TLE3/MYC/TRRAP/AXIN2/LEF1/CTNNB1/BCL9L/TLE4/TCF7L2
ST_ADRENERGIC	ST_ADRENERGIC	35	0.575484	1.44098	0.0559796	0.230616	0.186143	1936	tags=29%, list=12%, signal=25%	ITPR3/PIK3CD/PHKA2/RAF1/ITPKB/AKT1/GNAQ/ITPR1/MAPK14/ITPR2
REACTOME_NR1H3_NR1H2_REGULATE_GENE_EXPRESSION_LINKED_TO_CHOLESTEROL_TRANSPORT_AND_EFFLUX	REACTOME_NR1H3_NR1H2_REGULATE_GENE_EXPRESSION_LINKED_TO_CHOLESTEROL_TRANSPORT_AND_EFFLUX	34	0.581013	1.44925	0.0569307	0.234116	0.188968	4453	tags=65%, list=27%, signal=47%	EP300/RXRA/ABCA1/NR1H2/AGO2/RXRB/MOV10/NCOR1/TBL1X/HDAC3/TNRC6A/EEPD1/NCOR2/TBL1XR1/APOD/NCOA1/ABCG1/KDM1A/TNRC6B/APOC2/CETP/ABCG8
REACTOME_ACTIVATION_OF_GENE_EXPRESSION_BY_SREBF_SREBP_	REACTOME_ACTIVATION_OF_GENE_EXPRESSION_BY_SREBF_SREBP_	42	0.531286	1.39672	0.0573566	0.235448	0.190043	1739	tags=26%, list=11%, signal=23%	HELZ2/CARM1/RXRA/FASN/SP1/MTF1/CHD9/CREBBP/NFYC/ACACB/TBL1X
WP_THERMOGENESIS	WP_THERMOGENESIS	106	0.414006	1.2847	0.0588235	0.241041	0.194557	3418	tags=34%, list=21%, signal=27%	PNPLA2/MAP3K5/ADCY4/ADCY3/CREB5/ACSL1/SMARCC2/ADCY7/SLC25A29/ACTG1/KDM3B/MAPK14/TSC2/SOS2/CPT1B/RPS6KB2/MAP2K3/SMARCB1/SMARCD1/RPS6KA1/ZNF516/GRB2/SLC25A20/CPT2/SMARCD2/CREB1/GNAS/SMARCD3/SIRT6/ARID1A/CREB3L2/MLST8/ACTB/NPR1/ADCY2/RPTOR
REACTOME_MITOCHONDRIAL_FATTY_ACID_BETA_OXIDATION	REACTOME_MITOCHONDRIAL_FATTY_ACID_BETA_OXIDATION	37	-0.610167	-1.4418	0.0590164	0.241242	0.19472	2500	tags=35%, list=15%, signal=30%	DECR1/ACSM3/ACOT9/HADH/PCCB/HADHA/ACAA2/PCTP/NDUFAB1/MCEE/ACADM/ACOT13/DBI
REACTOME_DNA_REPAIR	REACTOME_DNA_REPAIR	276	-0.410576	-1.25513	0.0591398	0.241242	0.19472	1718	tags=17%, list=10%, signal=16%	RFC4/SMARCA5/ASCC2/POLR2C/USP1/RPA1/TOPBP1/TFPT/ZNF830/PPIE/CUL4A/APEX1/BABAM1/ISG15/XRCC5/MGMT/POLR2H/UBE2N/UIMC1/ASCC1/RAD51C/POLR2F/RHNO1/ACTL6A/POLR2G/POLR2B/COPS8/CCNH/SUMO2/POLE3/TERF2IP/MSH6/ALKBH3/ERCC5/ISY1/COPS3/HMGN1/POLB/RPA2/UBE2V2/COPS4/POLE4/CETN2/COPS5/RBX1/RPA3/GTF2H5/RPS27A
BIOCARTA_NO1_PATHWAY	BIOCARTA_NO1_PATHWAY	26	-0.662419	-1.43822	0.0593525	0.241242	0.19472	175	tags=12%, list=1%, signal=11%	PRKAR1A/CALM2/HSP90AA1
REACTOME_KILLING_MECHANISMS	REACTOME_KILLING_MECHANISMS	11	0.717783	1.42266	0.0595238	0.241242	0.19472	3649	tags=73%, list=22%, signal=57%	DVL3/FZD7/CYBA/NOXA1/JUN/DVL2/DVL1/NOXO1
REACTOME_INTRACELLULAR_SIGNALING_BY_SECOND_MESSENGERS	REACTOME_INTRACELLULAR_SIGNALING_BY_SECOND_MESSENGERS	288	-0.407134	-1.25017	0.0596026	0.241242	0.19472	1657	tags=15%, list=10%, signal=14%	IRAK4/LAMTOR4/PSMA1/GSK3B/BMI1/PSME4/RHEB/AGO4/FOXO1/PSMC5/PSMB2/PSMD8/MKRN1/LAMTOR5/RRAGD/PSMD10/PPP2CA/ICOS/PSMD4/PSMC1/PSMD6/CHUK/PPP2R5C/PTPN11/LAMTOR2/PSMD14/PSMC3/PTEN/HDAC2/TRAT1/PSMA2/PSMA5/PSMB6/PSME2/PSMC6/PSMB7/PSMA3/PSMB1/LAMTOR3/PSMC2/PSMA6/RPS27A/SEM1/PSMA4
ST_INTEGRIN_SIGNALING_PATHWAY	ST_INTEGRIN_SIGNALING_PATHWAY	80	0.451596	1.34174	0.0597826	0.241242	0.19472	1398	tags=19%, list=8%, signal=17%	ACTN1/TLN1/ASAP1/MAP3K11/ITGA5/PLCG2/ZYX/WAS/MAPK8IP3/RAF1/TNK2/AKT1/P4HB/FYN/RAPGEF1
WP_TNF_RELATED_WEAK_INDUCER_OF_APOPTOSIS_TWEAK_SIGNALING_PATHWAY	WP_TNF_RELATED_WEAK_INDUCER_OF_APOPTOSIS_TWEAK_SIGNALING_PATHWAY	42	0.524849	1.3798	0.0598504	0.241242	0.19472	2753	tags=38%, list=17%, signal=32%	MMP9/FADD/NFKBIA/RELB/NFKB1/RAF1/AKT1/MAPK14/RELA/NFKB2/MAP3K14/IKBKB/JUN/MAPK3/RIPK1/CTNNB1
WP_APOPTOSISRELATED_NETWORK_DUE_TO_ALTERED_NOTCH3_IN_OVARIAN_CANCER	WP_APOPTOSISRELATED_NETWORK_DUE_TO_ALTERED_NOTCH3_IN_OVARIAN_CANCER	52	0.504238	1.3829	0.06	0.241242	0.19472	1405	tags=31%, list=9%, signal=28%	THBS1/VIM/JUND/CDKN1B/NFKB1/SQSTM1/AKT1/CTNNA1/AXIN1/ANXA5/IER3/IL7R/YBX3/BCL3/TNFRSF10B/CDKN1A
REACTOME_TRANSLESION_SYNTHESIS_BY_POLH	REACTOME_TRANSLESION_SYNTHESIS_BY_POLH	19	-0.698559	-1.43836	0.0600775	0.241242	0.19472	345	tags=26%, list=2%, signal=26%	RFC4/RPA1/RPA2/RPA3/RPS27A
BIOCARTA_TCRA_PATHWAY	BIOCARTA_TCRA_PATHWAY	12	-0.754488	-1.45158	0.0601942	0.241242	0.19472	729	tags=42%, list=4%, signal=40%	HLA-DRA/CD3G/HLA-DRB1/CD3D/HLA-DRB5
REACTOME_SYNTHESIS_SECRETION_AND_INACTIVATION_OF_GLUCOSE_DEPENDENT_INSULINOTROPIC_POLYPEPTIDE_GIP_	REACTOME_SYNTHESIS_SECRETION_AND_INACTIVATION_OF_GLUCOSE_DEPENDENT_INSULINOTROPIC_POLYPEPTIDE_GIP_	11	-0.767145	-1.44961	0.060241	0.241242	0.19472	446	tags=36%, list=3%, signal=35%	SPCS2/SPCS3/SEC11C/SEC11A
REACTOME_PROCESSING_OF_CAPPED_INTRONLESS_PRE_MRNA	REACTOME_PROCESSING_OF_CAPPED_INTRONLESS_PRE_MRNA	28	-0.650242	-1.43216	0.0604982	0.241242	0.19472	2147	tags=43%, list=13%, signal=37%	PAPOLA/SNRPD3/CSTF3/WDR33/SLBP/PCF11/NUDT21/CPSF3/LSM10/NCBP1/SNRPF/SNRPG
BIOCARTA_RACCYCD_PATHWAY	BIOCARTA_RACCYCD_PATHWAY	26	0.591531	1.41964	0.0605381	0.241242	0.19472	2921	tags=50%, list=18%, signal=41%	NFKBIA/IKBKG/CDKN1B/NFKB1/RAF1/AKT1/CDKN1A/RHOA/RELA/IKBKB/TFDP1/MAPK3/CDK4
WP_TRANSLATION_FACTORS	WP_TRANSLATION_FACTORS	50	-0.575665	-1.41989	0.0605565	0.241242	0.19472	602	tags=18%, list=4%, signal=17%	EIF4B/EEF1D/EIF3D/EIF5A/EEF1A1/EIF4A2/EEF1B2/EIF1AY/EIF3E
WP_REGULATION_OF_SISTER_CHROMATID_SEPARATION_AT_THE_METAPHASEANAPHASE_TRANSITION	WP_REGULATION_OF_SISTER_CHROMATID_SEPARATION_AT_THE_METAPHASEANAPHASE_TRANSITION	15	-0.724781	-1.43707	0.0606654	0.241242	0.19472	1940	tags=40%, list=12%, signal=35%	MAD2L1/STAG1/PTTG1/BUB3/SMC3/RAD21
REACTOME_PINK1_PRKN_MEDIATED_MITOPHAGY	REACTOME_PINK1_PRKN_MEDIATED_MITOPHAGY	21	-0.68794	-1.43592	0.0607211	0.241242	0.19472	662	tags=38%, list=4%, signal=37%	TOMM22/MAP1LC3B/TOMM70/MTERF3/TOMM20/TOMM5/RPS27A/TOMM7
WP_CELL_MIGRATION_AND_INVASION_THROUGH_P75NTR	WP_CELL_MIGRATION_AND_INVASION_THROUGH_P75NTR	29	0.58381	1.42442	0.0608899	0.241242	0.19472	3465	tags=38%, list=21%, signal=30%	MMP9/STAT3/AKT1/RHOA/EFNA4/JUN/ARF1/TRIO/NGFR/ADAMTS13/MMP2
SA_TRKA_RECEPTOR	SA_TRKA_RECEPTOR	17	0.653443	1.4531	0.0609756	0.241242	0.19472	4110	tags=59%, list=25%, signal=44%	PIK3CD/AKT1/CDKN1A/RHOA/GRB2/ELK1/NGFR/SHC1/MAP2K2/MAP2K1
REACTOME_NITRIC_OXIDE_STIMULATES_GUANYLATE_CYCLASE	REACTOME_NITRIC_OXIDE_STIMULATES_GUANYLATE_CYCLASE	21	0.626526	1.45095	0.0610526	0.241242	0.19472	2442	tags=29%, list=15%, signal=24%	KCNMB1/ITPR1/GUCY1A1/PDE5A/PDE1B/MRVI1
KEGG_BLADDER_CANCER	KEGG_BLADDER_CANCER	40	0.550446	1.41831	0.0610687	0.241242	0.19472	1899	tags=30%, list=12%, signal=27%	MMP9/THBS1/DAPK2/TYMP/ARAF/RAF1/RPS6KA5/CXCL8/MYC/CDKN1A/RASSF1/DAPK3
WP_OXIDATIVE_DAMAGE	WP_OXIDATIVE_DAMAGE	39	0.553607	1.41807	0.0610687	0.241242	0.19472	1870	tags=26%, list=11%, signal=23%	MAP3K1/C5AR1/APAF1/CDKN1B/NFKB1/TNK2/CDKN1A/BAK1/C3AR1/TNFRSF1B
REACTOME_TRANSCRIPTIONAL_REGULATION_BY_MECP2	REACTOME_TRANSCRIPTIONAL_REGULATION_BY_MECP2	57	0.483741	1.35246	0.0615385	0.242682	0.195882	2719	tags=39%, list=17%, signal=32%	PTPN1/NOTCH1/SLC2A3/IRAK1/MEF2C/PVALB/SGK1/AGO2/CAMK2G/MOV10/LBR/FKBP5/NCOR1/TBL1X/HDAC3/MECP2/GRIN2B/HIPK2/TNRC6A/NCOR2/GRIN2A/CREB1
REACTOME_UNFOLDED_PROTEIN_RESPONSE_UPR_	REACTOME_UNFOLDED_PROTEIN_RESPONSE_UPR_	90	0.437128	1.32168	0.0617978	0.243203	0.196302	2453	tags=32%, list=15%, signal=28%	CREBRF/TLN1/CEBPB/TPP1/SULT1A3/CXXC1/EXTL3/HERPUD1/ACADVL/EIF2S3/ATP6V0D1/CXCL8/NFYC/SYVN1/EXOSC4/KLHDC3/MBTPS1/PREB/XBP1/WIPI1/DCTN1/ADD1/SEC31A/HYOU1/PPP2R5B/ZBTB17/ARFGAP1/KHSRP/SRPRA
KEGG_ALDOSTERONE_REGULATED_SODIUM_REABSORPTION	KEGG_ALDOSTERONE_REGULATED_SODIUM_REABSORPTION	41	0.530548	1.38855	0.0618812	0.243203	0.196302	3697	tags=34%, list=22%, signal=27%	PIK3CD/PIK3CG/IRS2/SGK1/PRKCB/PIK3R2/PIK3R5/ATP1A1/PDPK1/MAPK3/ATP1A3/PIK3CB/SCNN1B/MAPK1
BIOCARTA_IL5_PATHWAY	BIOCARTA_IL5_PATHWAY	11	-0.764192	-1.44403	0.062249	0.24419	0.197099	729	tags=36%, list=4%, signal=35%	IL5RA/HLA-DRA/HLA-DRB1/HLA-DRB5
REACTOME_COLLAGEN_DEGRADATION	REACTOME_COLLAGEN_DEGRADATION	54	0.495496	1.37421	0.0623441	0.24419	0.197099	1663	tags=13%, list=10%, signal=12%	MMP9/CTSB/COL8A2/FURIN/CTSD/COL9A2/COL18A1
PID_MYC_REPRESS_PATHWAY	PID_MYC_REPRESS_PATHWAY	59	0.4794	1.34389	0.0629921	0.245653	0.19828	2287	tags=32%, list=14%, signal=28%	CFLAR/EP300/CEBPD/MXD4/SP1/SLC11A1/SPI1/CDKN1B/FOXO3/MYC/NFYC/FTH1/ZFP36L1/CDKN1A/IRF8/TSC2/HDAC3/ZBTB17/NDRG1
REACTOME_FLT3_SIGNALING	REACTOME_FLT3_SIGNALING	277	-0.40694	-1.2444	0.0630027	0.245653	0.19828	1237	tags=12%, list=8%, signal=11%	PSMC5/PEA15/PSMB2/PSMD8/RASGRP1/JAK2/PSMD10/PPP2CA/PPP1CC/PSMD4/PSMC1/PSMD6/PPP2R5C/PTPN11/LAMTOR2/PSMD14/PSMC3/PSMA2/PSMA5/PSMB6/PSME2/PSMC6/PSMB7/PSMA3/PSMB1/LAMTOR3/RBX1/PSMC2/PSMA6/RPS27A/SEM1/PSMA4
REACTOME_REGULATION_OF_BETA_CELL_DEVELOPMENT	REACTOME_REGULATION_OF_BETA_CELL_DEVELOPMENT	38	0.549358	1.40424	0.0631313	0.245653	0.19828	973	tags=13%, list=6%, signal=12%	EP300/NOTCH1/CREBBP/KAT2A/AKT1
WP_GENES_RELATED_TO_PRIMARY_CILIUM_DEVELOPMENT_BASED_ON_CRISPR	WP_GENES_RELATED_TO_PRIMARY_CILIUM_DEVELOPMENT_BASED_ON_CRISPR	95	-0.498781	-1.33571	0.0631741	0.245653	0.19828	2497	tags=18%, list=15%, signal=15%	WDR60/IFT46/IFT27/ICK/IFT52/IFT57/CEP44/DYNC2LI1/CEP19/MKKS/IFT74/KIFAP3/DYNLL1/FOPNL/TCTEX1D2/DYNLT1/HSPB11
REACTOME_A_TETRASACCHARIDE_LINKER_SEQUENCE_IS_REQUIRED_FOR_GAG_SYNTHESIS	REACTOME_A_TETRASACCHARIDE_LINKER_SEQUENCE_IS_REQUIRED_FOR_GAG_SYNTHESIS	23	0.611151	1.43466	0.0635965	0.245653	0.19828	2357	tags=22%, list=14%, signal=19%	VCAN/XYLT2/GPC2/XYLT1/NCAN
KEGG_ENDOMETRIAL_CANCER	KEGG_ENDOMETRIAL_CANCER	51	0.501277	1.36615	0.0636132	0.245653	0.19828	2955	tags=37%, list=18%, signal=31%	PIK3CD/PIK3CG/FOXO3/ARAF/RAF1/AKT1/CTNNA1/MYC/AXIN1/AXIN2/PIK3R2/SOS2/PIK3R5/LEF1/GRB2/PDPK1/MAPK3/CTNNB1/ELK1
REACTOME_SPHINGOLIPID_DE_NOVO_BIOSYNTHESIS	REACTOME_SPHINGOLIPID_DE_NOVO_BIOSYNTHESIS	40	0.535399	1.37954	0.0636132	0.245653	0.19828	2608	tags=25%, list=16%, signal=21%	CSNK1G2/PRKD2/SPTLC2/SPHK2/CERS6/ALDH3B1/CERS2/OSBP/DEGS1/CERS5
BIOCARTA_SPPA_PATHWAY	BIOCARTA_SPPA_PATHWAY	14	0.690109	1.43574	0.063786	0.245653	0.19828	4202	tags=71%, list=26%, signal=53%	TBXAS1/SYK/RAF1/PRKCB/MAPK3/PTGS1/MAPK1/MAP2K1/PRKCA/F2R
WP_ROLE_OF_OSX_AND_MIRNAS_IN_TOOTH_DEVELOPMENT	WP_ROLE_OF_OSX_AND_MIRNAS_IN_TOOTH_DEVELOPMENT	14	0.691264	1.43814	0.063786	0.245653	0.19828	2753	tags=36%, list=17%, signal=30%	NOTCH1/ALPL/NOTCH2/KLF4/CTNNB1
REACTOME_CA_DEPENDENT_EVENTS	REACTOME_CA_DEPENDENT_EVENTS	33	0.575408	1.43327	0.0638821	0.245653	0.19828	3704	tags=36%, list=23%, signal=28%	ADCY4/ADCY3/PRKCD/CAMK2G/ADCY7/CAMKK2/PDE1B/CREB1/PRKAR2A/ADCY2/MAPK1/CAMK2A
REACTOME_PLATELET_HOMEOSTASIS	REACTOME_PLATELET_HOMEOSTASIS	79	0.446234	1.3161	0.0638889	0.245653	0.19828	2557	tags=34%, list=16%, signal=29%	ITPR3/P2RX1/GNG7/KCNMB1/PPP2R5E/STIM1/PECAM1/ITPR1/ATP2A3/MAPK14/P2RX7/PTPN6/ATP2A2/FGR/ATP2B4/ORAI1/ITPR2/P2RX5/ORAI2/GUCY1A1/PDE5A/PPP2R5B/PPP2R1A/GNB2/PDE1B/MRVI1/P2RX4
REACTOME_CYTOCHROME_P450_ARRANGED_BY_SUBSTRATE_TYPE	REACTOME_CYTOCHROME_P450_ARRANGED_BY_SUBSTRATE_TYPE	56	0.484948	1.34642	0.0647668	0.248217	0.200349	1581	tags=12%, list=10%, signal=11%	TBXAS1/CYP4F3/RXRA/POR/CYP27A1/CYP1B1/AHR
WP_SELENIUM_MICRONUTRIENT_NETWORK	WP_SELENIUM_MICRONUTRIENT_NETWORK	81	-0.519898	-1.37114	0.0647709	0.248217	0.200349	1235	tags=15%, list=8%, signal=14%	PRDX3/SELENOS/CAT/KYNU/PRDX4/SOD2/SELENOK/SELENOF/PRDX5/PRDX1/SOD1/TXN
BIOCARTA_INFLAM_PATHWAY	BIOCARTA_INFLAM_PATHWAY	22	-0.675511	-1.42437	0.0652985	0.249427	0.201326	729	tags=14%, list=4%, signal=13%	HLA-DRA/HLA-DRB1/HLA-DRB5
SA_B_CELL_RECEPTOR_COMPLEXES	SA_B_CELL_RECEPTOR_COMPLEXES	23	0.606669	1.42414	0.0657895	0.249427	0.201326	2955	tags=48%, list=18%, signal=39%	SYK/LYN/MAP3K1/FOS/MAPK8IP3/RPS6KA1/GRB2/JUN/MAPK3/VAV1/ELK1
WP_THE_HUMAN_IMMUNE_RESPONSE_TO_TUBERCULOSIS	WP_THE_HUMAN_IMMUNE_RESPONSE_TO_TUBERCULOSIS	23	0.607023	1.42497	0.0657895	0.249427	0.201326	1128	tags=43%, list=7%, signal=41%	TYK2/MX1/JAK1/STAT2/IFNGR2/TAP1/IRF9/PIAS1/IFNAR2/STAT1
REACTOME_DEATH_RECEPTOR_SIGNALLING	REACTOME_DEATH_RECEPTOR_SIGNALLING	136	0.382712	1.22639	0.0658307	0.249427	0.201326	1979	tags=25%, list=12%, signal=22%	CFLAR/FGD3/ARHGEF18/RBCK1/NCSTN/ARHGEF2/IRAK1/ARHGEF40/TNFRSF1A/FADD/AKAP13/RNF31/NFKBIA/CYLD/IKBKG/NFKB1/SQSTM1/UBC/TNFAIP3/MYD88/TIAM2/SHARPIN/RACK1/TNFRSF10B/FGD2/ARHGDIA/PREX1/RHOA/RELA/ABR/SOS2/UBB/HDAC3/TRADD
BIOCARTA_TID_PATHWAY	BIOCARTA_TID_PATHWAY	19	0.629992	1.42322	0.0658436	0.249427	0.201326	2092	tags=53%, list=13%, signal=46%	HSPA1A/IFNGR2/TNFRSF1A/NFKBIA/NFKB1/DNAJA3/RELA/TAX1BP3/TNFRSF1B/IKBKB
WP_GLOBO_SPHINGOLIPID_METABOLISM	WP_GLOBO_SPHINGOLIPID_METABOLISM	19	0.630015	1.42327	0.0658436	0.249427	0.201326	1088	tags=21%, list=7%, signal=20%	GBGT1/ST6GALNAC2/ST3GAL1/ST6GALNAC6
WP_SEROTONIN_RECEPTOR_467_AND_NR3C_SIGNALING	WP_SEROTONIN_RECEPTOR_467_AND_NR3C_SIGNALING	19	0.630662	1.42474	0.0658436	0.249427	0.201326	4110	tags=53%, list=25%, signal=40%	SRF/RPS6KA5/MAPK3/CREB1/GNAS/ELK1/EGR1/MAPK1/MAP2K2/MAP2K1
REACTOME_PRE_NOTCH_PROCESSING_IN_GOLGI	REACTOME_PRE_NOTCH_PROCESSING_IN_GOLGI	18	0.639297	1.43421	0.0661157	0.250047	0.201827	2269	tags=50%, list=14%, signal=43%	NOTCH1/MFNG/FURIN/ATP2A3/ATP2A2/B4GALT1/RFNG/ST3GAL4/NOTCH2
WP_WNT_SIGNALING_IN_KIDNEY_DISEASE	WP_WNT_SIGNALING_IN_KIDNEY_DISEASE	33	0.568351	1.41569	0.0663391	0.250482	0.202177	3494	tags=36%, list=21%, signal=29%	DVL3/FZD7/RHOA/FZD2/CTNNB1/WNT1/WNT5B/DVL2/WNT9B/WNT2/FZD3/DVL1
REACTOME_INTERLEUKIN_3_INTERLEUKIN_5_AND_GM_CSF_SIGNALING	REACTOME_INTERLEUKIN_3_INTERLEUKIN_5_AND_GM_CSF_SIGNALING	46	0.516433	1.38801	0.0668317	0.251929	0.203346	1887	tags=39%, list=11%, signal=35%	PIK3CD/STAT5B/INPPL1/JAK1/SYK/LYN/HCK/STAT5A/CBL/INPP5D/GAB2/UBC/FYN/RAPGEF1/PTPN6/IL2RG/PIK3R2/UBB
REACTOME_INTERFERON_GAMMA_SIGNALING	REACTOME_INTERFERON_GAMMA_SIGNALING	89	0.418214	1.26413	0.0670391	0.252299	0.203644	2235	tags=38%, list=14%, signal=33%	TRIM38/PTPN1/JAK1/TRIM25/IFNGR2/TRIM21/PTAFR/IRF9/HLA-C/TRIM22/HLA-F/TRIM26/GBP4/HLA-B/IRF3/PRKCD/PIAS1/CD44/MT2A/CAMK2G/HLA-A/STAT1/IRF7/TRIM8/TRIM62/HLA-E/IRF8/PTPN6/SOCS1/HLA-G/ICAM1/IRF5/OAS3/IRF1
WP_ENDOMETRIAL_CANCER	WP_ENDOMETRIAL_CANCER	60	0.477398	1.3356	0.0672043	0.252305	0.203649	2955	tags=33%, list=18%, signal=27%	PIK3CD/FOS/FOXO3/ARAF/RAF1/AKT1/CTNNA1/MYC/AXIN1/CDKN1A/BAK1/AXIN2/PIK3R2/SOS2/LEF1/GRB2/PDPK1/MAPK3/CTNNB1/ELK1
REACTOME_AMINO_ACIDS_REGULATE_MTORC1	REACTOME_AMINO_ACIDS_REGULATE_MTORC1	51	-0.565716	-1.39715	0.0673235	0.252305	0.203649	1644	tags=24%, list=10%, signal=21%	LAMTOR4/RHEB/SESN1/LAMTOR5/RRAGD/LAMTOR2/MIOS/ATP6V0E1/LAMTOR3/ATP6V1E1/ATP6V1G1/ATP6V1D
KEGG_VALINE_LEUCINE_AND_ISOLEUCINE_DEGRADATION	KEGG_VALINE_LEUCINE_AND_ISOLEUCINE_DEGRADATION	43	-0.577738	-1.39379	0.0674342	0.252305	0.203649	2239	tags=33%, list=14%, signal=28%	MCCC1/HADH/PCCB/HADHA/ACAA2/AUH/HIBADH/HIBCH/DLD/MCEE/ACADM/HMGCS1/ACAT2/ACAT1
KEGG_FC_EPSILON_RI_SIGNALING_PATHWAY	KEGG_FC_EPSILON_RI_SIGNALING_PATHWAY	71	0.453209	1.3185	0.0675325	0.252305	0.203649	2735	tags=37%, list=17%, signal=31%	PIK3CD/JMJD7-PLA2G4B/SYK/LYN/PLCG2/RAC2/PIK3CG/PRKCD/RAF1/INPP5D/GAB2/LCP2/AKT1/PRKCB/FYN/MAPK14/PIK3R2/SOS2/PIK3R5/MAP2K3/GRB2/PRKCE/PDPK1/PLA2G6/MAPK3/VAV1
REACTOME_NEUROTRANSMITTER_RECEPTORS_AND_POSTSYNAPTIC_SIGNAL_TRANSMISSION	REACTOME_NEUROTRANSMITTER_RECEPTORS_AND_POSTSYNAPTIC_SIGNAL_TRANSMISSION	181	0.366319	1.21234	0.0677966	0.252305	0.203649	2760	tags=17%, list=17%, signal=14%	PPM1F/PLCB2/TUBA4A/TUBB1/NRGN/TUBB4B/TUBA1B/GNG7/TUBA1C/ADCY4/ADCY3/TUBA1A/GNAI2/CAMK2G/ADCY7/PRKCB/DLG4/GABBR1/CAMKK2/AP2A2/GNB2/RPS6KA1/GRIN2B/PDPK1/TUBB2A/CHRNA2/MAPK3/GRIN2A/CREB1/AP2A1
BIOCARTA_CSK_PATHWAY	BIOCARTA_CSK_PATHWAY	20	-0.683878	-1.4081	0.0678295	0.252305	0.203649	729	tags=25%, list=4%, signal=24%	HLA-DRA/CD3G/HLA-DRB1/CD3D/HLA-DRB5
PID_LPA4_PATHWAY	PID_LPA4_PATHWAY	14	0.687674	1.43067	0.0679012	0.252305	0.203649	3374	tags=50%, list=20%, signal=40%	ADCY4/ADCY3/RPS6KA5/ADCY7/PRKCE/CREB1/ADCY2
PID_RETINOIC_ACID_PATHWAY	PID_RETINOIC_ACID_PATHWAY	29	0.576491	1.40656	0.0679157	0.252305	0.203649	2657	tags=41%, list=16%, signal=35%	EP300/RXRA/CREBBP/AKT1/RXRB/MAPK14/HDAC3/NRIP1/NCOR2/RXRG/RARA/MAPK3
REACTOME_SIGNALING_BY_BRAF_AND_RAF_FUSIONS	REACTOME_SIGNALING_BY_BRAF_AND_RAF_FUSIONS	64	0.461459	1.31596	0.0680628	0.252445	0.203762	2728	tags=28%, list=17%, signal=24%	APBB1IP/TLN1/ITGA2B/VCL/AGTRAP/ARAF/RAF1/CAMK2G/ACTG1/CSK/SND1/ARRB2/ATG7/VWF/YWHAB/IQGAP1/MAPK3/AP3B1
SIG_PIP3_SIGNALING_IN_CARDIAC_MYOCTES	SIG_PIP3_SIGNALING_IN_CARDIAC_MYOCTES	67	0.453346	1.30084	0.0684211	0.253367	0.204506	2719	tags=31%, list=17%, signal=26%	PIK3CD/PTPN1/INPPL1/CDKN1B/IRS2/FOXO3/CREB5/AKT1/MYC/PREX1/TSC2/SOS2/PIK3R5/BCL2L1/YWHAB/RPS6KA1/GRB2/PARD6A/PAK2/PDPK1/CREB1
WP_MICROGLIA_PATHOGEN_PHAGOCYTOSIS_PATHWAY	WP_MICROGLIA_PATHOGEN_PHAGOCYTOSIS_PATHWAY	39	0.539367	1.3816	0.0687023	0.253594	0.204689	1828	tags=38%, list=11%, signal=34%	ITGAM/PIK3CD/ITGB2/SYK/LYN/PLCG2/RAC2/PIK3CG/HCK/NCF4/NCKAP1L/PTPN6/CYBA/PIK3R2/NCF1
WP_THE_INFLUENCE_OF_LAMINOPATHIES_ON_WNT_SIGNALING	WP_THE_INFLUENCE_OF_LAMINOPATHIES_ON_WNT_SIGNALING	35	0.558367	1.39812	0.0687023	0.253594	0.204689	3424	tags=37%, list=21%, signal=29%	CEBPB/CEBPD/AGO2/AXIN1/EMD/DICER1/LEF1/ICMT/TOR1AIP1/CEBPA/CTNNB1/SREBF1/TCF7L2
REACTOME_RAP1_SIGNALLING	REACTOME_RAP1_SIGNALLING	15	0.664963	1.42831	0.0692464	0.254495	0.205417	2337	tags=40%, list=14%, signal=34%	RAP1GAP/SIPA1/RASGRP2/RAF1/RAP1GAP2/YWHAB
WP_IL2_SIGNALING_PATHWAY	WP_IL2_SIGNALING_PATHWAY	41	0.525274	1.37474	0.0693069	0.254495	0.205417	2713	tags=49%, list=16%, signal=41%	STAT5B/JAK1/SYK/FOS/STAT3/STAT5A/CBL/FOXO3/RAF1/GAB2/AKT1/MYC/STAT1/FYN/IL2RG/RPS6KB2/GRB2/JUN/MAPK3/IL2RA
WP_PI3KAKT_SIGNALING_PATHWAY	WP_PI3KAKT_SIGNALING_PATHWAY	313	0.335313	1.16618	0.0693878	0.254495	0.205417	2719	tags=19%, list=17%, signal=16%	LPAR2/CSF3R/PIK3CD/THBS1/JAK1/ITGA5/SYK/ITGB7/CSF1R/ITGA2B/CD19/PIK3CG/GNG7/IKBKG/CDKN1B/NFKB1/CCND3/FOXO3/CREB5/SGK1/TLR2/RAF1/PPP2R5E/MCL1/AKT1/LAMA5/MYC/IFNAR2/STK11/IL7R/OSM/IL6R/COL9A2/CDKN1A/GYS1/RELA/IL2RG/PIK3R2/TSC2/SOS2/PIK3R5/EFNA4/BCL2L1/FGF23/EPOR/RPS6KB2/IKBKB/PPP2R5B/PPP2R1A/GNB2/VWF/PCK2/LPAR5/GRB2/PKN1/IL4R/PDPK1/MAPK3/IL2RA/CREB1
WP_BREAST_CANCER_PATHWAY	WP_BREAST_CANCER_PATHWAY	146	0.379111	1.22012	0.0694006	0.254495	0.205417	2929	tags=23%, list=18%, signal=19%	PIK3CD/NOTCH1/FRAT1/FRAT2/FOS/SP1/DVL3/ARAF/RAF1/AKT1/MYC/AXIN1/CDKN1A/FZD7/BAK1/AXIN2/PIK3R2/SOS2/FZD2/NFKB2/FGF23/LEF1/PARP1/RPS6KB2/NOTCH2/GRB2/JUN/MAPK3/CTNNB1/WNT1/WNT5B/CSNK2B/CDK4/DVL2
PID_HIF1A_PATHWAY	PID_HIF1A_PATHWAY	18	-0.699922	-1.43183	0.0694981	0.254495	0.205417	1088	tags=33%, list=7%, signal=31%	CUL2/ELOB/ELOC/COPS5/HSP90AA1/RBX1
PID_HDAC_CLASSIII_PATHWAY	PID_HDAC_CLASSIII_PATHWAY	24	0.603367	1.41475	0.0701357	0.256423	0.206973	1405	tags=33%, list=9%, signal=31%	EP300/TUBA1B/ACSS2/CREBBP/FOXO3/MEF2D/SIRT7/CDKN1A
WP_AGERAGE_PATHWAY	WP_AGERAGE_PATHWAY	63	0.462433	1.31963	0.0708661	0.258684	0.208798	2960	tags=46%, list=18%, signal=38%	MMP9/STAT5B/SP1/STAT3/NFKBIA/STAT5A/NFKB1/ALPL/PRKCD/RAF1/AKT1/STAT1/MYD88/PRKCB/MSN/MAPK14/RHOA/RELA/PRKCZ/NCF1/IKBKB/AGER/JUN/TIRAP/MAPK3/SMAD3/INHBB/CYCS/DDOST
WP_AMPLIFICATION_AND_EXPANSION_OF_ONCOGENIC_PATHWAYS_AS_METASTATIC_TRAITS	WP_AMPLIFICATION_AND_EXPANSION_OF_ONCOGENIC_PATHWAYS_AS_METASTATIC_TRAITS	17	0.648028	1.44106	0.0711382	0.259253	0.209257	1873	tags=29%, list=11%, signal=26%	NOTCH1/CXCR4/PIK3CG/VHL/LEF1
WP_DIFFERENTIATION_PATHWAY	WP_DIFFERENTIATION_PATHWAY	44	0.523565	1.37851	0.0712468	0.259253	0.209257	4701	tags=30%, list=29%, signal=21%	NOTCH1/CSF1R/CXCR1/IL6R/TGFB3/WNT1/WNT2/LEFTY1/NOG/FLT3LG/FGF4/PDGFB/PDGFA
KEGG_COLORECTAL_CANCER	KEGG_COLORECTAL_CANCER	62	0.469903	1.32994	0.0714286	0.259505	0.209461	3815	tags=45%, list=23%, signal=35%	PIK3CD/FOS/RAC2/PIK3CG/ARAF/RAF1/AKT1/MYC/AXIN1/RHOA/AXIN2/RALGDS/PIK3R2/PIK3R5/LEF1/JUN/TGFBR2/TGFB3/MAPK3/CTNNB1/SMAD3/CYCS/APPL1/RAC3/TCF7L2/PIK3CB/MAPK1/MSH3
REACTOME_BIOLOGICAL_OXIDATIONS	REACTOME_BIOLOGICAL_OXIDATIONS	190	0.361382	1.20285	0.0716724	0.259981	0.209845	1274	tags=12%, list=8%, signal=11%	TBXAS1/GSTM1/GSTM2/DPEP2/CYP4F3/RXRA/SMOX/DPEP3/SULT1A3/POR/ACSS2/ALDH2/TPST1/OPLAH/CYP27A1/CES3/SLC35B2/SULT1A4/CNDP2/AHCY/MARC1/CYP1B1
REACTOME_PROTEIN_PROTEIN_INTERACTIONS_AT_SYNAPSES	REACTOME_PROTEIN_PROTEIN_INTERACTIONS_AT_SYNAPSES	79	0.440679	1.29972	0.0722222	0.261565	0.211123	3487	tags=23%, list=21%, signal=18%	FLOT2/FLOT1/APBA3/DBNL/PPFIA1/SHARPIN/DLG4/PPFIBP2/STX1A/SLITRK4/DLGAP4/GRIN2B/GRIN2A/LRFN3/LRFN4/PPFIA4/HOMER3/IL1RAP
WP_NONSMALL_CELL_LUNG_CANCER	WP_NONSMALL_CELL_LUNG_CANCER	71	0.451869	1.3146	0.0727273	0.262634	0.211987	1929	tags=25%, list=12%, signal=22%	PIK3CD/STAT5B/PLCG2/RXRA/STAT3/STAT5A/FOXO3/ARAF/RAF1/AKT1/RXRB/PRKCB/CDKN1A/BAK1/RASSF1/PIK3R2/SOS2/STK4
KEGG_MISMATCH_REPAIR	KEGG_MISMATCH_REPAIR	22	-0.66833	-1.40923	0.0727612	0.262634	0.211987	3023	tags=50%, list=18%, signal=41%	PCNA/RFC1/MLH3/RFC2/MLH1/RFC4/RPA1/MSH6/RPA2/SSBP1/RPA3
PID_SMAD2_3PATHWAY	PID_SMAD2_3PATHWAY	16	0.660504	1.45038	0.0728745	0.262634	0.211987	3764	tags=50%, list=23%, signal=39%	MAP3K1/PIAS4/CTDSP1/MAPK3/SMAD3/NUP153/MAPK1/PPM1A
WP_PANCREATIC_ADENOCARCINOMA_PATHWAY	WP_PANCREATIC_ADENOCARCINOMA_PATHWAY	86	0.421167	1.2712	0.072973	0.262634	0.211987	2921	tags=33%, list=18%, signal=27%	PIK3CD/JAK1/RAC2/STAT3/IKBKG/NFKB1/PRKCD/ARAF/RAF1/DUSP6/AKT1/STAT1/CDKN1A/BAK1/RHOA/RELA/RALGDS/PIK3R2/BCL2L1/RPS6KB2/IKBKB/RALB/PAK2/TGFBR2/TGFB3/MAPK3/SMAD3/CDK4
REACTOME_INTERLEUKIN_6_SIGNALING	REACTOME_INTERLEUKIN_6_SIGNALING	11	0.705685	1.39868	0.0734127	0.263805	0.212932	1359	tags=55%, list=8%, signal=50%	TYK2/JAK1/STAT3/CBL/STAT1/IL6R
ST_WNT_BETA_CATENIN_PATHWAY	ST_WNT_BETA_CATENIN_PATHWAY	31	0.556447	1.37964	0.0738095	0.264819	0.21375	2753	tags=26%, list=17%, signal=22%	FRAT1/MVP/AKT1/AXIN1/AXIN2/LRP1/CXXC4/CTNNB1
WP_FGF23_SIGNALLING_IN_HYPOPHOSPHATEMIC_RICKETS_AND_RELATED_DISORDERS	WP_FGF23_SIGNALLING_IN_HYPOPHOSPHATEMIC_RICKETS_AND_RELATED_DISORDERS	20	0.619179	1.42375	0.0740741	0.265355	0.214183	1813	tags=25%, list=11%, signal=22%	NFKB1/ALPL/CDKN1A/NFKB2/FGF23
PID_MAPK_TRK_PATHWAY	PID_MAPK_TRK_PATHWAY	34	0.563547	1.40568	0.0742574	0.2656	0.21438	2955	tags=50%, list=18%, signal=41%	FOS/MAP3K2/SRF/MEF2C/PRKCD/CDK5R1/RAF1/RPS6KA5/RUSC1/MAPK14/EHD4/MAP2K3/RPS6KA1/MAPK3/MAPK7/CREB1/ELK1
PID_P38_ALPHA_BETA_DOWNSTREAM_PATHWAY	PID_P38_ALPHA_BETA_DOWNSTREAM_PATHWAY	36	0.549247	1.37662	0.0749354	0.26761	0.216002	1543	tags=25%, list=9%, signal=23%	CEBPB/SLC9A1/GDI1/MEF2C/MKNK1/USF1/RPS6KA5/MAPK14/RPS6KA4
PID_NOTCH_PATHWAY	PID_NOTCH_PATHWAY	56	0.47494	1.31864	0.0751295	0.267683	0.216062	1683	tags=23%, list=10%, signal=21%	EP300/NOTCH1/NCSTN/CBL/SPEN/FURIN/MARK2/MYC/ENO1/CDKN1A/YY1/PTCRA/NCOR1
REACTOME_KINESINS	REACTOME_KINESINS	53	0.483836	1.33333	0.075188	0.267683	0.216062	1983	tags=19%, list=12%, signal=17%	TUBA4A/TUBB1/TUBB4B/TUBA1B/TUBA1C/TUBA1A/KIF13B/KIFC2/KIF1B/KIF21B
PID_FAK_PATHWAY	PID_FAK_PATHWAY	58	0.470027	1.31125	0.0755208	0.268454	0.216684	3498	tags=38%, list=21%, signal=30%	ACTN1/TLN1/ASAP1/ITGA5/VCL/MAPK8IP3/RAF1/FYN/RAPGEF1/RHOA/RRAS/PXN/ROCK2/GRB2/JUN/GIT2/PLCG1/ARHGEF11/ELMO1/NCK2/SH3GL1/BMX
KEGG_APOPTOSIS	KEGG_APOPTOSIS	87	0.420501	1.27057	0.076087	0.26938	0.217431	2422	tags=28%, list=15%, signal=24%	CFLAR/PIK3CD/IRAK1/TNFRSF1A/PIK3CG/FADD/NFKBIA/APAF1/IKBKG/NFKB1/AKT1/MYD88/TNFRSF10B/CAPN1/RELA/PIK3R2/PIK3R5/BCL2L1/IL1B/TRADD/MAP3K14/IKBKB/DFFA/XIAP
REACTOME_ECM_PROTEOGLYCANS	REACTOME_ECM_PROTEOGLYCANS	69	0.447108	1.29096	0.0761155	0.26938	0.217431	5120	tags=32%, list=31%, signal=22%	VCAN/ITGA2B/ITGAX/LAMA5/COL9A2/NCAN/TGFB3/APP/HSPG2/COL4A2/LRP4/LAMB2/DAG1/AGRN/LAMA1/COL5A1/FMOD/ITGB3/ITGB5/COL4A3/TGFB2/COL9A1
BIOCARTA_ERK5_PATHWAY	BIOCARTA_ERK5_PATHWAY	14	0.677058	1.40858	0.0761317	0.26938	0.217431	3697	tags=71%, list=22%, signal=55%	PIK3CG/AKT1/RPS6KA1/GRB2/MAPK3/MAPK7/CREB1/PLCG1/SHC1/MAPK1
WP_PKCGAMMA_CALCIUM_SIGNALING_PATHWAY_IN_ATAXIA	WP_PKCGAMMA_CALCIUM_SIGNALING_PATHWAY_IN_ATAXIA	18	0.633455	1.42111	0.0764463	0.269899	0.217851	1302	tags=17%, list=8%, signal=15%	PLCB2/GNAQ/ITPR1
REACTOME_MITOPHAGY	REACTOME_MITOPHAGY	28	-0.635793	-1.40034	0.0765125	0.269899	0.217851	1272	tags=32%, list=8%, signal=30%	TOMM22/MAP1LC3B/FUNDC1/TOMM70/MTERF3/TOMM20/TOMM5/RPS27A/TOMM7
REACTOME_DNA_DAMAGE_BYPASS	REACTOME_DNA_DAMAGE_BYPASS	46	-0.562328	-1.36682	0.0769231	0.270521	0.218352	1718	tags=24%, list=10%, signal=21%	RFC4/USP1/RPA1/CUL4A/ISG15/POLE3/RPA2/POLE4/RBX1/RPA3/RPS27A
WP_NAD_METABOLISM	WP_NAD_METABOLISM	16	0.651562	1.43075	0.0769231	0.270521	0.218352	3186	tags=44%, list=19%, signal=35%	NADK/SIRT7/NRK/PARP1/NMNAT1/SIRT6/SIRT2
PID_MYC_ACTIV_PATHWAY	PID_MYC_ACTIV_PATHWAY	77	-0.506823	-1.32958	0.0774092	0.271816	0.219397	1628	tags=26%, list=10%, signal=24%	CCND2/BMI1/NCL/ODC1/ID2/PRDX3/HSPA4/BAX/HSPD1/ACTL6A/LDHA/DDX18/PTMA/NME1/PDCD10/TAF12/NDUFAF2/E2F3/HSP90AA1/RPL11
BIOCARTA_ASBCELL_PATHWAY	BIOCARTA_ASBCELL_PATHWAY	12	-0.742897	-1.42928	0.0776699	0.272317	0.219802	1766	tags=42%, list=11%, signal=37%	FAS/FASLG/HLA-DRA/HLA-DRB1/HLA-DRB5
WP_WNT_SIGNALING_PATHWAY_AND_PLURIPOTENCY	WP_WNT_SIGNALING_PATHWAY_AND_PLURIPOTENCY	93	0.423144	1.28677	0.0784314	0.274411	0.221492	3494	tags=33%, list=21%, signal=26%	EP300/FRAT1/DVL3/CREBBP/CCND3/PRKCD/PPP2R5E/CD44/MYC/AXIN1/PRKCB/LDLR/FZD7/PAFAH1B1/RHOA/AXIN2/PRKCZ/FZD2/LEF1/PPP2R1A/JUN/PRKCE/CTNNB1/WNT1/WNT5B/DVL2/WNT9B/WNT2/FZD3/TCF7L2/DVL1
REACTOME_OTHER_SEMAPHORIN_INTERACTIONS	REACTOME_OTHER_SEMAPHORIN_INTERACTIONS	18	0.632011	1.41787	0.0785124	0.274411	0.221492	1341	tags=22%, list=8%, signal=20%	SEMA4D/PTPRC/SEMA4A/PLXNC1
PID_IL8_CXCR2_PATHWAY	PID_IL8_CXCR2_PATHWAY	33	0.554882	1.38214	0.0786241	0.274411	0.221492	1869	tags=42%, list=11%, signal=38%	PLCB2/LYN/RAC2/PIK3CG/CXCR2/HCK/DOCK2/CBL/GNAI2/CXCL8/AKT1/PRKCB/FGR/ARRB2
WP_REGULATION_OF_WNTBCATENIN_SIGNALING_BY_SMALL_MOLECULE_COMPOUNDS	WP_REGULATION_OF_WNTBCATENIN_SIGNALING_BY_SMALL_MOLECULE_COMPOUNDS	16	0.647344	1.42149	0.0789474	0.27488	0.22187	2929	tags=56%, list=18%, signal=46%	TCF4/AXIN1/MBOAT1/FZD7/LEF1/LRP1/CTNNB1/WNT1/DVL2
REACTOME_TRANSCRIPTIONAL_REGULATION_OF_GRANULOPOIESIS	REACTOME_TRANSCRIPTIONAL_REGULATION_OF_GRANULOPOIESIS	30	0.55334	1.36762	0.0790698	0.27488	0.22187	2921	tags=57%, list=18%, signal=47%	CSF3R/EP300/CEBPB/RXRA/STAT3/SPI1/KMT2A/MYC/GATA2/IL6R/CDKN1A/LEF1/TFDP1/RARA/CEBPA/CREB1/CDK4
WP_PHOSPHODIESTERASES_IN_NEURONAL_FUNCTION	WP_PHOSPHODIESTERASES_IN_NEURONAL_FUNCTION	46	0.51226	1.3768	0.0792079	0.27488	0.22187	3799	tags=33%, list=23%, signal=25%	ADCY4/ADCY3/ADCY7/PDE4C/GUCY1A1/PDE5A/PDE1B/ADORA2A/GRIN2B/PDE4D/GRIN2A/CREB1/ADCY2/PDE4B/PDE6G
WP_APOPTOSIS_MODULATION_AND_SIGNALING	WP_APOPTOSIS_MODULATION_AND_SIGNALING	88	0.416984	1.26277	0.079235	0.27488	0.22187	2732	tags=38%, list=17%, signal=31%	HSPA1A/CFLAR/IRAK1/FOS/TNFRSF1A/FADD/MAP3K5/NFKBIA/APAF1/NFKB1/MCL1/TNFRSF25/BLK/MYD88/IL1R2/HTRA2/TNFRSF10B/BAK1/CAPNS1/BCL2L1/TNFRSF1B/TOLLIP/TRADD/MAP3K14/IKBKB/DFFA/JUN/XIAP/CASP2/MADD/BCL2L2/MAPK3/RIPK1
WP_METHIONINE_DE_NOVO_AND_SALVAGE_PATHWAY	WP_METHIONINE_DE_NOVO_AND_SALVAGE_PATHWAY	21	-0.671095	-1.40075	0.0796964	0.276065	0.222827	1422	tags=29%, list=9%, signal=26%	AMD1/SMS/ODC1/APIP/ENOPH1/TXN
REACTOME_RNA_POLYMERASE_I_TRANSCRIPTION_TERMINATION	REACTOME_RNA_POLYMERASE_I_TRANSCRIPTION_TERMINATION	30	-0.620404	-1.39519	0.0804196	0.277875	0.224288	2949	tags=50%, list=18%, signal=41%	POLR1C/POLR2L/ERCC3/POLR1D/TWISTNB/GTF2H3/CDK7/POLR2K/TAF1B/TTF1/POLR2H/POLR2F/CCNH/POLR1E/GTF2H5
WP_PROSTAGLANDIN_SYNTHESIS_AND_REGULATION	WP_PROSTAGLANDIN_SYNTHESIS_AND_REGULATION	40	-0.578459	-1.3848	0.0804598	0.277875	0.224288	531	tags=18%, list=3%, signal=17%	ANXA2/ANXA3/PTGER4/PTGDS/S100A6/AKR1C3/ANXA1
KEGG_OOCYTE_MEIOSIS	KEGG_OOCYTE_MEIOSIS	110	-0.470168	-1.28552	0.0806697	0.278029	0.224412	1940	tags=21%, list=12%, signal=19%	MAD2L1/AURKA/CUL1/YWHAH/PPP1CB/CDC23/YWHAQ/PPP3R1/CDC16/SKP1/PTTG1/SLK/PPP2CA/PPP1CC/SMC3/ANAPC10/PPP2R5C/ANAPC4/PPP3CB/CDC26/CALM2/ANAPC13/RBX1
REACTOME_CS_DS_DEGRADATION	REACTOME_CS_DS_DEGRADATION	13	0.688886	1.41617	0.0807453	0.278029	0.224412	791	tags=23%, list=5%, signal=22%	VCAN/IDUA/IDS
WP_ENVELOPE_PROTEINS_AND_THEIR_POTENTIAL_ROLES_IN_EDMD_PHYSIOPATHOLOGY	WP_ENVELOPE_PROTEINS_AND_THEIR_POTENTIAL_ROLES_IN_EDMD_PHYSIOPATHOLOGY	45	0.504332	1.33842	0.0810127	0.278534	0.22482	2882	tags=36%, list=18%, signal=29%	ADCY4/SRF/ADCY3/TMEM43/ADCY7/LBR/SUN1/RHOA/EMD/SOS2/CFL1/GRB2/TGFB3/MAPK3/SMAD3/TAZ
REACTOME_GENE_SILENCING_BY_RNA	REACTOME_GENE_SILENCING_BY_RNA	73	-0.502184	-1.31028	0.0812102	0.278797	0.225033	1695	tags=30%, list=10%, signal=27%	NUP54/NUP93/POLR2K/POLR2I/TSNAX/POLR2C/PRKRA/BCDIN3D/AGO4/TDRD1/POLR2H/NUP42/POLR2F/NUP133/NUP107/POLR2G/POLR2B/RAN/NUP88/NUP37/HENMT1/HSP90AA1
REACTOME_ROLE_OF_PHOSPHOLIPIDS_IN_PHAGOCYTOSIS	REACTOME_ROLE_OF_PHOSPHOLIPIDS_IN_PHAGOCYTOSIS	24	0.595222	1.39565	0.081448	0.279198	0.225356	3001	tags=58%, list=18%, signal=48%	ITPR3/SYK/PLCG2/AHCYL1/FCGR2A/PRKCD/ITPR1/PIK3R2/ITPR2/PRKCE/PLA2G6/FCGR3A/PLCG1/PLD3
PID_REELIN_PATHWAY	PID_REELIN_PATHWAY	28	0.573213	1.39049	0.0818182	0.280051	0.226045	3354	tags=46%, list=20%, signal=37%	MAP3K11/ARHGEF2/CBL/CDK5R1/AKT1/FYN/RAPGEF1/PAFAH1B1/LRPAP1/GRIN2B/GRIN2A/MAP2K7/NCK2
REACTOME_O_LINKED_GLYCOSYLATION	REACTOME_O_LINKED_GLYCOSYLATION	100	0.410055	1.25654	0.082153	0.280781	0.226633	5428	tags=39%, list=33%, signal=26%	THBS1/CFP/B4GALT5/GALNT4/ST6GALNAC2/POFUT2/ST3GAL1/B3GNTL1/ST3GAL4/ADAMTSL3/POMGNT2/ADAMTS13/ST6GALNAC4/GALNT3/THSD7A/ADAMTS7/ST3GAL2/DAG1/B3GNT8/POMT1/POMT2/B3GNT3/ADAMTS2/SBSPON/GALNT17/ADAMTSL4/GALNT10/B3GNT4/GCNT3/ADAMTSL2/POMK/MUC13/MUC20/MUC5AC/GALNT2/SEMA5B/ADAMTS14/GALNT8/GALNT15
PID_ERBB4_PATHWAY	PID_ERBB4_PATHWAY	36	0.542238	1.35906	0.0826873	0.282189	0.22777	3697	tags=47%, list=22%, signal=37%	PIK3CD/STAT5B/STAT5A/DLG4/FYN/PIK3R2/NCOR1/GRIN2B/GRB2/MAPK3/ITCH/CBFA2T3/LRIG1/SHC1/EREG/PIK3CB/MAPK1
REACTOME_CELL_EXTRACELLULAR_MATRIX_INTERACTIONS	REACTOME_CELL_EXTRACELLULAR_MATRIX_INTERACTIONS	17	0.640657	1.42467	0.0833333	0.282596	0.228098	1858	tags=29%, list=11%, signal=26%	ACTN1/LIMS1/ACTG1/TESK1/PXN
REACTOME_ERYTHROPOIETIN_ACTIVATES_PHOSPHOINOSITIDE_3_KINASE_PI3K_	REACTOME_ERYTHROPOIETIN_ACTIVATES_PHOSPHOINOSITIDE_3_KINASE_PI3K_	11	0.696452	1.38038	0.0833333	0.282596	0.228098	1826	tags=55%, list=11%, signal=49%	PIK3CD/LYN/PIK3CG/IRS2/PIK3R5/EPOR
REACTOME_RIP_MEDIATED_NFKB_ACTIVATION_VIA_ZBP1	REACTOME_RIP_MEDIATED_NFKB_ACTIVATION_VIA_ZBP1	17	0.640544	1.42441	0.0833333	0.282596	0.228098	2092	tags=59%, list=13%, signal=51%	ZBP1/NFKBIA/IKBKG/NFKB1/MYD88/RELA/RIPK3/NFKB2/TICAM1/IKBKB
WP_MAMMARY_GLAND_DEVELOPMENT_PATHWAY_EMBRYONIC_DEVELOPMENT_STAGE_1_OF_4	WP_MAMMARY_GLAND_DEVELOPMENT_PATHWAY_EMBRYONIC_DEVELOPMENT_STAGE_1_OF_4	15	0.651472	1.39933	0.0835031	0.282596	0.228098	1013	tags=20%, list=6%, signal=19%	ALPL/AKT1/MYC
KEGG_CELL_CYCLE	KEGG_CELL_CYCLE	121	-0.465397	-1.29562	0.083958	0.282596	0.228098	1952	tags=21%, list=12%, signal=18%	ORC4/MAD2L1/STAG1/ORC5/CUL1/YWHAH/GSK3B/CCND2/CDC23/ORC3/YWHAQ/CDC16/SKP1/PTTG1/CCNH/BUB3/SMC3/ANAPC10/RAD21/ANAPC4/HDAC2/E2F3/CDC26/ANAPC13/RBX1
PID_HIF1_TFPATHWAY	PID_HIF1_TFPATHWAY	63	0.451119	1.28735	0.0839895	0.282596	0.228098	2415	tags=37%, list=15%, signal=31%	EP300/ITGB2/FOS/CXCR4/SP1/CREBBP/FURIN/MCL1/AKT1/GATA2/PKM/ALDOA/PGM1/ENO1/ENG/PFKFB3/PGK1/PLIN2/EGLN1/PFKL/BHLHE40/NDRG1/JUN
REACTOME_FOLDING_OF_ACTIN_BY_CCT_TRIC	REACTOME_FOLDING_OF_ACTIN_BY_CCT_TRIC	10	-0.764198	-1.4291	0.0840164	0.282596	0.228098	1049	tags=40%, list=6%, signal=37%	CCT4/CCT6A/CCT8/CCT2
REACTOME_ACTIVATION_OF_MATRIX_METALLOPROTEINASES	REACTOME_ACTIVATION_OF_MATRIX_METALLOPROTEINASES	27	0.574664	1.38536	0.0840909	0.282596	0.228098	1663	tags=22%, list=10%, signal=20%	MMP9/TIMP1/FURIN/MMP25/TIMP2/COL18A1
WP_EXTRACELLULAR_VESICLEMEDIATED_SIGNALING_IN_RECIPIENT_CELLS	WP_EXTRACELLULAR_VESICLEMEDIATED_SIGNALING_IN_RECIPIENT_CELLS	28	0.566271	1.37365	0.0840909	0.282596	0.228098	2819	tags=36%, list=17%, signal=30%	RAF1/AKT1/AXIN1/MFGE8/PIK3R5/TGFBR3/TGFBR2/TGFB3/CTNNB1/SMAD3
WP_TLR4_SIGNALING_AND_TOLERANCE	WP_TLR4_SIGNALING_AND_TOLERANCE	27	0.57457	1.38514	0.0840909	0.282596	0.228098	2732	tags=52%, list=17%, signal=43%	IRAK1/NFKBIA/IKBKG/NFKB1/IRF3/INPP5D/CXCL8/IKBKE/IRF7/MYD88/TICAM1/IKBKB/TIRAP/RIPK1
REACTOME_MTORC1_MEDIATED_SIGNALLING	REACTOME_MTORC1_MEDIATED_SIGNALLING	23	-0.653931	-1.39259	0.0842491	0.282596	0.228098	1644	tags=39%, list=10%, signal=35%	LAMTOR4/RHEB/LAMTOR5/RRAGD/RPS6KB1/LAMTOR2/EIF4B/RPS6/LAMTOR3
PID_INTEGRIN5_PATHWAY	PID_INTEGRIN5_PATHWAY	14	0.66956	1.39299	0.0843621	0.282596	0.228098	666	tags=14%, list=4%, signal=14%	ITGB7/PLAUR
PID_PTP1B_PATHWAY	PID_PTP1B_PATHWAY	50	0.488853	1.3245	0.084399	0.282596	0.228098	1781	tags=34%, list=11%, signal=30%	TYK2/PTPN1/STAT5B/LYN/CSF1R/ITGA2B/STAT3/HCK/STAT5A/FCGR2A/AKT1/BLK/CSK/FYN/CAPN1/RHOA/FGR
WP_MAPK_PATHWAY_IN_CONGENITAL_THYROID_CANCER	WP_MAPK_PATHWAY_IN_CONGENITAL_THYROID_CANCER	15	0.64973	1.39559	0.0855397	0.286	0.230846	4110	tags=67%, list=25%, signal=50%	FOS/RAF1/MYC/SOS2/JUN/MAPK3/ELK1/SHC1/MAP2K2/MAP2K1
REACTOME_INOSITOL_PHOSPHATE_METABOLISM	REACTOME_INOSITOL_PHOSPHATE_METABOLISM	43	0.51179	1.34187	0.0862944	0.287761	0.232267	1157	tags=23%, list=7%, signal=22%	PLCB2/INPPL1/PLCG2/ITPK1/IMPA2/PLCH2/INPP5D/ITPKB/IP6K1/PLCD1
BIOCARTA_IL6_PATHWAY	BIOCARTA_IL6_PATHWAY	21	0.604975	1.40104	0.0863158	0.287761	0.232267	2955	tags=52%, list=18%, signal=43%	CEBPB/JAK1/FOS/STAT3/SRF/RAF1/IL6R/GRB2/JUN/MAPK3/ELK1
WP_NUCLEAR_RECEPTORS	WP_NUCLEAR_RECEPTORS	35	0.540646	1.35375	0.086514	0.287923	0.232399	3918	tags=31%, list=24%, signal=24%	RXRA/NR1H2/RXRB/NR2C2/RXRG/RARA/ESRRA/THRA/VDR/NR2E1/NR4A2
REACTOME_FGFR2_LIGAND_BINDING_AND_ACTIVATION	REACTOME_FGFR2_LIGAND_BINDING_AND_ACTIVATION	16	-0.689637	-1.37891	0.0866142	0.287923	0.232399	113	tags=12%, list=1%, signal=12%	FGF3/FGFBP2
BIOCARTA_BARR_MAPK_PATHWAY	BIOCARTA_BARR_MAPK_PATHWAY	13	0.681314	1.4006	0.0869565	0.288109	0.232548	4110	tags=54%, list=25%, signal=40%	RAF1/KCNA3/MAPK3/GNAS/MAPK1/MAP2K2/MAP2K1
BIOCARTA_CDK5_PATHWAY	BIOCARTA_CDK5_PATHWAY	13	0.68063	1.3992	0.0869565	0.288109	0.232548	4110	tags=69%, list=25%, signal=52%	CDK5R1/RAF1/DPM2/MAPK3/NGFR/EGR1/MAPK1/MAP2K2/MAP2K1
REACTOME_REGULATION_OF_KIT_SIGNALING	REACTOME_REGULATION_OF_KIT_SIGNALING	16	0.640373	1.40618	0.0870445	0.288109	0.232548	2408	tags=44%, list=15%, signal=37%	LYN/CBL/FYN/PTPN6/SOCS1/SH2B3/GRB2
KEGG_PANCREATIC_CANCER	KEGG_PANCREATIC_CANCER	68	0.448407	1.28936	0.0873016	0.288546	0.232901	2921	tags=34%, list=18%, signal=28%	PIK3CD/JAK1/RAC2/PIK3CG/STAT3/IKBKG/NFKB1/ARAF/RAF1/AKT1/STAT1/RELA/RALGDS/PIK3R2/PIK3R5/BCL2L1/IKBKB/RALB/TGFBR2/TGFB3/MAPK3/SMAD3/CDK4
PID_PDGFRA_PATHWAY	PID_PDGFRA_PATHWAY	22	0.602546	1.39973	0.0879828	0.289966	0.234048	2955	tags=36%, list=18%, signal=30%	JAK1/FOS/SRF/RAPGEF1/GRB2/JUN/PLCG1/ELK1
REACTOME_BASIGIN_INTERACTIONS	REACTOME_BASIGIN_INTERACTIONS	22	0.599643	1.39298	0.0879828	0.289966	0.234048	1408	tags=23%, list=9%, signal=21%	BSG/SLC16A3/SLC7A7/SLC7A5/SLC7A6
WP_TYPE_I_COLLAGEN_SYNTHESIS_IN_THE_CONTEXT_OF_OSTEOGENESIS_IMPERFECTA	WP_TYPE_I_COLLAGEN_SYNTHESIS_IN_THE_CONTEXT_OF_OSTEOGENESIS_IMPERFECTA	30	0.546699	1.3512	0.0883721	0.290834	0.234748	5224	tags=53%, list=32%, signal=36%	COLGALT1/PLOD1/P4HB/ITPR1/MBTPS1/WNT1/P3H1/P4HA2/SERPINH1/FKBP10/SP7/ADAMTS2/FZD1/LRP6/PLOD2/CRTAP
REACTOME_CELL_JUNCTION_ORGANIZATION	REACTOME_CELL_JUNCTION_ORGANIZATION	84	0.416712	1.25701	0.0899183	0.295501	0.238515	3464	tags=19%, list=21%, signal=15%	ACTN1/CLDN5/CTNNA1/LIMS1/ACTG1/CLDN15/TESK1/ANG/PXN/CLDN9/PARD6A/CLDN14/CTNNB1/CLDN8/ACTB/NECTIN3
BIOCARTA_TGFB_PATHWAY	BIOCARTA_TGFB_PATHWAY	19	0.616984	1.39383	0.090535	0.297104	0.239809	2819	tags=32%, list=17%, signal=26%	EP300/CREBBP/TGFBR2/TGFB3/MAPK3/SMAD3
