# Supplementary material for: Bioinformatics analysis of diagnostic biomarkers for Alzheimer's disease in peripheral blood based on sex differences and support vector machine algorithm
Source: Hereditas. 2022 Oct 4;159:38. doi: 10.1186/s41065-022-00252-x (PMC9531459; doi:10.1186/s41065-022-00252-x)
Supplement: Supplementary file 7 — Additional file 7: Supplementary Data 7. GSEA in males. [file 41065_2022_252_MOESM7_ESM.xlsx]

## Sheet: Sheet 1
ID of male	Description	setSize	enrichmentScore	NES	pvalue	p.adjust	qvalues	rank	leading_edge	core_enrichment
REACTOME_CELL_CYCLE_MITOTIC	REACTOME_CELL_CYCLE_MITOTIC	483	-0.459126	-1.602	0.00164745	0.037785	0.0313603	2143	tags=24%, list=13%, signal=21%	PSMD7/RBL2/NME7/CENPK/NCAPH/PSMA1/PPP1CB/MAD2L1/DYNC1I2/CNTRL/NIPBL/STAG1/ITGB3BP/CCP110/MAPRE1/BORA/PPP1R12A/PSMD12/CENPN/TAOK1/CCND2/MCM3/DYNLL1/YWHAG/PRKCA/CEP63/PTTG1/HAUS1/PPP2R5C/NUP42/ZW10/NUP133/CDC23/HSP90AB1/TUBGCP5/PSMD10/VRK1/TUBB2A/RAB2A/CCNH/CHMP4A/PSMF1/HAUS2/XPO1/NUP54/NUP160/JAK2/ORC3/MYC/PSMC5/PDS5A/RFC4/NUP155/SPAST/RPA1/E2F5/PSME4/PSMB7/PSMC1/NUP107/PPP2CA/CKS1B/LMNB1/LEMD3/PS…
REACTOME_METABOLISM_OF_AMINO_ACIDS_AND_DERIVATIVES	REACTOME_METABOLISM_OF_AMINO_ACIDS_AND_DERIVATIVES	338	-0.636403	-2.16041	0.00170358	0.037785	0.0313603	1490	tags=28%, list=9%, signal=26%	PSMD10/PDHA1/RPLP1/GLUD1/PDHX/MCCC1/PSMF1/RPL32/KYNU/PPM1K/HIBADH/ADO/MTAP/RPL27A/PSMC5/IDO1/PSME4/PSMB7/PSMC1/ENOPH1/HIBCH/RPS23/PSME2/DLD/RPL23A/PSMA5/RPL14/RPS19/APIP/RPL34/PSMB6/RPL13A/PSMD14/RPL9/SERINC1/RPL41/PSMD6/RPS14/EEF1E1/RPS15A/RPL37A/RPS10/RPS12/PSMA2/RPS29/RPL7A/RPL15/RPL3/PSMC6/ODC1/PDHB/RPL27/NDUFAB1/RPS13/RPS18/RPL26L1/RPL22/RPL4/RPL30/ACAT1/RPL10A/RPS6/RPL12/PSMA3/RPS26/RPL6/RP…
REACTOME_SIGNALING_BY_ROBO_RECEPTORS	REACTOME_SIGNALING_BY_ROBO_RECEPTORS	209	-0.715515	-2.32544	0.0017094	0.037785	0.0313603	1149	tags=39%, list=7%, signal=37%	RPL27A/PSMC5/UPF3A/PSME4/PSMB7/PSMC1/UPF2/GSPT2/RPS23/PSME2/RPL23A/PSMA5/RPL14/RPS19/RPL34/PSMB6/RPL13A/PSMD14/RPL9/RPL41/PSMD6/ELOC/RPS14/RPS15A/RPL37A/UPF3B/RPS10/PABPC1/RPS12/PSMA2/RPS29/RPL7A/RPL15/RPL3/PSMC6/NCK1/RPL27/MAGOH/NELL2/GSPT1/RPS13/RPS18/RPL26L1/RPL22/RPL4/RPL30/RPL10A/RPS6/RPL12/PSMA3/RPS26/RPL6/RPL35/PSMA6/PSMB1/RBX1/RPL7/RPL35A/PSMC2/RPS28/RPS20/RPL24/RPL11/SEM1/RPS27L/RPL39/RP…
REACTOME_M_PHASE	REACTOME_M_PHASE	343	-0.490038	-1.66123	0.00171233	0.037785	0.0313603	2096	tags=26%, list=13%, signal=23%	NME7/CENPK/NCAPH/PSMA1/MAD2L1/DYNC1I2/CNTRL/NIPBL/STAG1/ITGB3BP/CCP110/MAPRE1/PSMD12/CENPN/TAOK1/DYNLL1/YWHAG/PRKCA/CEP63/PTTG1/HAUS1/PPP2R5C/NUP42/ZW10/NUP133/CDC23/TUBGCP5/PSMD10/VRK1/TUBB2A/RAB2A/CHMP4A/PSMF1/HAUS2/XPO1/NUP54/NUP160/PSMC5/PDS5A/NUP155/SPAST/PSME4/PSMB7/PSMC1/NUP107/PPP2CA/LMNB1/LEMD3/PSME2/KIF2A/PSMA5/OFD1/LPIN1/RAN/PSMB6/RAD21/PSMD14/ANAPC10/MIS12/SMC3/PSMD6/ENSA/ANAPC16/ANAP…
REACTOME_REGULATION_OF_EXPRESSION_OF_SLITS_AND_ROBOS	REACTOME_REGULATION_OF_EXPRESSION_OF_SLITS_AND_ROBOS	164	-0.746824	-2.38049	0.00171821	0.037785	0.0313603	1149	tags=48%, list=7%, signal=45%	RPL27A/PSMC5/UPF3A/PSME4/PSMB7/PSMC1/UPF2/GSPT2/RPS23/PSME2/RPL23A/PSMA5/RPL14/RPS19/RPL34/PSMB6/RPL13A/PSMD14/RPL9/RPL41/PSMD6/ELOC/RPS14/RPS15A/RPL37A/UPF3B/RPS10/PABPC1/RPS12/PSMA2/RPS29/RPL7A/RPL15/RPL3/PSMC6/RPL27/MAGOH/GSPT1/RPS13/RPS18/RPL26L1/RPL22/RPL4/RPL30/RPL10A/RPS6/RPL12/PSMA3/RPS26/RPL6/RPL35/PSMA6/PSMB1/RBX1/RPL7/RPL35A/PSMC2/RPS28/RPS20/RPL24/RPL11/SEM1/RPS27L/RPL39/RPS4X/RPS27/R…
REACTOME_HIV_INFECTION	REACTOME_HIV_INFECTION	221	-0.507756	-1.664	0.00172117	0.037785	0.0313603	1587	tags=27%, list=10%, signal=24%	TAF1/NUP42/NUP133/POLR2H/PSMD10/CD28/SUPT16H/POLR2C/CCNH/CHMP4A/PSMF1/NCBP1/XRCC5/XPO1/NUP54/NUP160/GTF2E1/PSMC5/POLR2G/NUP155/CUL5/PSME4/PSMB7/PSMC1/NUP107/TAF15/TAF12/NMT2/TAF7/PSME2/PSMA5/RAN/PSMB6/PSMD14/GTF2E2/PSMD6/ELOC/POLR2B/PSMA2/KPNB1/PSMC6/GTF2A2/NUP37/AP1S2/PSIP1/B2M/GTF2F2/NUP88/PSMA3/CHMP5/GTF2B/PSMA6/PSMB1/RBX1/GTF2H5/PSMC2/SEM1/PSMA4/RPS27A
REACTOME_NEDDYLATION	REACTOME_NEDDYLATION	222	-0.518174	-1.69754	0.00172414	0.037785	0.0313603	2761	tags=32%, list=17%, signal=27%	SOCS2/FBXO21/FBXL3/PSMC3/KLHL9/FBXO11/CUL1/FBXO7/PUM2/FBXW8/RNF7/DCAF16/KLHL2/FEM1C/KLHL5/SKP1/FBXW7/FBXL19/PSMD7/PSMA1/CUL2/PSMD12/DCUN1D4/KCTD6/CUL4A/NEDD8/FBXL16/COMMD2/WSB2/ASB8/PSMD10/COPS8/FBXL13/PSMF1/RBBP7/DCAF6/KLHL42/UBE2D3/PSMC5/CUL5/PSME4/PSMB7/PSMC1/PSME2/COMMD8/PSMA5/COP1/DCUN1D5/PSMB6/PSMD14/PSMD6/COMMD1/ELOC/COMMD10/NAE1/COPS3/PSMA2/COPS4/PSMC6/UCHL3/PSMA3/COMMD3/PSMA6/COPS5/PSMB1…
REACTOME_MITOTIC_G2_G2_M_PHASES	REACTOME_MITOTIC_G2_G2_M_PHASES	192	-0.496812	-1.59914	0.00172712	0.037785	0.0313603	2218	tags=27%, list=13%, signal=24%	SKP1/PPP2R2A/PSMD7/NME7/PSMA1/PPP1CB/DYNC1I2/CNTRL/CCP110/MAPRE1/BORA/PPP1R12A/PSMD12/DYNLL1/YWHAG/CEP63/HAUS1/HSP90AB1/TUBGCP5/PSMD10/TUBB2A/CCNH/PSMF1/HAUS2/XPO1/PSMC5/PSME4/PSMB7/PSMC1/PPP2CA/PSME2/PSMA5/OFD1/PSMB6/PSMD14/PSMD6/PSMA2/TUBB1/E2F3/OPTN/PSMC6/PCM1/PSMA3/CETN2/PSMA6/PSMB1/RBX1/PSMC2/HSP90AA1/SEM1/PSMA4/RPS27A
REACTOME_RRNA_PROCESSING	REACTOME_RRNA_PROCESSING	200	-0.724506	-2.34569	0.00172712	0.037785	0.0313603	1241	tags=42%, list=8%, signal=39%	EXOSC9/DDX21/NOP56/RPL27A/RPP40/EXOSC3/THUMPD1/UTP11/WDR12/DDX47/UTP3/RPS23/EXOSC1/RPL23A/EXOSC7/RPL14/RPS19/RPL34/RPL13A/RPL9/MPHOSPH10/RPL41/RPS14/NOL11/PRORP/EXOSC8/RPS15A/DKC1/FBL/RPL37A/NOP58/EBNA1BP2/RPS10/RPS12/LTV1/NCL/TRMT112/RPS29/DIMT1/RPL7A/RPL15/MTREX/EMG1/RPL3/WDR75/NOP10/RPL27/GNL3/UTP6/RPS13/RPS18/RIOK2/RPL26L1/RPL22/RPL4/RPL30/RPL10A/RPS6/RPL12/RPS26/RPL6/RPL35/RPL7/RPL35A/RPS28/…
REACTOME_SEPARATION_OF_SISTER_CHROMATIDS	REACTOME_SEPARATION_OF_SISTER_CHROMATIDS	181	-0.582026	-1.87036	0.00172712	0.037785	0.0313603	2084	tags=34%, list=13%, signal=30%	TUBA4A/NDC80/CLIP1/NSL1/PSMD7/CENPK/PSMA1/MAD2L1/DYNC1I2/STAG1/ITGB3BP/MAPRE1/PSMD12/CENPN/TAOK1/DYNLL1/PTTG1/PPP2R5C/ZW10/NUP133/CDC23/PSMD10/TUBB2A/PSMF1/XPO1/NUP160/PSMC5/PDS5A/PSME4/PSMB7/PSMC1/NUP107/PPP2CA/PSME2/KIF2A/PSMA5/PSMB6/RAD21/PSMD14/ANAPC10/MIS12/SMC3/PSMD6/ANAPC16/ANAPC4/BUB3/CDC16/PSMA2/TUBB1/PSMC6/UBE2E1/NUP37/PPP1CC/CDC26/PSMA3/PSMA6/PSMB1/PSMC2/SEM1/RPS27/PSMA4/RPS27A
REACTOME_MRNA_SPLICING	REACTOME_MRNA_SPLICING	185	-0.593194	-1.90942	0.00173611	0.037785	0.0313603	1785	tags=36%, list=11%, signal=33%	CDC40/SNW1/WDR33/LSM8/HNRNPH2/SF3B1/PPIH/PPIL1/CPSF3/HNRNPA0/POLR2H/SNRPD3/SF3A3/POLR2C/PCF11/NCBP1/HNRNPD/PRPF38A/DDX5/PRPF40A/HNRNPC/SRSF7/POLR2G/SMNDC1/SRSF3/PPIL3/ISY1/BUD31/U2SURP/HNRNPR/CDC5L/HNRNPU/DHX15/WBP4/SRSF5/POLR2B/SNRNP27/UPF3B/ZRSR2/SNRPN/SRSF6/LSM7/SNRPF/RBM17/MTREX/YBX1/PPWD1/PAPOLA/SNRPA1/CWC27/LSM5/SRSF1/SYF2/MAGOH/TRA2B/GTF2F2/PLRG1/SNRPD2/HSPA8/CWC15/SF3B6/SNRPB2/DNAJC8/SLU7…
REACTOME_MITOTIC_METAPHASE_AND_ANAPHASE	REACTOME_MITOTIC_METAPHASE_AND_ANAPHASE	226	-0.550818	-1.80874	0.00173913	0.037785	0.0313603	2345	tags=32%, list=14%, signal=28%	TUBA4A/NDC80/CLIP1/NSL1/PPP2R2A/PSMD7/CENPK/PSMA1/MAD2L1/DYNC1I2/STAG1/ITGB3BP/MAPRE1/PSMD12/CENPN/TAOK1/DYNLL1/PTTG1/PPP2R5C/ZW10/NUP133/CDC23/PSMD10/VRK1/TUBB2A/CHMP4A/PSMF1/XPO1/NUP54/NUP160/PSMC5/PDS5A/NUP155/SPAST/PSME4/PSMB7/PSMC1/NUP107/PPP2CA/LMNB1/LEMD3/PSME2/KIF2A/PSMA5/RAN/PSMB6/RAD21/PSMD14/ANAPC10/MIS12/SMC3/PSMD6/ANAPC16/ANAPC4/BUB3/CDC16/PSMA2/TUBB1/KPNB1/PSMC6/UBE2E1/NUP37/PPP1CC/…
REACTOME_PROCESSING_OF_CAPPED_INTRON_CONTAINING_PRE_MRNA	REACTOME_PROCESSING_OF_CAPPED_INTRON_CONTAINING_PRE_MRNA	236	-0.580798	-1.91333	0.00173913	0.037785	0.0313603	1592	tags=34%, list=10%, signal=31%	CDC40/SNW1/WDR33/LSM8/HNRNPH2/SF3B1/PPIH/NUP42/PPIL1/FYTTD1/NUP133/CPSF3/HNRNPA0/POLR2H/SNRPD3/SF3A3/POLR2C/PCF11/NCBP1/HNRNPD/SLBP/PRPF38A/NUP54/NUP160/DDX5/THOC3/PRPF40A/HNRNPC/SRSF7/POLR2G/SMNDC1/NUP155/NUP107/SRSF3/PPIL3/THOC1/ISY1/BUD31/U2SURP/HNRNPR/CDC5L/HNRNPU/DHX15/WBP4/SRSF5/POLR2B/SNRNP27/UPF3B/ZRSR2/SNRPN/SRSF6/LSM7/SNRPF/RBM17/MTREX/YBX1/PPWD1/PAPOLA/SNRPA1/CWC27/NUP37/LSM5/SRSF1/SYF…
REACTOME_TRANSLATION	REACTOME_TRANSLATION	272	-0.723919	-2.41397	0.0017452	0.037785	0.0313603	1169	tags=42%, list=7%, signal=40%	MRPL45/MRPL15/RPL27A/MRPL40/MRPS23/EIF3I/MRPS9/SRP9/EIF3A/MRPS35/MRPL24/GSPT2/MRPL46/SRP72/MRPS28/RPS23/EEF1A1/MRPL35/RPL23A/RPL14/PPA2/RPS19/EIF3D/MRPL58/MRPL48/SRP54/SRPRB/RPL34/RPL13A/SSR1/MRPL17/MRPL13/RPL9/RPL41/MRPL39/RPS14/EEF1E1/MRPL21/EEF1G/MRPS17/RPS15A/RPL37A/MRPL18/SEC61G/MRPL36/MTIF2/RPS10/PABPC1/RPS12/MRPL32/EIF4B/TRMT112/RPS29/RPL7A/RPL15/EIF2S3/SEC11C/MRPL3/MRPL50/RPL3/EIF3M/MRPS3…
REACTOME_DISORDERS_OF_TRANSMEMBRANE_TRANSPORTERS	REACTOME_DISORDERS_OF_TRANSMEMBRANE_TRANSPORTERS	160	-0.494478	-1.5692	0.00174825	0.037785	0.0313603	1581	tags=19%, list=10%, signal=17%	NUP42/NUP133/PSMD10/PSMF1/DERL1/NUP54/NUP160/PSMC5/NUP155/PSME4/PSMB7/PSMC1/NUP107/PSME2/PSMA5/PSMB6/PSMD14/PSMD6/PSMA2/PSMC6/SLC35A1/NUP37/NUP88/PSMA3/PSMA6/PSMB1/PSMC2/SEM1/PSMA4/RPS27A
REACTOME_UB_SPECIFIC_PROCESSING_PROTEASES	REACTOME_UB_SPECIFIC_PROCESSING_PROTEASES	160	-0.504766	-1.60185	0.00174825	0.037785	0.0313603	1156	tags=20%, list=7%, signal=19%	MYC/PSMC5/BIRC2/PSME4/PSMB7/PSMC1/SMAD3/PSME2/USP10/PSMA5/IFIH1/PSMB6/PSMD14/POLB/PTEN/PSMD6/TOMM70/BIRC3/USP16/PTRH2/TOMM20/PSMA2/VDAC3/PSMC6/USP49/PSMA3/PSMA6/PSMB1/PSMC2/SEM1/PSMA4/RPS27A
REACTOME_CELL_CYCLE_CHECKPOINTS	REACTOME_CELL_CYCLE_CHECKPOINTS	249	-0.544343	-1.80342	0.00175747	0.037785	0.0313603	2268	tags=29%, list=14%, signal=25%	CLIP1/RBBP8/NSL1/BLM/PSMD7/CENPK/PSMA1/MAD2L1/DYNC1I2/ITGB3BP/YWHAH/MAPRE1/PSMD12/CENPN/TAOK1/BRCC3/MCM3/UIMC1/DYNLL1/YWHAG/PPP2R5C/ZW10/NUP133/CDC23/PSMD10/PSMF1/XPO1/NUP160/ORC3/PSMC5/RFC4/RPA1/PSME4/PSMB7/PSMC1/NUP107/PPP2CA/ATM/YWHAQ/PSME2/TOPBP1/KIF2A/MCM8/PSMA5/COP1/PSMB6/UBE2N/PSMD14/ANAPC10/MIS12/PSMD6/ANAPC16/RPA2/ANAPC4/BUB3/CDC16/PSMA2/PSMC6/UBE2E1/NUP37/UBE2V2/PPP1CC/CDC26/PSMA3/PSMA6…
REACTOME_INTERLEUKIN_1_FAMILY_SIGNALING	REACTOME_INTERLEUKIN_1_FAMILY_SIGNALING	135	-0.495363	-1.52692	0.00175747	0.037785	0.0313603	1490	tags=21%, list=9%, signal=20%	PSMD10/PTPN11/PSMF1/NKIRAS1/PSMC5/PSME4/PSMB7/PSMC1/SMAD3/PSME2/TBK1/PSMA5/PSMB6/UBE2N/PTPN4/PSMD14/PSMD6/PSMA2/PSMC6/PSMA3/PSMA6/CASP1/PSMB1/RBX1/PSMC2/S100A12/SEM1/PSMA4/RPS27A
REACTOME_THE_CITRIC_ACID_TCA_CYCLE_AND_RESPIRATORY_ELECTRON_TRANSPORT	REACTOME_THE_CITRIC_ACID_TCA_CYCLE_AND_RESPIRATORY_ELECTRON_TRANSPORT	154	-0.667303	-2.09843	0.00175747	0.037785	0.0313603	1779	tags=36%, list=11%, signal=32%	GLO1/NDUFAF4/ME2/PDK4/NDUFAF7/DLST/MPC2/PDHA1/NDUFA12/PDHX/COX14/SUCLA2/LDHA/SUCLG1/NDUFC1/NDUFA9/DLD/SDHD/SUCLG2/NDUFB6/NDUFA8/SCO1/NDUFS3/NDUFB5/NDUFV2/FH/COX6A1/ETFA/UQCRB/UQCRC2/ATP5MF/ATP5MG/PDHB/NDUFAF2/ATP5PD/TMEM126B/NDUFAB1/COX6C/ATP5ME/NDUFB2/ATP5PB/COX7B/ATP5F1C/UQCRH/COX16/UQCRQ/ATP5PF/NDUFS4/NDUFA4/LDHB/ATP5PO/COX7C/NDUFB3/NDUFS5/NDUFA1
REACTOME_MITOCHONDRIAL_TRANSLATION	REACTOME_MITOCHONDRIAL_TRANSLATION	94	-0.683653	-1.99548	0.00176678	0.037785	0.0313603	2113	tags=47%, list=13%, signal=41%	MRPS18B/MRPL42/MRPL53/MRPL1/DAP3/MRPS25/MRPS10/MRPS7/GFM1/MRPS30/MRPL57/MRPL14/MRPL45/MRPL15/MRPL40/MRPS23/MRPS9/MRPS35/MRPL24/MRPL46/MRPS28/MRPL35/MRPL58/MRPL48/MRPL17/MRPL13/MRPL39/MRPL21/MRPS17/MRPL18/MRPL36/MTIF2/MRPL32/MRPL3/MRPL50/MRPS33/MRPS21/MRPS31/MTIF3/MRPS22/MRPL33/MRPS18C/MRPL22/MRPL51
REACTOME_MITOTIC_G1_PHASE_AND_G1_S_TRANSITION	REACTOME_MITOTIC_G1_PHASE_AND_G1_S_TRANSITION	147	-0.558375	-1.73626	0.00176678	0.037785	0.0313603	1490	tags=23%, list=9%, signal=21%	PSMD10/CCNH/PSMF1/JAK2/ORC3/MYC/PSMC5/RPA1/E2F5/PSMB7/PSMC1/PPP2CA/CKS1B/PSME2/MCM8/PSMA5/POLE3/PSMB6/PSMD14/PRIM1/PSMD6/RPA2/PSMA2/E2F3/POLE4/PSMC6/PSMA3/PSMA6/PSMB1/RPA3/PSMC2/SEM1/PSMA4/RPS27A
REACTOME_S_PHASE	REACTOME_S_PHASE	156	-0.62749	-1.97762	0.00176678	0.037785	0.0313603	1559	tags=28%, list=9%, signal=26%	CDC23/PSMD10/CCNH/PSMF1/ORC3/MYC/PSMC5/PDS5A/RFC4/RPA1/E2F5/PSME4/PSMB7/PSMC1/CKS1B/PSME2/MCM8/PSMA5/POLE3/PSMB6/RAD21/PSMD14/PRIM1/ANAPC10/SMC3/PSMD6/ANAPC16/RPA2/ANAPC4/CDC16/PSMA2/POLE4/PSMC6/UBE2E1/CDC26/PSMA3/PSMA6/PSMB1/RBX1/RPA3/PSMC2/SEM1/PSMA4/RPS27A
REACTOME_TRANSCRIPTIONAL_REGULATION_BY_RUNX3	REACTOME_TRANSCRIPTIONAL_REGULATION_BY_RUNX3	95	-0.550412	-1.60939	0.00176678	0.037785	0.0313603	1866	tags=28%, list=11%, signal=25%	PSMD12/TEAD2/SNW1/HDAC4/SMAD4/PSMD10/PSMF1/MYC/PSMC5/PSMB7/PSMC1/SMAD3/PSME2/PSMA5/PSMB6/PSMD14/PSMD6/PSMA2/PSMC6/LEF1/PSMA3/PSMA6/PSMB1/PSMC2/SEM1/PSMA4/RPS27A
KEGG_SPLICEOSOME	KEGG_SPLICEOSOME	123	-0.63692	-1.93696	0.00176991	0.037785	0.0313603	1785	tags=40%, list=11%, signal=36%	CDC40/PRPF18/SNW1/LSM8/SF3B1/PPIH/PPIL1/SNRPD3/SF3A3/NCBP1/PRPF38A/DDX5/THOC3/PRPF40A/HNRNPC/SRSF7/SMNDC1/CCDC12/SRSF3/THOC1/ISY1/BUD31/U2SURP/CDC5L/HNRNPU/DHX15/SRSF5/SNRNP27/SRSF6/LSM7/SNRPF/RBM17/SNRPA1/LSM5/RBM25/SRSF1/SYF2/MAGOH/TRA2B/PLRG1/SNRPD2/HSPA8/CWC15/SF3B6/SNRPB2/SLU7/ZMAT2/LSM3/SNRPG
REACTOME_DNA_REPLICATION	REACTOME_DNA_REPLICATION	123	-0.668145	-2.03192	0.00176991	0.037785	0.0313603	1178	tags=28%, list=7%, signal=27%	ORC3/PSMC5/RFC4/RPA1/PSME4/PSMB7/PSMC1/PSME2/MCM8/PSMA5/POLE3/PSMB6/PSMD14/PRIM1/ANAPC10/PSMD6/ANAPC16/RPA2/ANAPC4/CDC16/PSMA2/E2F3/POLE4/PSMC6/UBE2E1/CDC26/PSMA3/PSMA6/PSMB1/RBX1/RPA3/PSMC2/SEM1/PSMA4/RPS27A
KEGG_HUNTINGTONS_DISEASE	KEGG_HUNTINGTONS_DISEASE	150	-0.659029	-2.05981	0.00177305	0.037785	0.0313603	1143	tags=25%, list=7%, signal=24%	SOD2/CASP3/POLR2G/NDUFC1/TFAM/NDUFA9/SDHD/NDUFB6/NDUFA8/NDUFS3/NDUFB5/NDUFV2/POLR2B/COX6A1/UQCRB/UQCRC2/VDAC3/HDAC2/ATP5PD/NDUFAB1/COX6C/NDUFB2/ATP5PB/COX7B/ATP5F1C/COX7A2/UQCRH/UQCRQ/SOD1/ATP5PF/NDUFS4/NDUFA4/ATP5PO/COX7C/UQCRHL/NDUFB3/NDUFS5/NDUFA1
REACTOME_SRP_DEPENDENT_COTRANSLATIONAL_PROTEIN_TARGETING_TO_MEMBRANE	REACTOME_SRP_DEPENDENT_COTRANSLATIONAL_PROTEIN_TARGETING_TO_MEMBRANE	112	-0.772467	-2.31161	0.00177305	0.037785	0.0313603	946	tags=56%, list=6%, signal=53%	SRP9/SRP72/RPS23/RPL23A/RPL14/RPS19/SRP54/SRPRB/RPL34/RPL13A/SSR1/RPL9/RPL41/RPS14/RPS15A/RPL37A/SEC61G/RPS10/RPS12/RPS29/RPL7A/RPL15/SEC11C/RPL3/SEC61B/RPL27/RPS13/RPS18/SRP19/RPL26L1/RPL22/RPL4/RPL30/RPL10A/RPS6/RPL12/RPS26/RPL6/SEC11A/RPL35/SRP14/RPL7/RPL35A/RPS28/RPS20/RPL24/RPL11/RPS27L/RPL39/RPS4X/RPS27/RPL5/RPS27A/RPS3A/RPS24/RPL23/RPS25/RPL36AL/RPS17/RPL21/RPL31/RPL17/RPL26
REACTOME_TRANSCRIPTIONAL_REGULATION_BY_RUNX2	REACTOME_TRANSCRIPTIONAL_REGULATION_BY_RUNX2	112	-0.563564	-1.68647	0.00177305	0.037785	0.0313603	1748	tags=28%, list=11%, signal=25%	SKP1/FBXW7/PSMD7/PSMA1/PSMD12/HDAC4/SMAD4/BAX/PSMD10/PSMF1/PSMC5/PSME4/PSMB7/PSMC1/PSME2/PSMA5/LGALS3/PSMB6/WWP1/PSMD14/PSMD6/PSMA2/PSMC6/PSMA3/PSMA6/PSMB1/RBX1/PSMC2/SEM1/PSMA4/RPS27A
KEGG_PARKINSONS_DISEASE	KEGG_PARKINSONS_DISEASE	98	-0.735433	-2.15837	0.0017762	0.037785	0.0313603	787	tags=34%, list=5%, signal=32%	CASP3/NDUFC1/NDUFA9/SDHD/NDUFB6/NDUFA8/PARK7/NDUFS3/NDUFB5/NDUFV2/COX6A1/UQCRB/UQCRC2/VDAC3/ATP5PD/NDUFAB1/COX6C/NDUFB2/ATP5PB/COX7B/ATP5F1C/COX7A2/UQCRH/UQCRQ/ATP5PF/NDUFS4/NDUFA4/ATP5PO/COX7C/UQCRHL/NDUFB3/NDUFS5/NDUFA1
REACTOME_ABC_FAMILY_PROTEINS_MEDIATED_TRANSPORT	REACTOME_ABC_FAMILY_PROTEINS_MEDIATED_TRANSPORT	98	-0.588636	-1.72755	0.0017762	0.037785	0.0313603	1490	tags=23%, list=9%, signal=21%	PSMD10/PSMF1/ABCB7/DERL1/PSMC5/PSME4/PSMB7/PSMC1/PSME2/PSMA5/PSMB6/PSMD14/PSMD6/PSMA2/EIF2S3/PSMC6/PSMA3/PSMA6/PSMB1/PSMC2/SEM1/PSMA4/RPS27A
REACTOME_EUKARYOTIC_TRANSLATION_INITIATION	REACTOME_EUKARYOTIC_TRANSLATION_INITIATION	118	-0.771394	-2.33158	0.0017762	0.037785	0.0313603	898	tags=50%, list=5%, signal=48%	RPS23/RPL23A/RPL14/RPS19/EIF3D/RPL34/RPL13A/RPL9/RPL41/RPS14/RPS15A/RPL37A/RPS10/PABPC1/RPS12/EIF4B/RPS29/RPL7A/RPL15/EIF2S3/RPL3/EIF3M/RPL27/RPS13/RPS18/RPL26L1/RPL22/RPL4/RPL30/RPL10A/RPS6/RPL12/EIF4A2/RPS26/RPL6/RPL35/RPL7/RPL35A/RPS28/RPS20/RPL24/RPL11/RPS27L/RPL39/RPS4X/RPS27/RPL5/EIF3E/RPS27A/RPS3A/RPS24/RPL23/RPS25/RPL36AL/RPS17/RPL21/RPL31/RPL17/RPL26
KEGG_OXIDATIVE_PHOSPHORYLATION	KEGG_OXIDATIVE_PHOSPHORYLATION	104	-0.743699	-2.19932	0.00177936	0.037785	0.0313603	810	tags=36%, list=5%, signal=34%	PPA2/SDHD/NDUFB6/NDUFA8/NDUFS3/NDUFB5/NDUFV2/COX6A1/UQCRB/UQCRC2/ATP5MF/ATP5MG/ATP5PD/NDUFAB1/COX6C/ATP5ME/NDUFB2/ATP5PB/COX7B/ATP6V1E1/ATP6V1D/ATP5F1C/COX7A2/PPA1/UQCRH/UQCRQ/COX17/ATP6V1G1/ATP5PF/NDUFS4/NDUFA4/ATP5PO/COX7C/UQCRHL/NDUFB3/NDUFS5/NDUFA1
REACTOME_G2_M_CHECKPOINTS	REACTOME_G2_M_CHECKPOINTS	130	-0.587667	-1.79745	0.00177936	0.037785	0.0313603	1915	tags=28%, list=12%, signal=25%	YWHAH/PSMD12/BRCC3/MCM3/UIMC1/YWHAG/PSMD10/PSMF1/ORC3/PSMC5/RFC4/RPA1/PSME4/PSMB7/PSMC1/ATM/YWHAQ/PSME2/TOPBP1/MCM8/PSMA5/PSMB6/UBE2N/PSMD14/PSMD6/RPA2/PSMA2/PSMC6/UBE2V2/PSMA3/PSMA6/PSMB1/RPA3/PSMC2/SEM1/PSMA4/RPS27A
REACTOME_HOST_INTERACTIONS_OF_HIV_FACTORS	REACTOME_HOST_INTERACTIONS_OF_HIV_FACTORS	125	-0.556251	-1.69275	0.00177936	0.037785	0.0313603	1581	tags=30%, list=10%, signal=28%	NUP42/NUP133/PSMD10/CD28/PSMF1/XPO1/NUP54/NUP160/PSMC5/NUP155/CUL5/PSME4/PSMB7/PSMC1/NUP107/PSME2/PSMA5/RAN/PSMB6/PSMD14/PSMD6/ELOC/PSMA2/KPNB1/PSMC6/NUP37/AP1S2/PSIP1/B2M/NUP88/PSMA3/PSMA6/PSMB1/RBX1/PSMC2/SEM1/PSMA4/RPS27A
REACTOME_NONSENSE_MEDIATED_DECAY_NMD_	REACTOME_NONSENSE_MEDIATED_DECAY_NMD_	114	-0.758546	-2.27857	0.00177936	0.037785	0.0313603	996	tags=53%, list=6%, signal=50%	UPF2/PPP2CA/GSPT2/RPS23/RPL23A/RPL14/RPS19/RPL34/RPL13A/RPL9/RPL41/RPS14/RPS15A/RPL37A/PNRC2/UPF3B/RPS10/PABPC1/RPS12/RPS29/RPL7A/RPL15/RPL3/RPL27/MAGOH/GSPT1/RPS13/RPS18/RPL26L1/RPL22/RPL4/RPL30/RPL10A/RPS6/RPL12/RPS26/RPL6/RPL35/RPL7/RPL35A/RPS28/RPS20/RPL24/RPL11/RPS27L/RPL39/RPS4X/RPS27/RPL5/RPS27A/RPS3A/RPS24/RPL23/RPS25/RPL36AL/RPS17/RPL21/RPL31/RPL17/RPL26
REACTOME_RESPIRATORY_ELECTRON_TRANSPORT_ATP_SYNTHESIS_BY_CHEMIOSMOTIC_COUPLING_AND_HEAT_PRODUCTION_BY_UNCOUPLING_PROTEINS_	REACTOME_RESPIRATORY_ELECTRON_TRANSPORT_ATP_SYNTHESIS_BY_CHEMIOSMOTIC_COUPLING_AND_HEAT_PRODUCTION_BY_UNCOUPLING_PROTEINS_	104	-0.736065	-2.17675	0.00177936	0.037785	0.0313603	787	tags=33%, list=5%, signal=31%	SDHD/NDUFB6/NDUFA8/SCO1/NDUFS3/NDUFB5/NDUFV2/COX6A1/ETFA/UQCRB/UQCRC2/ATP5MF/ATP5MG/NDUFAF2/ATP5PD/TMEM126B/NDUFAB1/COX6C/ATP5ME/NDUFB2/ATP5PB/COX7B/ATP5F1C/UQCRH/COX16/UQCRQ/ATP5PF/NDUFS4/NDUFA4/ATP5PO/COX7C/NDUFB3/NDUFS5/NDUFA1
REACTOME_TCR_SIGNALING	REACTOME_TCR_SIGNALING	114	-0.566834	-1.70269	0.00177936	0.037785	0.0313603	1652	tags=32%, list=10%, signal=29%	MALT1/GRAP2/PSMD10/HLA-DPB1/HLA-DPA1/PSMF1/FYB1/PSMC5/PRKCQ/PSME4/PSMB7/PSMC1/CDC34/PSME2/PSMA5/PSMB6/UBE2N/PSMD14/PTEN/PSMD6/ITK/PSMA2/HLA-DQA1/PSMC6/CD3G/TRAT1/NCK1/PSMA3/HLA-DQB1/PSMA6/CD3D/PSMB1/PSMC2/SEM1/PSMA4/RPS27A
WP_MRNA_PROCESSING	WP_MRNA_PROCESSING	125	-0.518668	-1.57838	0.00177936	0.037785	0.0313603	2194	tags=37%, list=13%, signal=32%	HNRNPK/SNRPD1/PTBP2/SNRNP40/SREK1/SRSF2/CSTF3/RNGTT/CDC40/PRPF18/HNRNPH2/SF3B1/CPSF3/SNRPD3/SF3A3/NCBP1/HNRNPD/PRPF40A/PRMT1/HNRNPC/SRSF7/SRSF3/HNRNPR/SRP54/CLK4/TMED10/CLK1/HNRNPU/DHX15/SRSF5/SNRPN/SRSF6/LSM7/SNRPF/RBM17/YBX1/PAPOLA/SNRPA1/DDX1/SRSF1/TRA2B/SNRPD2/SNRPB2/DNAJC8/HNRNPA2B1/SNRPG
KEGG_ALZHEIMERS_DISEASE	KEGG_ALZHEIMERS_DISEASE	140	-0.636172	-1.96526	0.00178253	0.037785	0.0313603	787	tags=21%, list=5%, signal=21%	SDHD/NDUFB6/NDUFA8/NAE1/NDUFS3/NDUFB5/NDUFV2/COX6A1/UQCRB/UQCRC2/ATP5PD/NDUFAB1/COX6C/CALM2/NDUFB2/ATP5PB/COX7B/ATP5F1C/COX7A2/UQCRH/UQCRQ/ATP5PF/NDUFS4/NDUFA4/ATP5PO/COX7C/UQCRHL/NDUFB3/NDUFS5/NDUFA1
REACTOME_INFLUENZA_INFECTION	REACTOME_INFLUENZA_INFECTION	151	-0.719558	-2.25064	0.00178253	0.037785	0.0313603	1149	tags=46%, list=7%, signal=44%	RPL32/XPO1/NUP54/NUP160/RPL27A/POLR2G/NUP155/GRSF1/NUP107/RPS23/RPL23A/RPL14/KPNA4/RPS19/RAN/RPL34/RPL13A/PARP1/RPL9/RPL41/RPS14/RPS15A/RPL37A/POLR2B/RPS10/RPS12/RPS29/RPL7A/RPL15/KPNB1/RPL3/NUP37/RPL27/RPS13/RPS18/GTF2F2/RPL26L1/RPL22/RPL4/NUP88/RPL30/RPL10A/RPS6/RPL12/RPS26/RPL6/RPL35/RPL7/RPL35A/RPS28/HSP90AA1/RPS20/RPL24/RPL11/RPS27L/RPL39/RPS4X/RPS27/RPL5/RPS27A/RPS3A/RPS24/RPL23/RPS25/RPL36…
REACTOME_SIGNALING_BY_HEDGEHOG	REACTOME_SIGNALING_BY_HEDGEHOG	140	-0.505977	-1.56306	0.00178253	0.037785	0.0313603	1490	tags=18%, list=9%, signal=16%	PSMD10/TUBB2A/PSMF1/PSMC5/PSME4/PSMB7/PSMC1/PSME2/PSMA5/OFD1/PSMB6/PSMD14/PRKAR1A/PSMD6/PSMA2/TUBB1/PSMC6/PSMA3/PSMA6/PSMB1/RBX1/PSMC2/SEM1/PSMA4/RPS27A
REACTOME_TRANSCRIPTION_COUPLED_NUCLEOTIDE_EXCISION_REPAIR_TC_NER_	REACTOME_TRANSCRIPTION_COUPLED_NUCLEOTIDE_EXCISION_REPAIR_TC_NER_	75	-0.581865	-1.66433	0.00178253	0.037785	0.0313603	1524	tags=29%, list=9%, signal=27%	POLR2H/POLR2C/CCNH/COPS8/RFC4/POLR2G/RPA1/ISY1/POLE3/ZNF830/RPA2/POLR2B/COPS3/ERCC5/POLE4/COPS4/HMGN1/COPS5/RBX1/GTF2H5/RPA3/RPS27A
WP_NONALCOHOLIC_FATTY_LIVER_DISEASE	WP_NONALCOHOLIC_FATTY_LIVER_DISEASE	140	-0.571758	-1.76627	0.00178253	0.037785	0.0313603	1202	tags=19%, list=7%, signal=18%	PRKAA1/CASP3/NDUFC1/NDUFA9/SDHD/NDUFB6/NDUFA8/NDUFS3/NDUFB5/NDUFV2/COX6A1/UQCRB/UQCRC2/NDUFAB1/COX6C/NDUFB2/COX7B/COX7A2/UQCRH/UQCRQ/NDUFS4/NDUFA4/COX7C/UQCRHL/NDUFB3/NDUFS5/NDUFA1
REACTOME_FCERI_MEDIATED_NF_KB_ACTIVATION	REACTOME_FCERI_MEDIATED_NF_KB_ACTIVATION	78	-0.631669	-1.81266	0.00178571	0.037785	0.0313603	1141	tags=32%, list=7%, signal=30%	PSMD10/PSMF1/PSMC5/PRKCQ/PSME4/PSMB7/PSMC1/CDC34/PSME2/PSMA5/PSMB6/UBE2N/PSMD14/PSMD6/PSMA2/RASGRP1/PSMC6/PSMA3/PSMA6/PSMB1/PSMC2/FCER1A/SEM1/PSMA4/RPS27A
REACTOME_FC_EPSILON_RECEPTOR_FCERI_SIGNALING	REACTOME_FC_EPSILON_RECEPTOR_FCERI_SIGNALING	128	-0.515944	-1.57567	0.00178891	0.037785	0.0313603	1652	tags=24%, list=10%, signal=22%	MALT1/GRAP2/PSMD10/PPP3CB/PPP3R1/PSMF1/PSMC5/PRKCQ/PSME4/PSMB7/PSMC1/CDC34/PSME2/PSMA5/PSMB6/UBE2N/PSMD14/PSMD6/ITK/BTK/PSMA2/RASGRP1/PSMC6/PSMA3/PSMA6/PSMB1/PSMC2/FCER1A/SEM1/PSMA4/RPS27A
REACTOME_THE_ROLE_OF_GTSE1_IN_G2_M_PROGRESSION_AFTER_G2_CHECKPOINT	REACTOME_THE_ROLE_OF_GTSE1_IN_G2_M_PROGRESSION_AFTER_G2_CHECKPOINT	74	-0.663121	-1.8912	0.00178891	0.037785	0.0313603	1549	tags=32%, list=9%, signal=30%	HSP90AB1/PSMD10/TUBB2A/PSMF1/PSMC5/PSME4/PSMB7/PSMC1/PSME2/PSMA5/PSMB6/PSMD14/PSMD6/PSMA2/TUBB1/PSMC6/PSMA3/PSMA6/PSMB1/PSMC2/HSP90AA1/SEM1/PSMA4/RPS27A
REACTOME_ABC_TRANSPORTER_DISORDERS	REACTOME_ABC_TRANSPORTER_DISORDERS	73	-0.62269	-1.77077	0.00179533	0.037785	0.0313603	1490	tags=29%, list=9%, signal=26%	PSMD10/PSMF1/DERL1/PSMC5/PSME4/PSMB7/PSMC1/PSME2/PSMA5/PSMB6/PSMD14/PSMD6/PSMA2/PSMC6/PSMA3/PSMA6/PSMB1/PSMC2/SEM1/PSMA4/RPS27A
REACTOME_ANTIGEN_PROCESSING_CROSS_PRESENTATION	REACTOME_ANTIGEN_PROCESSING_CROSS_PRESENTATION	97	-0.520852	-1.52031	0.00179533	0.037785	0.0313603	1141	tags=32%, list=7%, signal=30%	PSMD10/CD36/PSMF1/PSMC5/TLR1/FCGR1B/PSME4/PSMB7/PSMC1/PSME2/PSMA5/HLA-C/PSMB6/PSMD14/PSMD6/SEC61G/BTK/PSMA2/VAMP8/SEC61B/PSMC6/NCF2/LY96/B2M/PSMA3/PSMA6/PSMB1/PSMC2/SEM1/PSMA4/RPS27A
REACTOME_INTERLEUKIN_1_SIGNALING	REACTOME_INTERLEUKIN_1_SIGNALING	99	-0.530673	-1.55299	0.00179533	0.037785	0.0313603	1490	tags=24%, list=9%, signal=22%	PSMD10/PSMF1/NKIRAS1/PSMC5/PSME4/PSMB7/PSMC1/PSME2/PSMA5/PSMB6/UBE2N/PSMD14/PSMD6/PSMA2/PSMC6/PSMA3/PSMA6/PSMB1/RBX1/PSMC2/S100A12/SEM1/PSMA4/RPS27A
REACTOME_SIGNALING_BY_THE_B_CELL_RECEPTOR_BCR_	REACTOME_SIGNALING_BY_THE_B_CELL_RECEPTOR_BCR_	108	-0.557189	-1.64925	0.00179533	0.037785	0.0313603	1490	tags=30%, list=9%, signal=27%	PSMD10/PPP3CB/CD22/PPP3R1/PSMF1/BLK/PSMC5/PSME4/PSMB7/PSMC1/PIK3AP1/PSME2/PSMA5/PSMB6/PSMD14/PSMD6/RASGRP3/BTK/PSMA2/RASGRP1/CD19/PSMC6/NCK1/CD79A/PSMA3/CD79B/PSMA6/PSMB1/PSMC2/SEM1/PSMA4/RPS27A
REACTOME_TNFR2_NON_CANONICAL_NF_KB_PATHWAY	REACTOME_TNFR2_NON_CANONICAL_NF_KB_PATHWAY	99	-0.543891	-1.59167	0.00179533	0.037785	0.0313603	2218	tags=34%, list=13%, signal=30%	SKP1/PSMD7/TNFRSF13C/PSMA1/CHUK/PSMD12/TNFSF15/CD40LG/PSMD10/TNFRSF13B/PSMF1/PSMC5/BIRC2/PSME4/PSMB7/PSMC1/PSME2/PSMA5/PSMB6/PSMD14/PSMD6/TNFRSF17/BIRC3/LTB/CD27/PSMA2/PSMC6/PSMA3/PSMA6/PSMB1/PSMC2/SEM1/PSMA4/RPS27A
REACTOME_RESPONSE_OF_EIF2AK4_GCN2_TO_AMINO_ACID_DEFICIENCY	REACTOME_RESPONSE_OF_EIF2AK4_GCN2_TO_AMINO_ACID_DEFICIENCY	101	-0.768586	-2.25712	0.00179856	0.037785	0.0313603	898	tags=52%, list=5%, signal=50%	RPS23/RPL23A/RPL14/RPS19/RPL34/RPL13A/RPL9/RPL41/RPS14/RPS15A/RPL37A/RPS10/RPS12/RPS29/RPL7A/RPL15/EIF2S3/RPL3/RPL27/RPS13/RPS18/RPL26L1/RPL22/RPL4/RPL30/RPL10A/RPS6/RPL12/RPS26/RPL6/RPL35/RPL7/RPL35A/RPS28/RPS20/RPL24/RPL11/RPS27L/RPL39/RPS4X/RPS27/RPL5/RPS27A/RPS3A/RPS24/RPL23/RPS25/RPL36AL/RPS17/RPL21/RPL31/RPL17/RPL26
REACTOME_EUKARYOTIC_TRANSLATION_ELONGATION	REACTOME_EUKARYOTIC_TRANSLATION_ELONGATION	93	-0.792067	-2.3009	0.00180505	0.037785	0.0313603	898	tags=59%, list=5%, signal=56%	RPS23/EEF1A1/RPL23A/RPL14/RPS19/RPL34/RPL13A/RPL9/RPL41/RPS14/EEF1G/RPS15A/RPL37A/RPS10/RPS12/RPS29/RPL7A/RPL15/RPL3/RPL27/RPS13/RPS18/RPL26L1/RPL22/RPL4/RPL30/RPL10A/RPS6/RPL12/EEF1B2/RPS26/RPL6/RPL35/RPL7/RPL35A/RPS28/RPS20/RPL24/RPL11/RPS27L/RPL39/RPS4X/RPS27/RPL5/RPS27A/RPS3A/RPS24/RPL23/RPS25/RPL36AL/RPS17/RPL21/RPL31/RPL17/RPL26
REACTOME_DOWNSTREAM_SIGNALING_EVENTS_OF_B_CELL_RECEPTOR_BCR_	REACTOME_DOWNSTREAM_SIGNALING_EVENTS_OF_B_CELL_RECEPTOR_BCR_	79	-0.609276	-1.7448	0.00180832	0.037785	0.0313603	1490	tags=30%, list=9%, signal=28%	PSMD10/PPP3CB/PPP3R1/PSMF1/PSMC5/PSME4/PSMB7/PSMC1/PSME2/PSMA5/PSMB6/PSMD14/PSMD6/RASGRP3/PSMA2/RASGRP1/PSMC6/PSMA3/PSMA6/PSMB1/PSMC2/SEM1/PSMA4/RPS27A
REACTOME_HEDGEHOG_OFF_STATE	REACTOME_HEDGEHOG_OFF_STATE	107	-0.586792	-1.73288	0.00180832	0.037785	0.0313603	1490	tags=23%, list=9%, signal=21%	PSMD10/TUBB2A/PSMF1/PSMC5/PSME4/PSMB7/PSMC1/PSME2/PSMA5/OFD1/PSMB6/PSMD14/PRKAR1A/PSMD6/PSMA2/TUBB1/PSMC6/PSMA3/PSMA6/PSMB1/RBX1/PSMC2/SEM1/PSMA4/RPS27A
REACTOME_HEDGEHOG_ON_STATE	REACTOME_HEDGEHOG_ON_STATE	79	-0.635692	-1.82045	0.00180832	0.037785	0.0313603	1141	tags=27%, list=7%, signal=25%	PSMD10/PSMF1/PSMC5/PSME4/PSMB7/PSMC1/PSME2/PSMA5/PSMB6/PSMD14/PSMD6/PSMA2/PSMC6/PSMA3/PSMA6/PSMB1/RBX1/PSMC2/SEM1/PSMA4/RPS27A
REACTOME_NUCLEOTIDE_EXCISION_REPAIR	REACTOME_NUCLEOTIDE_EXCISION_REPAIR	107	-0.567484	-1.67586	0.00180832	0.037785	0.0313603	1524	tags=26%, list=9%, signal=24%	POLR2H/POLR2C/CCNH/COPS8/RFC4/POLR2G/RPA1/ISY1/POLE3/UBE2N/PARP1/ZNF830/ACTL6A/SUMO2/RPA2/POLR2B/COPS3/ERCC5/POLE4/COPS4/UBE2V2/HMGN1/CETN2/COPS5/RBX1/GTF2H5/RPA3/RPS27A
REACTOME_SELENOAMINO_ACID_METABOLISM	REACTOME_SELENOAMINO_ACID_METABOLISM	107	-0.767647	-2.26697	0.00180832	0.037785	0.0313603	898	tags=50%, list=5%, signal=47%	RPS23/RPL23A/RPL14/RPS19/RPL34/RPL13A/RPL9/RPL41/RPS14/EEF1E1/RPS15A/RPL37A/RPS10/RPS12/RPS29/RPL7A/RPL15/RPL3/RPL27/RPS13/RPS18/RPL26L1/RPL22/RPL4/RPL30/RPL10A/RPS6/RPL12/RPS26/RPL6/RPL35/RPL7/RPL35A/RPS28/RPS20/RPL24/RPL11/RPS27L/RPL39/RPS4X/RPS27/RPL5/RPS27A/RPS3A/RPS24/RPL23/RPS25/RPL36AL/RPS17/RPL21/RPL31/RPL17/RPL26
KEGG_RIBOSOME	KEGG_RIBOSOME	86	-0.798778	-2.30812	0.00181159	0.037785	0.0313603	898	tags=62%, list=5%, signal=59%	RPS23/RPL23A/RPL14/RPS19/RPL34/RPL13A/MRPL13/RPL9/RPL41/RPS15A/RPL37A/RPS10/RPS12/RPS29/RPL7A/RPL15/RPL3/RPL27/RPS13/RPS18/RPL26L1/RPL22/RPL4/RPL30/RPL10A/RPS6/RPL12/RPS26/RSL24D1/RPL6/RPL35/RPL7/RPL35A/RPS28/RPS20/RPL24/RPL11/RPS27L/RPL39/RPS4X/RPS27/RPL5/RPS27A/RPS3A/RPS24/RPL23/RPS25/RPL36AL/RPS17/RPL21/RPL31/RPL17/RPL26
REACTOME_ASSEMBLY_OF_THE_PRE_REPLICATIVE_COMPLEX	REACTOME_ASSEMBLY_OF_THE_PRE_REPLICATIVE_COMPLEX	65	-0.669988	-1.86936	0.00181488	0.037785	0.0313603	1490	tags=35%, list=9%, signal=32%	PSMD10/PSMF1/ORC3/PSMC5/PSME4/PSMB7/PSMC1/PSME2/MCM8/PSMA5/PSMB6/PSMD14/PSMD6/PSMA2/E2F3/PSMC6/PSMA3/PSMA6/PSMB1/PSMC2/SEM1/PSMA4/RPS27A
REACTOME_APC_C_CDH1_MEDIATED_DEGRADATION_OF_CDC20_AND_OTHER_APC_C_CDH1_TARGETED_PROTEINS_IN_LATE_MITOSIS_EARLY_G1	REACTOME_APC_C_CDH1_MEDIATED_DEGRADATION_OF_CDC20_AND_OTHER_APC_C_CDH1_TARGETED_PROTEINS_IN_LATE_MITOSIS_EARLY_G1	71	-0.704719	-1.98899	0.00181818	0.037785	0.0313603	1685	tags=39%, list=10%, signal=36%	PTTG1/CDC23/PSMD10/PSMF1/PSMC5/PSME4/PSMB7/PSMC1/PSME2/PSMA5/PSMB6/PSMD14/ANAPC10/PSMD6/ANAPC16/ANAPC4/CDC16/PSMA2/PSMC6/UBE2E1/CDC26/PSMA3/PSMA6/PSMB1/PSMC2/SEM1/PSMA4/RPS27A
REACTOME_APC_C_MEDIATED_DEGRADATION_OF_CELL_CYCLE_PROTEINS	REACTOME_APC_C_MEDIATED_DEGRADATION_OF_CELL_CYCLE_PROTEINS	85	-0.68318	-1.96728	0.00181818	0.037785	0.0313603	1685	tags=40%, list=10%, signal=36%	SKP1/PSMD7/PSMA1/MAD2L1/PSMD12/PTTG1/CDC23/PSMD10/PSMF1/PSMC5/PSME4/PSMB7/PSMC1/PSME2/PSMA5/PSMB6/PSMD14/ANAPC10/PSMD6/ANAPC16/ANAPC4/BUB3/CDC16/PSMA2/PSMC6/UBE2E1/CDC26/PSMA3/PSMA6/PSMB1/PSMC2/SEM1/PSMA4/RPS27A
REACTOME_CYCLIN_A_CDK2_ASSOCIATED_EVENTS_AT_S_PHASE_ENTRY	REACTOME_CYCLIN_A_CDK2_ASSOCIATED_EVENTS_AT_S_PHASE_ENTRY	85	-0.620318	-1.78627	0.00181818	0.037785	0.0313603	1490	tags=27%, list=9%, signal=25%	PSMD10/CCNH/PSMF1/MYC/PSMC5/E2F5/PSMB7/PSMC1/CKS1B/PSME2/PSMA5/PSMB6/PSMD14/PSMD6/PSMA2/PSMC6/PSMA3/PSMA6/PSMB1/PSMC2/SEM1/PSMA4/RPS27A
REACTOME_MAPK6_MAPK4_SIGNALING	REACTOME_MAPK6_MAPK4_SIGNALING	85	-0.600304	-1.72863	0.00181818	0.037785	0.0313603	1490	tags=34%, list=9%, signal=31%	PSMD12/MAPKAPK5/SEPTIN7/PSMD10/NCOA3/MAPK6/PSMF1/XPO1/MYC/PSMC5/PSME4/PSMB7/PSMC1/HSPB1/PSME2/PSMA5/PSMB6/FOXO1/PSMD14/PSMD6/PSMA2/PSMC6/PSMA3/PSMA6/PSMB1/PSMC2/SEM1/PSMA4/RPS27A
REACTOME_PCP_CE_PATHWAY	REACTOME_PCP_CE_PATHWAY	85	-0.561281	-1.61626	0.00181818	0.037785	0.0313603	2143	tags=32%, list=13%, signal=28%	PSMD7/PSMA1/RHOA/PSMD12/PRICKLE1/PRKCA/RYK/PSMD10/PSMF1/PSMC5/PSME4/PSMB7/PSMC1/PSME2/PSMA5/PSMB6/PSMD14/PSMD6/PSMA2/PSMC6/PSMA3/PSMA6/PSMB1/PSMC2/SEM1/PSMA4/RPS27A
REACTOME_REGULATION_OF_MRNA_STABILITY_BY_PROTEINS_THAT_BIND_AU_RICH_ELEMENTS	REACTOME_REGULATION_OF_MRNA_STABILITY_BY_PROTEINS_THAT_BIND_AU_RICH_ELEMENTS	85	-0.650624	-1.87354	0.00181818	0.037785	0.0313603	1490	tags=39%, list=9%, signal=35%	PSMD10/PSMF1/HNRNPD/XPO1/EXOSC9/PSMC5/EXOSC3/PSME4/PSMB7/PSMC1/HSPB1/PSME2/EXOSC1/PSMA5/EXOSC7/PSMB6/PSMD14/PSMD6/DCP2/EXOSC8/PABPC1/PSMA2/ZFP36L1/PSMC6/SET/HSPA8/PSMA3/PSMA6/PSMB1/PSMC2/SEM1/PSMA4/RPS27A
REACTOME_DUAL_INCISION_IN_GG_NER	REACTOME_DUAL_INCISION_IN_GG_NER	39	-0.700378	-1.79305	0.00182149	0.037785	0.0313603	1135	tags=28%, list=7%, signal=26%	RFC4/RPA1/POLE3/PARP1/RPA2/ERCC5/POLE4/RBX1/GTF2H5/RPA3/RPS27A
REACTOME_SWITCHING_OF_ORIGINS_TO_A_POST_REPLICATIVE_STATE	REACTOME_SWITCHING_OF_ORIGINS_TO_A_POST_REPLICATIVE_STATE	87	-0.686643	-1.9753	0.00182482	0.037785	0.0313603	1559	tags=34%, list=9%, signal=31%	CDC23/PSMD10/PSMF1/ORC3/PSMC5/PSME4/PSMB7/PSMC1/PSME2/MCM8/PSMA5/PSMB6/PSMD14/ANAPC10/PSMD6/ANAPC16/ANAPC4/CDC16/PSMA2/PSMC6/UBE2E1/CDC26/PSMA3/PSMA6/PSMB1/RBX1/PSMC2/SEM1/PSMA4/RPS27A
WP_CYTOPLASMIC_RIBOSOMAL_PROTEINS	WP_CYTOPLASMIC_RIBOSOMAL_PROTEINS	87	-0.779028	-2.24107	0.00182482	0.037785	0.0313603	898	tags=57%, list=5%, signal=55%	RPS23/RPL23A/RPL14/RPS19/RPL34/RPL13A/RPL9/RPL41/RPS6KB1/RPS14/RPS15A/RPL37A/RPS10/RPS12/RPS29/RPL7A/RPL15/RPL3/RPL27/RPS13/RPS18/RPL22/RPL4/RPL30/RPL10A/RPS6/RPL12/RPS26/RPL6/RPL35/RPL7/RPL35A/RPS28/RPS20/RPL24/RPL11/RPL39/RPS4X/RPS27/RPL5/RPS27A/RPS3A/RPS24/RPL23/RPS25/RPS17/RPL21/RPL31/RPL17/RPL26
KEGG_CARDIAC_MUSCLE_CONTRACTION	KEGG_CARDIAC_MUSCLE_CONTRACTION	66	-0.671794	-1.87701	0.00182815	0.037785	0.0313603	468	tags=15%, list=3%, signal=15%	COX6A1/UQCRB/UQCRC2/COX6C/COX7B/COX7A2/UQCRH/UQCRQ/COX7C/UQCRHL
REACTOME_DEGRADATION_OF_BETA_CATENIN_BY_THE_DESTRUCTION_COMPLEX	REACTOME_DEGRADATION_OF_BETA_CATENIN_BY_THE_DESTRUCTION_COMPLEX	83	-0.595011	-1.70674	0.00182815	0.037785	0.0313603	1156	tags=30%, list=7%, signal=28%	PPP2R5C/PSMD10/PSMF1/MYC/PSMC5/PSME4/PSMB7/PSMC1/PPP2CA/PSME2/PSMA5/PSMB6/PSMD14/PSMD6/PSMA2/PSMC6/LEF1/PSMA3/PSMA6/PSMB1/RBX1/PSMC2/SEM1/PSMA4/RPS27A
REACTOME_DNA_REPLICATION_PRE_INITIATION	REACTOME_DNA_REPLICATION_PRE_INITIATION	82	-0.679868	-1.9474	0.00182815	0.037785	0.0313603	1178	tags=35%, list=7%, signal=33%	PSMD10/PSMF1/ORC3/PSMC5/RPA1/PSME4/PSMB7/PSMC1/PSME2/MCM8/PSMA5/POLE3/PSMB6/PSMD14/PRIM1/PSMD6/RPA2/PSMA2/E2F3/POLE4/PSMC6/PSMA3/PSMA6/PSMB1/RPA3/PSMC2/SEM1/PSMA4/RPS27A
REACTOME_G1_S_DNA_DAMAGE_CHECKPOINTS	REACTOME_G1_S_DNA_DAMAGE_CHECKPOINTS	66	-0.677581	-1.89318	0.00182815	0.037785	0.0313603	1490	tags=33%, list=9%, signal=30%	PSMD10/PSMF1/PSMC5/PSME4/PSMB7/PSMC1/ATM/PSME2/PSMA5/COP1/PSMB6/PSMD14/PSMD6/PSMA2/PSMC6/PSMA3/PSMA6/PSMB1/PSMC2/SEM1/PSMA4/RPS27A
REACTOME_GLOBAL_GENOME_NUCLEOTIDE_EXCISION_REPAIR_GG_NER_	REACTOME_GLOBAL_GENOME_NUCLEOTIDE_EXCISION_REPAIR_GG_NER_	82	-0.620318	-1.77683	0.00182815	0.037785	0.0313603	1429	tags=26%, list=9%, signal=24%	CCNH/COPS8/RFC4/RPA1/POLE3/UBE2N/PARP1/ACTL6A/SUMO2/RPA2/COPS3/ERCC5/POLE4/COPS4/UBE2V2/CETN2/COPS5/RBX1/GTF2H5/RPA3/RPS27A
REACTOME_ORC1_REMOVAL_FROM_CHROMATIN	REACTOME_ORC1_REMOVAL_FROM_CHROMATIN	68	-0.676612	-1.89881	0.00182815	0.037785	0.0313603	1490	tags=34%, list=9%, signal=31%	PSMD10/PSMF1/ORC3/PSMC5/PSME4/PSMB7/PSMC1/PSME2/MCM8/PSMA5/PSMB6/PSMD14/PSMD6/PSMA2/PSMC6/PSMA3/PSMA6/PSMB1/RBX1/PSMC2/SEM1/PSMA4/RPS27A
REACTOME_REGULATION_OF_PTEN_STABILITY_AND_ACTIVITY	REACTOME_REGULATION_OF_PTEN_STABILITY_AND_ACTIVITY	66	-0.653027	-1.82458	0.00182815	0.037785	0.0313603	1490	tags=32%, list=9%, signal=29%	PSMD10/PSMF1/PSMC5/PSME4/PSMB7/PSMC1/PSME2/PSMA5/PSMB6/PSMD14/PTEN/PSMD6/PSMA2/PSMC6/PSMA3/PSMA6/PSMB1/PSMC2/SEM1/PSMA4/RPS27A
REACTOME_REGULATION_OF_RAS_BY_GAPS	REACTOME_REGULATION_OF_RAS_BY_GAPS	66	-0.665932	-1.86063	0.00182815	0.037785	0.0313603	1490	tags=32%, list=9%, signal=29%	PSMD10/PSMF1/PSMC5/PSME4/PSMB7/PSMC1/PSME2/PSMA5/PSMB6/PSMD14/PSMD6/PSMA2/PSMC6/PSMA3/PSMA6/PSMB1/RBX1/PSMC2/SEM1/PSMA4/RPS27A
REACTOME_RESPIRATORY_ELECTRON_TRANSPORT	REACTOME_RESPIRATORY_ELECTRON_TRANSPORT	83	-0.711832	-2.04184	0.00182815	0.037785	0.0313603	1067	tags=34%, list=6%, signal=32%	NDUFC1/NDUFA9/SDHD/NDUFB6/NDUFA8/SCO1/NDUFS3/NDUFB5/NDUFV2/COX6A1/ETFA/UQCRB/UQCRC2/NDUFAF2/TMEM126B/NDUFAB1/COX6C/NDUFB2/COX7B/UQCRH/COX16/UQCRQ/NDUFS4/NDUFA4/COX7C/NDUFB3/NDUFS5/NDUFA1
REACTOME_RUNX1_REGULATES_TRANSCRIPTION_OF_GENES_INVOLVED_IN_DIFFERENTIATION_OF_HSCS	REACTOME_RUNX1_REGULATES_TRANSCRIPTION_OF_GENES_INVOLVED_IN_DIFFERENTIATION_OF_HSCS	67	-0.66009	-1.84675	0.00182815	0.037785	0.0313603	1490	tags=34%, list=9%, signal=31%	PSMD10/CCNH/PSMF1/PSMC5/PSME4/PSMB7/PSMC1/MYB/PSME2/PSMA5/LMO2/PSMB6/PSMD14/PSMD6/PSMA2/PSMC6/PSMA3/PSMA6/PSMB1/PSMC2/SEM1/PSMA4/RPS27A
REACTOME_SIGNALING_BY_NOTCH4	REACTOME_SIGNALING_BY_NOTCH4	82	-0.558076	-1.59854	0.00182815	0.037785	0.0313603	1141	tags=35%, list=7%, signal=33%	FLT4/SKP1/FBXW7/PSMD7/PSMA1/PSMD12/HES5/SNW1/PSMD10/PSMF1/PSMC5/PSMB7/PSMC1/SMAD3/PSME2/PSMA5/PSMB6/PSMD14/PSMD6/PSMA2/PSMC6/PSMA3/PSMA6/PSMB1/RBX1/PSMC2/SEM1/PSMA4/RPS27A
REACTOME_UCH_PROTEINASES	REACTOME_UCH_PROTEINASES	82	-0.574486	-1.64555	0.00182815	0.037785	0.0313603	1707	tags=34%, list=10%, signal=31%	PSMD7/TGFBR2/PSMA1/PSMD12/NEDD8/OGT/PSMD10/PSMF1/PSMC5/PSME4/PSMB7/PSMC1/PSME2/PSMA5/PSMB6/PSMD14/ACTL6A/PSMD6/PSMA2/PSMC6/UCHL3/PSMA3/PSMA6/PSMB1/PSMC2/SEM1/PSMA4/RPS27A
REACTOME_RNA_POLYMERASE_II_TRANSCRIPTION_TERMINATION	REACTOME_RNA_POLYMERASE_II_TRANSCRIPTION_TERMINATION	64	-0.647307	-1.79594	0.0018315	0.037785	0.0313603	1983	tags=41%, list=12%, signal=36%	SRSF11/SRSF2/CSTF3/CDC40/WDR33/FYTTD1/CPSF3/SNRPD3/PCF11/NCBP1/SLBP/THOC3/SRSF7/SRSF3/THOC1/SRSF5/UPF3B/SRSF6/SNRPF/PAPOLA/SRSF1/THOC7/MAGOH/SLU7/SARNP/SNRPG
REACTOME_TRANSPORT_OF_MATURE_TRANSCRIPT_TO_CYTOPLASM	REACTOME_TRANSPORT_OF_MATURE_TRANSCRIPT_TO_CYTOPLASM	80	-0.56808	-1.62434	0.00183486	0.037785	0.0313603	1983	tags=35%, list=12%, signal=31%	SRSF11/SRSF2/CDC40/WDR33/NUP42/FYTTD1/NUP133/CPSF3/NCBP1/SLBP/NUP54/NUP160/THOC3/SRSF7/NUP155/NUP107/SRSF3/THOC1/SRSF5/UPF3B/SRSF6/NUP37/SRSF1/THOC7/MAGOH/NUP88/SLU7/SARNP
WP_ELECTRON_TRANSPORT_CHAIN_OXPHOS_SYSTEM_IN_MITOCHONDRIA	WP_ELECTRON_TRANSPORT_CHAIN_OXPHOS_SYSTEM_IN_MITOCHONDRIA	80	-0.798926	-2.28441	0.00183486	0.037785	0.0313603	787	tags=42%, list=5%, signal=41%	NDUFC1/NDUFA9/SDHD/NDUFB6/NDUFA8/SCO1/NDUFS3/NDUFB5/NDUFV2/COX6A1/UQCRB/UQCRC2/ATP5MF/ATP5MG/ATP5PD/NDUFAB1/COX6C/ATP5ME/NDUFB2/ATP5PB/COX7B/ATP5F1C/COX7A2/UQCRH/UQCRQ/COX17/ATP5PF/NDUFS4/NDUFA4/ATP5PO/COX7C/NDUFB3/NDUFS5/NDUFA1
REACTOME_CELLULAR_RESPONSE_TO_HYPOXIA	REACTOME_CELLULAR_RESPONSE_TO_HYPOXIA	70	-0.678409	-1.90776	0.00183824	0.037785	0.0313603	1490	tags=36%, list=9%, signal=33%	PSMD10/PSMF1/CITED2/UBE2D3/PSMC5/PSME4/PSMB7/PSMC1/PSME2/PSMA5/PSMB6/PSMD14/PSMD6/ELOC/PSMA2/HIGD1A/PSMC6/PSMA3/PSMA6/PSMB1/RBX1/PSMC2/SEM1/PSMA4/RPS27A
REACTOME_REGULATION_OF_RUNX2_EXPRESSION_AND_ACTIVITY	REACTOME_REGULATION_OF_RUNX2_EXPRESSION_AND_ACTIVITY	70	-0.665361	-1.87107	0.00183824	0.037785	0.0313603	1490	tags=31%, list=9%, signal=29%	PSMD10/PSMF1/PSMC5/PSME4/PSMB7/PSMC1/PSME2/PSMA5/PSMB6/WWP1/PSMD14/PSMD6/PSMA2/PSMC6/PSMA3/PSMA6/PSMB1/RBX1/PSMC2/SEM1/PSMA4/RPS27A
REACTOME_HEDGEHOG_LIGAND_BIOGENESIS	REACTOME_HEDGEHOG_LIGAND_BIOGENESIS	61	-0.64616	-1.77751	0.00184162	0.037785	0.0313603	1490	tags=33%, list=9%, signal=30%	PSMD10/PSMF1/PSMC5/PSME4/PSMB7/PSMC1/PSME2/PSMA5/PSMB6/PSMD14/PSMD6/PSMA2/PSMC6/PSMA3/PSMA6/PSMB1/PSMC2/SEM1/PSMA4/RPS27A
REACTOME_ASYMMETRIC_LOCALIZATION_OF_PCP_PROTEINS	REACTOME_ASYMMETRIC_LOCALIZATION_OF_PCP_PROTEINS	60	-0.660043	-1.81371	0.00184502	0.037785	0.0313603	1490	tags=33%, list=9%, signal=30%	PSMD10/PSMF1/PSMC5/PSME4/PSMB7/PSMC1/PSME2/PSMA5/PSMB6/PSMD14/PSMD6/PSMA2/PSMC6/PSMA3/PSMA6/PSMB1/PSMC2/SEM1/PSMA4/RPS27A
REACTOME_RECOGNITION_OF_DNA_DAMAGE_BY_PCNA_CONTAINING_REPLICATION_COMPLEX	REACTOME_RECOGNITION_OF_DNA_DAMAGE_BY_PCNA_CONTAINING_REPLICATION_COMPLEX	29	-0.670958	-1.61494	0.00184502	0.037785	0.0313603	1135	tags=34%, list=7%, signal=32%	USP1/CUL4A/RFC4/RPA1/POLE3/RPA2/POLE4/RBX1/RPA3/RPS27A
REACTOME_SCF_SKP2_MEDIATED_DEGRADATION_OF_P27_P21	REACTOME_SCF_SKP2_MEDIATED_DEGRADATION_OF_P27_P21	60	-0.682394	-1.87513	0.00184502	0.037785	0.0313603	1490	tags=33%, list=9%, signal=30%	PSMD10/PSMF1/PSMC5/PSMB7/PSMC1/CKS1B/PSME2/PSMA5/PSMB6/PSMD14/PSMD6/PSMA2/PSMC6/PSMA3/PSMA6/PSMB1/PSMC2/SEM1/PSMA4/RPS27A
REACTOME_DEADENYLATION_DEPENDENT_MRNA_DECAY	REACTOME_DEADENYLATION_DEPENDENT_MRNA_DECAY	56	-0.618998	-1.67731	0.00184843	0.037785	0.0313603	1369	tags=34%, list=8%, signal=31%	TTC37/EXOSC9/CNOT8/CNOT11/EXOSC3/EXOSC1/EXOSC7/TUT7/PAN3/WDR61/DCP2/EXOSC8/PABPC1/EIF4B/LSM7/LSM5/EIF4A2/LSM1/LSM3
REACTOME_DEGRADATION_OF_DVL	REACTOME_DEGRADATION_OF_DVL	55	-0.696758	-1.87589	0.00184843	0.037785	0.0313603	1566	tags=40%, list=10%, signal=36%	KLHL12/PSMD10/PSMF1/PSMC5/PSME4/PSMB7/PSMC1/PSME2/PSMA5/PSMB6/PSMD14/PSMD6/PSMA2/PSMC6/PSMA3/PSMA6/PSMB1/RBX1/PSMC2/SEM1/PSMA4/RPS27A
REACTOME_METABOLISM_OF_POLYAMINES	REACTOME_METABOLISM_OF_POLYAMINES	56	-0.681133	-1.84567	0.00184843	0.037785	0.0313603	2143	tags=46%, list=13%, signal=41%	PSMD7/PSMA1/SMS/PSMD12/AMD1/AGMAT/PSMD10/PSMF1/PSMC5/PSME4/PSMB7/PSMC1/PSME2/PSMA5/PSMB6/PSMD14/PSMD6/PSMA2/PSMC6/ODC1/PSMA3/PSMA6/PSMB1/PSMC2/SEM1/PSMA4
REACTOME_REGULATION_OF_RUNX3_EXPRESSION_AND_ACTIVITY	REACTOME_REGULATION_OF_RUNX3_EXPRESSION_AND_ACTIVITY	55	-0.66693	-1.79559	0.00184843	0.037785	0.0313603	1490	tags=35%, list=9%, signal=32%	PSMD10/PSMF1/PSMC5/PSMB7/PSMC1/PSME2/PSMA5/PSMB6/PSMD14/PSMD6/PSMA2/PSMC6/PSMA3/PSMA6/PSMB1/PSMC2/SEM1/PSMA4/RPS27A
REACTOME_STABILIZATION_OF_P53	REACTOME_STABILIZATION_OF_P53	55	-0.714264	-1.92303	0.00184843	0.037785	0.0313603	1490	tags=40%, list=9%, signal=37%	PSMD10/PSMF1/PSMC5/PSME4/PSMB7/PSMC1/ATM/PSME2/PSMA5/COP1/PSMB6/PSMD14/PSMD6/PSMA2/PSMC6/PSMA3/PSMA6/PSMB1/PSMC2/SEM1/PSMA4/RPS27A
REACTOME_CROSS_PRESENTATION_OF_SOLUBLE_EXOGENOUS_ANTIGENS_ENDOSOMES_	REACTOME_CROSS_PRESENTATION_OF_SOLUBLE_EXOGENOUS_ANTIGENS_ENDOSOMES_	48	-0.707403	-1.86102	0.00185529	0.037785	0.0313603	1490	tags=42%, list=9%, signal=38%	PSMD10/PSMF1/PSMC5/FCGR1B/PSME4/PSMB7/PSMC1/PSME2/PSMA5/PSMB6/PSMD14/PSMD6/PSMA2/PSMC6/PSMA3/PSMA6/PSMB1/PSMC2/SEM1/PSMA4
KEGG_NUCLEOTIDE_EXCISION_REPAIR	KEGG_NUCLEOTIDE_EXCISION_REPAIR	43	-0.654807	-1.69153	0.00185874	0.037785	0.0313603	1429	tags=28%, list=9%, signal=26%	CUL4A/CCNH/RFC4/RPA1/POLE3/RPA2/ERCC5/POLE4/CETN2/RBX1/GTF2H5/RPA3
REACTOME_ACTIVATION_OF_THE_MRNA_UPON_BINDING_OF_THE_CAP_BINDING_COMPLEX_AND_EIFS_AND_SUBSEQUENT_BINDING_TO_43S	REACTOME_ACTIVATION_OF_THE_MRNA_UPON_BINDING_OF_THE_CAP_BINDING_COMPLEX_AND_EIFS_AND_SUBSEQUENT_BINDING_TO_43S	59	-0.684622	-1.87369	0.00185874	0.037785	0.0313603	1066	tags=51%, list=6%, signal=48%	EIF3I/EIF3A/RPS23/RPS19/EIF3D/RPS14/RPS15A/RPS10/PABPC1/RPS12/EIF4B/RPS29/EIF2S3/EIF3M/RPS13/RPS18/RPS6/EIF4A2/RPS26/RPS28/RPS20/RPS27L/RPS4X/RPS27/EIF3E/RPS27A/RPS3A/RPS24/RPS25/RPS17
REACTOME_COMPLEX_I_BIOGENESIS	REACTOME_COMPLEX_I_BIOGENESIS	43	-0.731222	-1.88893	0.00185874	0.037785	0.0313603	1067	tags=35%, list=6%, signal=33%	NDUFC1/NDUFA9/NDUFB6/NDUFA8/NDUFS3/NDUFB5/NDUFV2/NDUFAF2/TMEM126B/NDUFAB1/NDUFB2/NDUFS4/NDUFB3/NDUFS5/NDUFA1
REACTOME_DECTIN_1_MEDIATED_NONCANONICAL_NF_KB_SIGNALING	REACTOME_DECTIN_1_MEDIATED_NONCANONICAL_NF_KB_SIGNALING	59	-0.645756	-1.76732	0.00185874	0.037785	0.0313603	1490	tags=34%, list=9%, signal=31%	PSMD10/PSMF1/PSMC5/PSME4/PSMB7/PSMC1/PSME2/PSMA5/PSMB6/PSMD14/PSMD6/PSMA2/PSMC6/PSMA3/PSMA6/PSMB1/PSMC2/SEM1/PSMA4/RPS27A
REACTOME_DEFECTIVE_CFTR_CAUSES_CYSTIC_FIBROSIS	REACTOME_DEFECTIVE_CFTR_CAUSES_CYSTIC_FIBROSIS	59	-0.672822	-1.8414	0.00185874	0.037785	0.0313603	1490	tags=36%, list=9%, signal=32%	PSMD10/PSMF1/DERL1/PSMC5/PSME4/PSMB7/PSMC1/PSME2/PSMA5/PSMB6/PSMD14/PSMD6/PSMA2/PSMC6/PSMA3/PSMA6/PSMB1/PSMC2/SEM1/PSMA4/RPS27A
REACTOME_DEGRADATION_OF_GLI1_BY_THE_PROTEASOME	REACTOME_DEGRADATION_OF_GLI1_BY_THE_PROTEASOME	58	-0.699937	-1.90803	0.00185874	0.037785	0.0313603	1490	tags=36%, list=9%, signal=33%	PSMD10/PSMF1/PSMC5/PSME4/PSMB7/PSMC1/PSME2/PSMA5/PSMB6/PSMD14/PSMD6/PSMA2/PSMC6/PSMA3/PSMA6/PSMB1/RBX1/PSMC2/SEM1/PSMA4/RPS27A
REACTOME_FORMATION_OF_INCISION_COMPLEX_IN_GG_NER	REACTOME_FORMATION_OF_INCISION_COMPLEX_IN_GG_NER	43	-0.711574	-1.83817	0.00185874	0.037785	0.0313603	1052	tags=30%, list=6%, signal=28%	CCNH/RPA1/UBE2N/PARP1/SUMO2/RPA2/ERCC5/UBE2V2/CETN2/RBX1/GTF2H5/RPA3/RPS27A
REACTOME_RRNA_MODIFICATION_IN_THE_NUCLEUS_AND_CYTOSOL	REACTOME_RRNA_MODIFICATION_IN_THE_NUCLEUS_AND_CYTOSOL	59	-0.632872	-1.73206	0.00185874	0.037785	0.0313603	1443	tags=34%, list=9%, signal=31%	UTP18/UTP14A/NOP56/THUMPD1/UTP11/DDX47/UTP3/MPHOSPH10/RPS14/NOL11/DKC1/FBL/NOP58/TRMT112/DIMT1/EMG1/WDR75/NOP10/UTP6/RPS6
WP_OXIDATIVE_PHOSPHORYLATION	WP_OXIDATIVE_PHOSPHORYLATION	45	-0.727637	-1.89642	0.00185874	0.037785	0.0313603	1067	tags=44%, list=6%, signal=42%	NDUFC1/NDUFA9/NDUFB6/NDUFA8/NDUFS3/NDUFB5/NDUFV2/ATP6AP2/ATP5MF/ATP5MG/ATP5PD/NDUFAB1/ATP5ME/NDUFB2/ATP5PB/ATP5PF/NDUFS4/NDUFA4/ATP5PO/NDUFS5
KEGG_PROTEASOME	KEGG_PROTEASOME	42	-0.72679	-1.8747	0.0018622	0.037785	0.0313603	1366	tags=45%, list=8%, signal=42%	PSMF1/PSMC5/PSME4/PSMB7/PSMC1/PSME2/PSMA5/PSMB6/PSMD14/PSMD6/POMP/PSMA2/PSMC6/PSMA3/PSMA6/PSMB1/PSMC2/SEM1/PSMA4
WP_MITOCHONDRIAL_CIV_ASSEMBLY	WP_MITOCHONDRIAL_CIV_ASSEMBLY	30	-0.754333	-1.83346	0.0018622	0.037785	0.0313603	468	tags=30%, list=3%, signal=29%	COX6A1/HIGD1A/COX6C/COX7B/COX7A2/COX16/COX17/NDUFA4/COX7C
WP_MITOCHONDRIAL_COMPLEX_I_ASSEMBLY_MODEL_OXPHOS_SYSTEM	WP_MITOCHONDRIAL_COMPLEX_I_ASSEMBLY_MODEL_OXPHOS_SYSTEM	44	-0.724444	-1.88032	0.0018622	0.037785	0.0313603	753	tags=32%, list=5%, signal=30%	NDUFC1/NDUFB6/NDUFA8/NDUFS3/NDUFB5/NDUFV2/NDUFAF2/TMEM126B/NDUFAB1/NDUFB2/NDUFS4/NDUFB3/NDUFS5/NDUFA1
REACTOME_AUF1_HNRNP_D0_BINDS_AND_DESTABILIZES_MRNA	REACTOME_AUF1_HNRNP_D0_BINDS_AND_DESTABILIZES_MRNA	53	-0.726101	-1.93505	0.00187266	0.037785	0.0313603	1490	tags=45%, list=9%, signal=41%	PSMD10/PSMF1/HNRNPD/PSMC5/PSME4/PSMB7/PSMC1/HSPB1/PSME2/PSMA5/PSMB6/PSMD14/PSMD6/PABPC1/PSMA2/PSMC6/HSPA8/PSMA3/PSMA6/PSMB1/PSMC2/SEM1/PSMA4/RPS27A
REACTOME_DEGRADATION_OF_AXIN	REACTOME_DEGRADATION_OF_AXIN	53	-0.690215	-1.83942	0.00187266	0.037785	0.0313603	1490	tags=38%, list=9%, signal=34%	PSMD10/PSMF1/PSMC5/PSME4/PSMB7/PSMC1/PSME2/PSMA5/PSMB6/PSMD14/PSMD6/PSMA2/PSMC6/PSMA3/PSMA6/PSMB1/PSMC2/SEM1/PSMA4/RPS27A
REACTOME_NEGATIVE_REGULATION_OF_NOTCH4_SIGNALING	REACTOME_NEGATIVE_REGULATION_OF_NOTCH4_SIGNALING	54	-0.676864	-1.80859	0.00187617	0.037785	0.0313603	1490	tags=37%, list=9%, signal=34%	PSMD10/PSMF1/PSMC5/PSMB7/PSMC1/PSME2/PSMA5/PSMB6/PSMD14/PSMD6/PSMA2/PSMC6/PSMA3/PSMA6/PSMB1/RBX1/PSMC2/SEM1/PSMA4/RPS27A
KEGG_ASTHMA	KEGG_ASTHMA	28	-0.708481	-1.67956	0.00189036	0.037785	0.0313603	1803	tags=36%, list=11%, signal=32%	HLA-DRA/CD40LG/IL10/HLA-DPB1/HLA-DPA1/HLA-DOA/HLA-DQA1/HLA-DOB/HLA-DQB1/FCER1A
REACTOME_CRISTAE_FORMATION	REACTOME_CRISTAE_FORMATION	28	-0.728309	-1.72656	0.00189036	0.037785	0.0313603	1285	tags=39%, list=8%, signal=36%	HSPA9/IMMT/MICOS13/ATP5MF/ATP5MG/ATP5PD/ATP5ME/ATP5PB/ATP5F1C/ATP5PF/ATP5PO
REACTOME_APC_CDC20_MEDIATED_DEGRADATION_OF_NEK2A	REACTOME_APC_CDC20_MEDIATED_DEGRADATION_OF_NEK2A	25	-0.762292	-1.77111	0.00190476	0.037785	0.0313603	652	tags=36%, list=4%, signal=35%	CDC23/ANAPC10/ANAPC16/ANAPC4/BUB3/CDC16/UBE2E1/CDC26/RPS27A
REACTOME_APC_C_CDC20_MEDIATED_DEGRADATION_OF_CYCLIN_B	REACTOME_APC_C_CDC20_MEDIATED_DEGRADATION_OF_CYCLIN_B	23	-0.767462	-1.75879	0.00191939	0.037785	0.0313603	652	tags=35%, list=4%, signal=33%	CDC23/ANAPC10/ANAPC16/ANAPC4/CDC16/UBE2E1/CDC26/RPS27A
BIOCARTA_PROTEASOME_PATHWAY	BIOCARTA_PROTEASOME_PATHWAY	19	-0.761374	-1.6735	0.0020284	0.037785	0.0313603	1007	tags=47%, list=6%, signal=45%	PSMB7/PSMA5/UBE3A/PSMB6/PSMA2/PSMA3/PSMA6/PSMB1/PSMA4
REACTOME_ABERRANT_REGULATION_OF_MITOTIC_EXIT_IN_CANCER_DUE_TO_RB1_DEFECTS	REACTOME_ABERRANT_REGULATION_OF_MITOTIC_EXIT_IN_CANCER_DUE_TO_RB1_DEFECTS	19	-0.752794	-1.65464	0.0020284	0.037785	0.0313603	652	tags=37%, list=4%, signal=35%	CDC23/ANAPC10/ANAPC16/ANAPC4/CDC16/UBE2E1/CDC26
REACTOME_FORMATION_OF_ATP_BY_CHEMIOSMOTIC_COUPLING	REACTOME_FORMATION_OF_ATP_BY_CHEMIOSMOTIC_COUPLING	15	-0.881416	-1.84687	0.0020284	0.037785	0.0313603	328	tags=53%, list=2%, signal=52%	ATP5MF/ATP5MG/ATP5PD/ATP5ME/ATP5PB/ATP5F1C/ATP5PF/ATP5PO
REACTOME_PHOSPHORYLATION_OF_THE_APC_C	REACTOME_PHOSPHORYLATION_OF_THE_APC_C	19	-0.774166	-1.70161	0.0020284	0.037785	0.0313603	652	tags=37%, list=4%, signal=35%	CDC23/ANAPC10/ANAPC16/ANAPC4/CDC16/UBE2E1/CDC26
REACTOME_INHIBITION_OF_THE_PROTEOLYTIC_ACTIVITY_OF_APC_C_REQUIRED_FOR_THE_ONSET_OF_ANAPHASE_BY_MITOTIC_SPINDLE_CHECKPOINT_COMPONENTS	REACTOME_INHIBITION_OF_THE_PROTEOLYTIC_ACTIVITY_OF_APC_C_REQUIRED_FOR_THE_ONSET_OF_ANAPHASE_BY_MITOTIC_SPINDLE_CHECKPOINT_COMPONENTS	20	-0.749537	-1.64716	0.00204082	0.037785	0.0313603	652	tags=50%, list=4%, signal=48%	ANAPC15/MAD2L1/CDC23/ANAPC10/ANAPC16/ANAPC4/BUB3/CDC16/UBE2E1/CDC26
WP_UREA_CYCLE_AND_ASSOCIATED_PATHWAYS	WP_UREA_CYCLE_AND_ASSOCIATED_PATHWAYS	20	-0.771684	-1.69583	0.00204082	0.037785	0.0313603	2234	tags=40%, list=14%, signal=35%	CPS1/SLC25A13/ARG1/OAT/GLUD1/FH/MDH1/LDHB
REACTOME_INTERFERON_ALPHA_BETA_SIGNALING	REACTOME_INTERFERON_ALPHA_BETA_SIGNALING	64	0.689917	1.97331	0.00219298	0.037785	0.0313603	2208	tags=53%, list=13%, signal=46%	IFITM3/IFI27/MX1/TYK2/IFI35/STAT2/IFI6/IRF9/MX2/IRF7/HLA-A/HLA-F/OASL/ADAR/IRF5/IFNAR1/HLA-B/IRF1/OAS3/STAT1/ISG15/OAS1/HLA-E/IFITM2/XAF1/IRF3/PTPN6/BST2/OAS2/PTPN1/IFIT3/SOCS1/RSAD2/PSMB8
REACTOME_ANTIMICROBIAL_PEPTIDES	REACTOME_ANTIMICROBIAL_PEPTIDES	71	0.720726	2.08801	0.00221239	0.037785	0.0313603	852	tags=24%, list=5%, signal=23%	DEFA3/DEFA1B/DEFA1/DEFA4/LCN2/PI3/GNLY/ELANE/PGLYRP1/CTSG/BPI/CAMP/LTF/SLC11A1/PRTN3/ATOX1/DEFB131A
REACTOME_DEFENSINS	REACTOME_DEFENSINS	32	0.80626	2.03647	0.00221729	0.037785	0.0313603	7	tags=12%, list=0%, signal=13%	DEFA3/DEFA1B/DEFA1/DEFA4
WP_REGULATION_OF_ACTIN_CYTOSKELETON	WP_REGULATION_OF_ACTIN_CYTOSKELETON	142	0.546447	1.7615	0.00224215	0.037785	0.0313603	1987	tags=23%, list=12%, signal=20%	CD14/PIK3CD/ACTN1/PDGFRB/SLC9A1/SSH2/RASSF7/SSH3/SSH1/VCL/MSN/WASF2/MAPK3/GSN/PIP5K1C/WAS/PIK3R2/RAC2/RRAS/DIAPH1/RAF1/MAP2K2/CSK/ACTG1/MAPK1/F2R/BRK1/ACTB/SOS2/PIP4K2C/PAK1/CFL1
WP_HEPATITIS_B_INFECTION	WP_HEPATITIS_B_INFECTION	145	0.486146	1.56893	0.00224719	0.037785	0.0313603	1961	tags=26%, list=12%, signal=23%	TYK2/MMP9/ATP6AP1/PIK3CD/STAT2/MYD88/STAT6/STAT3/IRF7/STAT5B/IFNAR1/FOS/EP300/MAPK3/IKBKG/PIK3R2/IRAK1/FADD/STAT5A/IKBKE/STAT1/RAF1/TLR2/MAP2K2/ARAF/AKT1/RELA/MAPK1/IRF3/MAPK14/TICAM1/SOS2/APAF1/DDX58/MAP2K3/CASP9/CREB5
WP_CHEMOKINE_SIGNALING_PATHWAY	WP_CHEMOKINE_SIGNALING_PATHWAY	151	0.480905	1.55773	0.00226757	0.037785	0.0313603	1964	tags=28%, list=12%, signal=25%	PLCB2/PIK3CD/STAT2/CXCR2/CX3CR1/NFKBIA/STAT3/GNAI2/ADCY4/STAT5B/HCK/GNB2/FOXO3/CCL5/MAPK3/FGR/IKBKG/WAS/PIK3R2/RAC2/ARRB1/CCL3/STAT1/CXCR4/RAF1/LYN/GNGT2/DOCK2/CSK/PRKCD/GNG5/AKT1/RELA/MAPK1/ADCY7/GRK6/GSK3B/CXCL16/SOS2/GNB1/PAK1/ARRB2
KEGG_LYSOSOME	KEGG_LYSOSOME	118	0.613012	1.91795	0.0022779	0.037785	0.0313603	3129	tags=53%, list=19%, signal=44%	GBA/CTSW/CTSG/ATP6AP1/CTSD/ATP6V0D1/TPP1/IGF2R/LAMP1/TCIRG1/CLN3/GAA/NAGPA/GNS/ATP6V0B/ATP6V0A1/SLC11A1/NPC2/AP1M1/CTSS/GUSB/CTSB/SORT1/IDS/CTSA/ARSG/IDUA/NEU1/MAN2B1/NPC1/GLA/DNASE2/GNPTAB/ARSA/SGSH/SCARB2/CTSC/LAMP2/GLB1/GM2A/CTNS/PLA2G15/GGA2/NAGA/PSAP/AP1B1/AP3D1/CD68/LIPA/AP3M1/MCOLN1/ENTPD4/FUCA1/CTSL/ATP6V0C/CTSH/AP3S2/CTSF/GGA3/M6PR/CTSK/ABCA2/SMPD1
REACTOME_DEGRADATION_OF_THE_EXTRACELLULAR_MATRIX	REACTOME_DEGRADATION_OF_THE_EXTRACELLULAR_MATRIX	124	0.563181	1.77133	0.0022779	0.037785	0.0313603	1527	tags=17%, list=9%, signal=15%	ELANE/CTSG/MMP9/CTSD/CAPN15/ADAM8/FURIN/NCSTN/CAPNS1/TIMP1/CTSS/CTSB/MMP25/TIMP2/FBN2/CAPN3/PHYKPL/ADAM15/BSG/COL9A2/CAPN1
WP_MIRNAS_INVOLVEMENT_IN_THE_IMMUNE_RESPONSE_IN_SEPSIS	WP_MIRNAS_INVOLVEMENT_IN_THE_IMMUNE_RESPONSE_IN_SEPSIS	36	0.76746	1.95857	0.0022779	0.037785	0.0313603	1540	tags=42%, list=9%, signal=38%	LCN2/ELANE/GZMB/NFKBIA/MYD88/IRF7/IRF5/TLR8/IKBKG/IRF1/IRAK1/CCL3/RELB/RELA/MAPK14
WP_REGULATION_OF_TOLLLIKE_RECEPTOR_SIGNALING_PATHWAY	WP_REGULATION_OF_TOLLLIKE_RECEPTOR_SIGNALING_PATHWAY	132	0.580199	1.84372	0.0022779	0.037785	0.0313603	3456	tags=48%, list=21%, signal=39%	TLR5/CD14/PIK3CD/RNF31/IL1B/SQSTM1/NFKBIA/MYD88/RBCK1/IRF7/SYK/IRF5/TLR8/CCL5/IFNAR1/FOS/MAPK3/TLR6/IKBKG/PIK3R2/IRAK1/FADD/IKBKE/CCL3/STAT1/TOLLIP/TLR2/MAP2K2/RIPK1/AKT1/RELA/MAPK1/TNFAIP3/CUEDC2/IRF3/MAPK14/PTPN6/TRAFD1/TICAM1/MAP2K3/MLST8/SOCS1/IRAK3/PIK3CB/IRAK2/CYLD/PIK3R5/CISH/SARM1/IKBKB/CXCL8/SFTPD/RAC1/TREM1/SFTPA2/MAP3K8/OTUD5/FBXW5/MAPK13/TLR4/AKT2/USP7/NFKB1/TIRAP
KEGG_NATURAL_KILLER_CELL_MEDIATED_CYTOTOXICITY	KEGG_NATURAL_KILLER_CELL_MEDIATED_CYTOTOXICITY	123	0.5782	1.81863	0.00228833	0.037785	0.0313603	1939	tags=32%, list=12%, signal=28%	PRF1/KIR2DL3/GZMB/CD247/KIR3DL1/PIK3CD/ITGAL/KIR2DL1/KIR2DL4/TYROBP/SH2D1B/ITGB2/MICB/HLA-A/SYK/NCR3/IFNAR1/HLA-B/MAPK3/IFNGR2/PIK3R2/RAC2/KLRD1/NFAT5/RAF1/HLA-E/MAP2K2/ARAF/ZAP70/KIR3DL2/MAPK1/PLCG2/CD244/PTPN6/TNFRSF10C/SOS2/HCST/PAK1/FYN
KEGG_TOLL_LIKE_RECEPTOR_SIGNALING_PATHWAY	KEGG_TOLL_LIKE_RECEPTOR_SIGNALING_PATHWAY	95	0.620812	1.87463	0.00229358	0.037785	0.0313603	1884	tags=34%, list=11%, signal=30%	TLR5/CD14/PIK3CD/IL1B/NFKBIA/MYD88/IRF7/IRF5/TLR8/CCL5/IFNAR1/FOS/MAPK3/TLR6/IKBKG/PIK3R2/IRAK1/FADD/IKBKE/CCL3/STAT1/TOLLIP/TLR2/MAP2K2/RIPK1/AKT1/RELA/MAPK1/IRF3/MAPK14/TICAM1/MAP2K3
REACTOME_EXTRACELLULAR_MATRIX_ORGANIZATION	REACTOME_EXTRACELLULAR_MATRIX_ORGANIZATION	276	0.535858	1.84359	0.00229358	0.037785	0.0313603	1690	tags=16%, list=10%, signal=15%	ELANE/ITGAM/PLOD1/CTSG/MMP9/CTSD/EMILIN2/ITGAL/CAPN15/ACTN1/ADAM8/THBS1/ITGA5/ICAM3/COLGALT1/ITGB2/CEACAM8/CEACAM6/ITGB7/FURIN/P4HB/NCSTN/ITGA2B/CAPNS1/TIMP1/VCAN/CTSS/ITGAX/CTSB/MMP25/TIMP2/FBN2/CD151/CAPN3/PHYKPL/ADAM15/BSG/CEACAM1/COL9A2/CAPN1/P3H1/PECAM1/PLOD3/LOXL3
WP_INTEGRINMEDIATED_CELL_ADHESION	WP_INTEGRINMEDIATED_CELL_ADHESION	96	0.569286	1.71938	0.00229358	0.037785	0.0313603	1939	tags=28%, list=12%, signal=25%	ITGAM/ITGAL/ITGA5/ITGB2/TLN1/ITGB7/ITGA2B/CAPNS1/ZYX/VCL/ITGAX/PIK3R2/RAC2/RAPGEF1/RAF1/CAPN3/MAP2K2/ARAF/CSK/AKT1/MAPK1/CAPN1/MAPK7/VASP/MAP2K3/PAK1/FYN
WP_TOLLLIKE_RECEPTOR_SIGNALING_PATHWAY	WP_TOLLLIKE_RECEPTOR_SIGNALING_PATHWAY	96	0.621094	1.87585	0.00229358	0.037785	0.0313603	1884	tags=33%, list=11%, signal=30%	TLR5/CD14/PIK3CD/IL1B/NFKBIA/MYD88/IRF7/IRF5/TLR8/CCL5/IFNAR1/FOS/MAPK3/TLR6/IKBKG/PIK3R2/IRAK1/FADD/IKBKE/CCL3/STAT1/TOLLIP/TLR2/MAP2K2/RIPK1/AKT1/RELA/MAPK1/IRF3/MAPK14/TICAM1/MAP2K3
KEGG_JAK_STAT_SIGNALING_PATHWAY	KEGG_JAK_STAT_SIGNALING_PATHWAY	138	0.529829	1.69312	0.00230415	0.037785	0.0313603	2664	tags=26%, list=16%, signal=22%	TYK2/PIK3CD/CSF3R/STAT2/IRF9/STAT6/IL2RB/STAT3/CCND3/STAT5B/PIAS4/IL10RA/IFNAR1/EP300/IFNGR2/PIK3R2/STAT5A/STAT1/OSM/PIAS1/AKT1/IL6R/IL12RB1/IL10RB/IL2RG/PTPN6/IL4R/SOS2/SOCS1/CSF2RB/MPL/PIK3CB/PIK3R5/CBL/CISH/JAK1
REACTOME_METABOLISM_OF_CARBOHYDRATES	REACTOME_METABOLISM_OF_CARBOHYDRATES	271	0.447771	1.53456	0.00230415	0.037785	0.0313603	2286	tags=29%, list=14%, signal=25%	HK3/TKT/PFKFB4/CHST13/SLC9A1/GALK1/B3GALT4/PGD/ST6GALNAC6/PHKA2/GAA/ENO1/GNS/NDST2/GPI/G6PC3/GAPDH/G6PD/VCAN/CHST15/PFKFB3/CHST12/PGLS/GUSB/TALDO1/IDS/PKM/MAN2C1/SLC35B2/PHKG2/ALDOA/NUP214/PFKP/EXT1/IDUA/CHPF2/SLC2A1/MAN2B1/UBC/NUP210/ST3GAL4/GNPDA1/NDST1/FBP1/ST3GAL2/ADPGK/PAPSS2/DCXR/B4GALT5/SHPK/SGSH/ST3GAL1/GLYCTK/GLB1/GALT/HYAL3/NUP188/ENO3/GPC6/B4GALT3/PYGB/B3GAT1/XYLT2/PFKL/PGM1/PGK1/CRYL1…
REACTOME_GLYCOSAMINOGLYCAN_METABOLISM	REACTOME_GLYCOSAMINOGLYCAN_METABOLISM	113	0.538053	1.67071	0.00230947	0.037785	0.0313603	3859	tags=42%, list=23%, signal=32%	CHST13/SLC9A1/GNS/NDST2/VCAN/CHST15/CHST12/GUSB/IDS/SLC35B2/EXT1/IDUA/CHPF2/ST3GAL4/NDST1/ST3GAL2/PAPSS2/B4GALT5/SGSH/ST3GAL1/GLB1/HYAL3/GPC6/B4GALT3/B3GAT1/XYLT2/CHST7/B3GALT6/CHST14/B3GAT3/B4GALT7/HYAL2/SLC26A2/ST3GAL3/GLB1L/NAGLU/SDC4/HPSE/NCAN/CEMIP/HEXA/GLCE/ABCC5/GPC2/B3GNT2/CSGALNACT2/CHST2
WP_INSULIN_SIGNALING	WP_INSULIN_SIGNALING	155	0.494615	1.60179	0.00230947	0.037785	0.0313603	3460	tags=39%, list=21%, signal=31%	STXBP2/PIK3CD/FLOT1/FLOT2/INPPL1/MAP3K11/SRF/EHD1/STX4/FOXO3/FOS/MAPK3/PIK3R2/IRS2/RAC2/RPS6KA1/RAPGEF1/RAF1/RPS6KB2/SLC2A1/MAP2K2/RPS6KA4/PRKCD/AKT1/MAPK1/MAPK14/MAPK7/GSK3B/MAP4K2/ARHGAP33/RHOQ/SOS2/PTPN1/MAP2K3/ARF1/PFKL/SOCS1/PRKCZ/PIK3CB/TSC2/MAP4K4/MAP3K3/CBL/IGF1R/IKBKB/INSR/SHC1/GYS1/CAP1/RAC1/GYG1/MAP3K8/MAP3K6/MAP3K12/RPS6KA5/XBP1/ELK1/MAPK13/AKT2/VAMP2/TRIB3
REACTOME_SLC_MEDIATED_TRANSMEMBRANE_TRANSPORT	REACTOME_SLC_MEDIATED_TRANSMEMBRANE_TRANSPORT	216	0.478431	1.59984	0.002331	0.037785	0.0313603	2042	tags=19%, list=12%, signal=16%	SLC15A3/SLC15A4/SLC9A1/SLC43A2/SLC16A3/SLC7A7/SLC39A1/SLC11A1/SLC9A8/SLC2A6/SLC44A2/SLC6A6/SLC8B1/SLC22A4/SLC35C1/SLC35B2/SLC1A7/SLC31A1/SLC5A6/SLC2A1/SLC2A8/SLCO3A1/SLC27A1/SLC4A1/BSG/SLC22A15/SLC25A22/SLC25A29/SLC7A5/SLC4A2/SLC22A18/SLC26A11/SLC30A7/SLC9A9/ARL2/SLC39A3/SLC24A4/SLC45A3/AVP/CTNS
REACTOME_PLATELET_ACTIVATION_SIGNALING_AND_AGGREGATION	REACTOME_PLATELET_ACTIVATION_SIGNALING_AND_AGGREGATION	244	0.471259	1.59569	0.00233645	0.037785	0.0313603	2830	tags=32%, list=17%, signal=27%	CTSW/STXBP2/DGKQ/ACTN1/ACTN4/APBB1IP/THBS1/RHOG/TLN1/GNAI2/F5/ANXA5/ITGA2B/FERMT3/TIMP1/STX4/APLP2/SYK/VCL/TOR4A/GNB2/MAPK3/WDR1/DAGLB/GNA15/SERPINA1/PHACTR2/PIK3R2/RAC2/ARRB1/ALDOA/ITIH4/GP9/ITPR3/RAF1/TAGLN2/LYN/GNGT2/CSK/PRKCD/GNG5/AKT1/MAPK1/F2R/PLCG2/ORM1/MAPK14/PECAM1/PTPN6/LAMP2/GNAQ/PTPN1/GNB1/FYN/ARRB2/CFL1/F13A1/SERPING1/MPL/PLEK/LY6G6F/PSAP/PRKCZ/PIK3CB/CFD/GNG10/CALU/GP1BA/YWHAZ/LCP2/…
KEGG_REGULATION_OF_ACTIN_CYTOSKELETON	KEGG_REGULATION_OF_ACTIN_CYTOSKELETON	203	0.489852	1.62937	0.00234742	0.037785	0.0313603	2615	tags=27%, list=16%, signal=23%	ITGAM/CD14/PIK3CD/ITGAL/ACTN1/ACTN4/PDGFRB/SLC9A1/ITGA5/SSH2/FGD3/ITGB2/ITGB7/NCKAP1L/SSH3/ITGA2B/SSH1/VCL/MYH9/MSN/WASF2/ARPC1A/MAPK3/ITGAX/GSN/PIP5K1C/WAS/PPP1CA/PIK3R2/RAC2/RRAS/DIAPH1/RAF1/MAP2K2/ARAF/CSK/ACTG1/MAPK1/F2R/BRK1/ARPC4/ACTB/SOS2/PIP4K2C/PAK1/CFL1/TMSB4Y/ARHGEF12/PIK3CB/PIP4K2A/ARPC1B/PDGFD/PIK3R5/LIMK2/PAK6
NABA_ECM_REGULATORS	NABA_ECM_REGULATORS	204	0.554519	1.84573	0.00235849	0.037785	0.0313603	2132	tags=18%, list=13%, signal=16%	PI3/CST7/ELANE/PLOD1/CTSW/CTSG/MMP9/CTSD/ADAM8/CST3/TIMP1/CSTB/CTSS/CTSB/SERPINA1/MMP25/TIMP2/CTSA/ITIH4/EGLN2/SLPI/ADAM15/MMP23B/P3H1/SULF2/PLOD3/CTSC/LOXL3/HYAL3/ADAM19/TGM3/TMPRSS15/F13A1/SERPING1/HTRA1/PCSK5
KEGG_ENDOCYTOSIS	KEGG_ENDOCYTOSIS	175	0.488295	1.60217	0.0023753	0.0377918	0.031366	2699	tags=34%, list=16%, signal=29%	CXCR1/PSD4/CSF1R/CXCR2/VPS37B/IQSEC1/HSPA6/IL2RB/EHD1/EPN1/HLA-A/HGS/HLA-F/HSPA1L/SMAP2/ASAP1/ARAP3/DAB2/HLA-B/SH3GLB2/PIP5K1C/VPS37C/ARRB1/DNM2/CXCR4/EHD4/HSPA1B/HLA-E/ARAP1/ARFGAP1/AP2M1/VPS4A/F2R/GRK6/LDLR/RAB11FIP5/IL2RG/AP2B1/AP2A2/CHMP6/RAB5C/RAB11FIP3/RAB31/MVB12A/ARRB2/RAB5B/ACAP1/AP2A1/CHMP2A/PRKCZ/ITCH/RUFY1/PLD2/VPS28/MVB12B/ARFGAP2/RAB11FIP4/CBL/IGF1R/ACAP2
REACTOME_NEUTROPHIL_DEGRANULATION	REACTOME_NEUTROPHIL_DEGRANULATION	462	0.506963	1.81756	0.00252525	0.0399024	0.0331178	2041	tags=41%, list=12%, signal=37%	DEFA1B/DEFA1/DEFA4/LCN2/ELANE/FOLR3/PGLYRP1/ITGAM/HK3/GRN/ANPEP/NBEAL2/CTSG/MMP9/OSCAR/AZU1/CTSD/CD14/CXCR1/ITGAL/FPR1/FPR2/ADAM8/SLC15A4/CXCR2/BPI/BRI3/TCN1/CYBA/IGF2R/CRISPLD2/FCN1/LAMP1/CAMP/MCEMP1/UNC13D/TCIRG1/P2RX1/TYROBP/HSPA6/RHOG/LTF/STK11IP/ITGB2/CST3/CEACAM8/UBR4/CEACAM6/ARHGAP9/ATG7/CFP/STK10/DYNC1H1/SELL/CD93/NCKAP1L/LAMTOR1/GAA/GNS/DNAJC5/NCSTN/GPI/CANT1/HLA-A/SURF4/ATP6V0A1/GSDMD/S…
REACTOME_PROGRAMMED_CELL_DEATH	REACTOME_PROGRAMMED_CELL_DEATH	171	-0.466828	-1.49243	0.00344234	0.0540237	0.0448379	1927	tags=27%, list=12%, signal=24%	CASP6/YWHAH/PSMD12/DYNLL1/YWHAG/FAS/BAX/PSMD10/PPP3R1/PSMF1/DNM1L/OMA1/PSMC5/CASP3/PRKCQ/STK26/BIRC2/PSME4/PSMB7/PSMC1/LMNB1/BCL2/YWHAQ/PSME2/PSMA5/APIP/PSMB6/C1QBP/PSMD14/ROCK1/TNFRSF10A/PSMD6/BIRC3/PSMA2/KPNB1/PSMC6/LY96/TNFSF10/PSMA3/HMGB2/PSMA6/PSMB1/PSMC2/SEM1/PSMA4/RPS27A
REACTOME_BETA_CATENIN_INDEPENDENT_WNT_SIGNALING	REACTOME_BETA_CATENIN_INDEPENDENT_WNT_SIGNALING	134	-0.480059	-1.47939	0.00352734	0.0546359	0.045346	1866	tags=23%, list=11%, signal=21%	PSMD12/GNG7/PRICKLE1/PRKCA/RYK/PSMD10/PPP3CB/PPP3R1/PSMF1/MYC/PSMC5/GNB4/PSME4/PSMB7/PSMC1/PSME2/PSMA5/PSMB6/PSMD14/PSMD6/PSMA2/PSMC6/GNG11/LEF1/PSMA3/PSMA6/PSMB1/PSMC2/SEM1/PSMA4/RPS27A
REACTOME_CELLULAR_RESPONSE_TO_HEAT_STRESS	REACTOME_CELLULAR_RESPONSE_TO_HEAT_STRESS	95	-0.51895	-1.51739	0.00353357	0.0546359	0.045346	1662	tags=27%, list=10%, signal=25%	ST13/NUP42/NUP133/HSP90AB1/SIRT1/NUP54/HSPA9/NUP160/HSPA14/NUP155/RPA1/NUP107/HSPA4/HSPB1/ATM/EEF1A1/RPA2/MRPL18/NUP37/PTGES3/DNAJC7/NUP88/HSPA8/HSPH1/RPA3/HSP90AA1
REACTOME_PTEN_REGULATION	REACTOME_PTEN_REGULATION	133	-0.482894	-1.48272	0.0035524	0.0546359	0.045346	1366	tags=20%, list=8%, signal=19%	PSMD10/PSMF1/RBBP7/SUZ12/PSMC5/PSME4/PSMB7/PSMC1/BMI1/RRAGD/PSME2/PSMA5/PSMB6/PSMD14/PTEN/PSMD6/PSMA2/PSMC6/HDAC2/LAMTOR3/PSMA3/PSMA6/PSMB1/PSMC2/SEM1/PSMA4/RPS27A
REACTOME_SNRNP_ASSEMBLY	REACTOME_SNRNP_ASSEMBLY	52	-0.626565	-1.66457	0.00371747	0.0550275	0.0456711	1581	tags=31%, list=10%, signal=28%	NUP42/NUP133/SNRPD3/PHAX/NCBP1/NUP54/NUP160/NUP155/NUP107/GEMIN6/CLNS1A/SNRPF/NUP37/NUP88/SNRPD2/SNRPG
WP_NUCLEOTIDE_EXCISION_REPAIR	WP_NUCLEOTIDE_EXCISION_REPAIR	42	-0.657181	-1.69515	0.00372439	0.0550275	0.0456711	1429	tags=29%, list=9%, signal=26%	CUL4A/CCNH/RFC4/RPA1/POLE3/RPA2/ERCC5/POLE4/CETN2/RBX1/GTF2H5/RPA3
KEGG_PROTEIN_EXPORT	KEGG_PROTEIN_EXPORT	22	-0.735014	-1.66977	0.003861	0.0550275	0.0456711	1224	tags=50%, list=7%, signal=46%	SPCS1/SRP9/SRP72/SRP54/SRPRB/SEC61G/SEC11C/SEC61B/SRP19/SEC11A/SRP14
WP_IL9_SIGNALING_PATHWAY	WP_IL9_SIGNALING_PATHWAY	17	0.816537	1.82457	0.00399202	0.0550275	0.0456711	1508	tags=59%, list=9%, signal=53%	STAT3/STAT5B/MAPK3/PIK3R2/STAT5A/STAT1/CDK9/MAP2K2/MAPK1/IL2RG
WP_THE_HUMAN_IMMUNE_RESPONSE_TO_TUBERCULOSIS	WP_THE_HUMAN_IMMUNE_RESPONSE_TO_TUBERCULOSIS	23	0.751377	1.77917	0.004158	0.0550275	0.0456711	2208	tags=65%, list=13%, signal=57%	MX1/TYK2/IFI35/STAT2/IRF9/IFNAR1/TAP1/IFNGR2/IRF1/STAT1/OAS1/PIAS1/IFIT3/SOCS1/PSMB8
PID_INTEGRIN_CS_PATHWAY	PID_INTEGRIN_CS_PATHWAY	24	0.74866	1.78362	0.00417537	0.0550275	0.0456711	698	tags=29%, list=4%, signal=28%	ITGAM/ITGAL/ITGA5/ITGB2/ITGB7/ITGA2B/ITGAX
REACTOME_OTHER_INTERLEUKIN_SIGNALING	REACTOME_OTHER_INTERLEUKIN_SIGNALING	24	0.717526	1.70945	0.00417537	0.0550275	0.0456711	2664	tags=46%, list=16%, signal=38%	TYK2/STXBP2/CSF3R/CSF1R/STX4/PRTN3/IL10RB/STX1A/IL16/TXLNA/JAK1
REACTOME_SYNTHESIS_OF_IP3_AND_IP4_IN_THE_CYTOSOL	REACTOME_SYNTHESIS_OF_IP3_AND_IP4_IN_THE_CYTOSOL	24	0.695086	1.65599	0.00417537	0.0550275	0.0456711	1670	tags=33%, list=10%, signal=30%	PLCB2/INPPL1/ITPK1/PLCH2/INPP5D/PLCG2/ITPKB/PLCD1
BIOCARTA_TOLL_PATHWAY	BIOCARTA_TOLL_PATHWAY	25	0.711319	1.70726	0.00419287	0.0550275	0.0456711	1884	tags=36%, list=11%, signal=32%	PGLYRP1/NFKBIA/MYD88/FOS/IKBKG/EIF2AK2/RELA/MAPK14/MAP2K3
REACTOME_PLATELET_CALCIUM_HOMEOSTASIS	REACTOME_PLATELET_CALCIUM_HOMEOSTASIS	26	0.698445	1.69252	0.00419287	0.0550275	0.0456711	1706	tags=35%, list=10%, signal=31%	P2RX1/P2RX7/ORAI1/ATP2B4/ITPR3/STIM1/P2RX4/ORAI2/ATP2A2
REACTOME_ACTIVATION_OF_MATRIX_METALLOPROTEINASES	REACTOME_ACTIVATION_OF_MATRIX_METALLOPROTEINASES	27	0.765728	1.86827	0.00421941	0.0550275	0.0456711	845	tags=26%, list=5%, signal=25%	ELANE/CTSG/MMP9/FURIN/TIMP1/MMP25/TIMP2
PID_INTEGRIN2_PATHWAY	PID_INTEGRIN2_PATHWAY	28	0.715679	1.75338	0.00422833	0.0550275	0.0456711	1017	tags=32%, list=6%, signal=30%	ITGAM/ITGAL/ICAM3/ITGB2/SPON2/ITGAX/PLAUR/FCGR2A/TGFBI
KEGG_NON_SMALL_CELL_LUNG_CANCER	KEGG_NON_SMALL_CELL_LUNG_CANCER	54	0.608236	1.69302	0.00426439	0.0550275	0.0456711	2758	tags=39%, list=17%, signal=32%	PIK3CD/RXRA/FOXO3/MAPK3/PIK3R2/RASSF1/STK4/RAF1/MAP2K2/ARAF/E2F2/AKT1/MAPK1/ERBB2/PLCG2/RXRB/SOS2/CASP9/PIK3CB/PIK3R5/RASSF5
REACTOME_COLLAGEN_DEGRADATION	REACTOME_COLLAGEN_DEGRADATION	54	0.625818	1.74196	0.00426439	0.0550275	0.0456711	3140	tags=31%, list=19%, signal=26%	ELANE/MMP9/CTSD/FURIN/CTSB/PHYKPL/COL9A2/COL6A2/MMP8/COL7A1/COL8A2/ADAM17/CTSL/COL18A1/COL5A3/CTSK/COL9A3
WP_IL4_SIGNALING_PATHWAY	WP_IL4_SIGNALING_PATHWAY	54	0.695216	1.93513	0.00426439	0.0550275	0.0456711	1713	tags=46%, list=10%, signal=42%	TYK2/FES/PIK3CD/CEBPB/NFKBIA/STAT6/STAT3/INPP5D/STAT5B/FOS/EP300/MAPK3/PIK3R2/CEBPA/IRS2/STAT5A/STAT1/AKT1/RELA/MAPK1/IL2RG/MAPK14/GAB2/PTPN6/IL4R
PID_CXCR3_PATHWAY	PID_CXCR3_PATHWAY	42	0.645206	1.72126	0.00430108	0.0550275	0.0456711	2343	tags=38%, list=14%, signal=33%	PIK3CD/ITGAL/ITGB2/GNAI2/MAPK3/PIK3R2/ARRB1/RAF1/MAP2K2/AKT1/MAPK1/MAPK14/MAP2K3/GNB1/MLST8/PIK3CB
WP_TYROBP_CAUSAL_NETWORK	WP_TYROBP_CAUSAL_NETWORK	59	0.592199	1.68229	0.00431034	0.0550275	0.0456711	2359	tags=47%, list=14%, signal=41%	ITGAM/ELF4/APBB1IP/PPP1R18/TCIRG1/TYROBP/ITGB2/NCKAP1L/SLC7A7/NPC2/IL10RA/ITGAX/PYCARD/FKBP15/STAT5A/NRROS/RPS6KA1/HCLS1/RUNX3/HLX/ADAP2/LOXL3/CXCL16/CD84/TNFRSF1B/PLEK/SH2B3/LGALS9B
REACTOME_INTERLEUKIN_2_FAMILY_SIGNALING	REACTOME_INTERLEUKIN_2_FAMILY_SIGNALING	41	0.666387	1.77047	0.00431965	0.0550275	0.0456711	2780	tags=49%, list=17%, signal=41%	PIK3CD/INPPL1/HAVCR2/IL2RB/STAT3/LGALS9/INPP5D/SYK/STAT5B/PIK3R2/STAT5A/STAT1/IL2RG/GAB2/PTPN6/SOS2/CSF2RB/PIK3CB/JAK1/SHC1
REACTOME_EPH_EPHRIN_MEDIATED_REPULSION_OF_CELLS	REACTOME_EPH_EPHRIN_MEDIATED_REPULSION_OF_CELLS	50	0.621798	1.7071	0.00433839	0.0550275	0.0456711	3287	tags=40%, list=20%, signal=32%	MMP9/NCSTN/LYN/APH1B/ACTG1/AP2M1/EPHB6/ACTB/AP2B1/AP2A2/EPHB4/FYN/APH1A/AP2A1/PSEN2/RAC1/EFNA4/AP2S1/EPHA8/SRC
WP_RANKLRANK_RECEPTOR_ACTIVATOR_OF_NFKB_LIGAND_SIGNALING_PATHWAY	WP_RANKLRANK_RECEPTOR_ACTIVATOR_OF_NFKB_LIGAND_SIGNALING_PATHWAY	55	0.609874	1.7013	0.00433839	0.0550275	0.0456711	3445	tags=47%, list=21%, signal=38%	SQSTM1/NFKBIA/SPI1/SYK/FOS/MAPK3/IKBKG/PIK3R2/STAT1/RELB/LYN/AKT1/RELA/MAPK1/PAPSS2/MAPK14/GAB2/ICAM1/CBL/IKBKB/RAC1/CTSK/TRAF2/SRC/AKT2/NFKB1
WP_PDGFRBETA_PATHWAY	WP_PDGFRBETA_PATHWAY	29	0.704456	1.73501	0.00434783	0.0550275	0.0456711	1126	tags=38%, list=7%, signal=35%	PDGFRB/SRF/STAT6/STAT3/STAT5B/FOS/MAPK3/STAT5A/STAT1/RAF1/EIF2AK2
WP_TYPE_I_INTERFERON_INDUCTION_AND_SIGNALING_DURING_SARSCOV2_INFECTION	WP_TYPE_I_INTERFERON_INDUCTION_AND_SIGNALING_DURING_SARSCOV2_INFECTION	29	0.758914	1.86913	0.00434783	0.0550275	0.0456711	1774	tags=55%, list=11%, signal=49%	TYK2/STAT2/NFKBIA/MYD88/IRF9/IFNAR1/FOS/IKBKG/IKBKE/OAS3/STAT1/OAS1/EIF2AK2/IRF3/MAPK14/OAS2
REACTOME_HEPARAN_SULFATE_HEPARIN_HS_GAG_METABOLISM	REACTOME_HEPARAN_SULFATE_HEPARIN_HS_GAG_METABOLISM	49	0.631968	1.72864	0.0043573	0.0550275	0.0456711	3790	tags=45%, list=23%, signal=35%	NDST2/VCAN/GUSB/IDS/EXT1/IDUA/NDST1/SGSH/GLB1/GPC6/B3GAT1/XYLT2/B3GALT6/B3GAT3/B4GALT7/GLB1L/NAGLU/SDC4/HPSE/NCAN/GLCE/GPC2
WP_RESISTIN_AS_A_REGULATOR_OF_INFLAMMATION	WP_RESISTIN_AS_A_REGULATOR_OF_INFLAMMATION	31	0.687179	1.71943	0.0043573	0.0550275	0.0456711	3445	tags=55%, list=21%, signal=43%	PLCB2/PIK3CD/NFKBIA/MAPK3/IKBKG/AKT1/RELA/MAPK1/PLCG2/MAPK14/PLCD1/PIK3CB/IKBKB/CXCL8/RETN/AKT2/NFKB1
WP_TOLLLIKE_RECEPTOR_SIGNALING_RELATED_TO_MYD88	WP_TOLLLIKE_RECEPTOR_SIGNALING_RELATED_TO_MYD88	31	0.691442	1.73009	0.0043573	0.0550275	0.0456711	1722	tags=48%, list=10%, signal=43%	TLR5/MYD88/IRF7/TLR8/TLR6/IKBKG/IRAK1/IKBKE/TOLLIP/RELB/TLR2/RELA/MAPK1/IRF3/TICAM1
WP_NONGENOMIC_ACTIONS_OF_125_DIHYDROXYVITAMIN_D3	WP_NONGENOMIC_ACTIONS_OF_125_DIHYDROXYVITAMIN_D3	70	0.578736	1.67476	0.00436681	0.0550275	0.0456711	2754	tags=41%, list=17%, signal=35%	TYK2/IFI44L/PLCB2/STAT2/CAMP/RXRA/SP1/TNFRSF1A/TLR8/MAPK3/STAT1/ISG15/RELB/TLR2/CAMK2G/PRKCD/MAPK1/PLCG2/RXRB/MAPK14/MAPK7/PLCD1/OAS2/RSAD2/PRKCZ/NOD2/JAK1/IKBKB/CXCL8
REACTOME_COLLAGEN_FORMATION	REACTOME_COLLAGEN_FORMATION	80	0.582521	1.73244	0.00437637	0.0550275	0.0456711	3166	tags=26%, list=19%, signal=21%	PLOD1/MMP9/COLGALT1/P4HB/CTSS/CTSB/CD151/COL9A2/P3H1/PLOD3/LOXL3/COL6A2/COL7A1/COL8A2/CTSL/COL18A1/PCOLCE/COL5A3/COL9A3/LOXL4/CRTAP
REACTOME_PLASMA_LIPOPROTEIN_ASSEMBLY_REMODELING_AND_CLEARANCE	REACTOME_PLASMA_LIPOPROTEIN_ASSEMBLY_REMODELING_AND_CLEARANCE	68	0.606447	1.75037	0.0043956	0.0550275	0.0456711	3081	tags=31%, list=19%, signal=25%	ABCA1/LMF2/FURIN/P4HB/NR1H2/ZDHHC8/NPC2/APOBR/NPC1/AP2M1/LDLR/AP2B1/AP2A2/AP2A1/PCSK5/LIPA/NR1H3/ABCG1/LCAT/AP2S1/MBTPS1
WP_BLADDER_CANCER	WP_BLADDER_CANCER	39	0.701028	1.8296	0.00441501	0.0550275	0.0456711	1341	tags=31%, list=8%, signal=28%	MMP9/TYMP/THBS1/DAPK2/PIK3R2/RASSF1/DAPK1/RAF1/MAP2K2/ARAF/MAPK1/ERBB2
WP_MICROGLIA_PATHOGEN_PHAGOCYTOSIS_PATHWAY	WP_MICROGLIA_PATHOGEN_PHAGOCYTOSIS_PATHWAY	39	0.674066	1.75923	0.00441501	0.0550275	0.0456711	1637	tags=38%, list=10%, signal=35%	ITGAM/PIK3CD/CYBA/TYROBP/NCF4/ITGB2/NCKAP1L/SYK/C1QB/HCK/PIK3R2/RAC2/LYN/PLCG2/PTPN6
KEGG_BLADDER_CANCER	KEGG_BLADDER_CANCER	40	0.663914	1.73972	0.00442478	0.0550275	0.0456711	1341	tags=32%, list=8%, signal=30%	MMP9/TYMP/THBS1/DAPK2/MAPK3/RASSF1/DAPK1/RAF1/MAP2K2/ARAF/E2F2/MAPK1/ERBB2
REACTOME_INTERLEUKIN_10_SIGNALING	REACTOME_INTERLEUKIN_10_SIGNALING	40	0.648644	1.69971	0.00442478	0.0550275	0.0456711	1504	tags=32%, list=9%, signal=30%	TYK2/FPR1/IL1B/STAT3/IL1R2/TIMP1/TNFRSF1A/IL10RA/CCL5/CCL3/PTAFR/IL1RN/IL10RB
KEGG_FC_GAMMA_R_MEDIATED_PHAGOCYTOSIS	KEGG_FC_GAMMA_R_MEDIATED_PHAGOCYTOSIS	92	0.530768	1.6075	0.00446429	0.0550275	0.0456711	2581	tags=40%, list=16%, signal=34%	PIK3CD/INPP5D/ASAP1/SYK/HCK/WASF2/ARPC1A/MAPK3/GSN/PIP5K1C/WAS/PIK3R2/RAC2/SPHK2/DNM2/FCGR2A/RAF1/LYN/RPS6KB2/DOCK2/PRKCD/AKT1/MAPK1/PLCG2/ARPC4/GAB2/VASP/MARCKS/PAK1/CFL1/PTPRC/PIK3CB/ARPC1B/PLD2/MARCKSL1/PIK3R5/LIMK2
WP_HOSTPATHOGEN_INTERACTION_OF_HUMAN_CORONA_VIRUSES_INTERFERON_INDUCTION	WP_HOSTPATHOGEN_INTERACTION_OF_HUMAN_CORONA_VIRUSES_INTERFERON_INDUCTION	33	0.729716	1.83648	0.00447427	0.0550275	0.0456711	1865	tags=58%, list=11%, signal=51%	TYK2/STAT2/NFKBIA/MYD88/IRF9/IFNAR1/FOS/IKBKG/IKBKE/OAS3/STAT1/OAS1/EIF2AK2/RIPK1/IRF3/MAPK14/TICAM1/OAS2/DDX58
REACTOME_REGULATION_OF_INSULIN_LIKE_GROWTH_FACTOR_IGF_TRANSPORT_AND_UPTAKE_BY_INSULIN_LIKE_GROWTH_FACTOR_BINDING_PROTEINS_IGFBPS_	REACTOME_REGULATION_OF_INSULIN_LIKE_GROWTH_FACTOR_IGF_TRANSPORT_AND_UPTAKE_BY_INSULIN_LIKE_GROWTH_FACTOR_BINDING_PROTEINS_IGFBPS_	108	0.531907	1.64766	0.00449438	0.0550275	0.0456711	891	tags=14%, list=5%, signal=13%	GZMH/IGFBP7/CTSG/CST3/LGALS1/F5/P4HB/TIMP1/APLP2/SHISA5/VCAN/CKAP4/NUCB1/SERPINA1/PNPLA2
ST_ADRENERGIC	ST_ADRENERGIC	35	0.683894	1.74221	0.00449438	0.0550275	0.0456711	1764	tags=31%, list=11%, signal=28%	PIK3CD/CAMP/PHKA2/GNA15/ITPR3/RAF1/AKT1/MAPK1/MAPK14/ITPKB/GNAQ
ST_G_ALPHA_I_PATHWAY	ST_G_ALPHA_I_PATHWAY	35	0.708658	1.80529	0.00449438	0.0550275	0.0456711	2343	tags=34%, list=14%, signal=29%	PI3/PLCB2/STAT3/RAP1GAP/ITPR3/RAF1/AKT1/MAPK1/ITPKB/SOS2/DAG1/PIK3CB
WP_ANGIOPOIETIN_LIKE_PROTEIN_8_REGULATORY_PATHWAY	WP_ANGIOPOIETIN_LIKE_PROTEIN_8_REGULATORY_PATHWAY	128	0.492904	1.56185	0.00451467	0.0550275	0.0456711	3422	tags=38%, list=21%, signal=31%	PIK3CD/FLOT1/FLOT2/MAP3K11/RXRA/FASN/FOXO3/MAPK3/PIK3R2/IRS2/RPS6KA1/RAPGEF1/RAF1/RPS6KB2/SLC2A1/MAP2K2/RPS6KA4/FBP1/AKT1/MAPK1/EXOC7/MAPK14/MAPK7/GSK3B/MAP4K2/RHOQ/SOS2/PTPN1/MAP2K3/MLST8/PIK3CB/TSC2/MAP4K4/MAP3K3/CBL/NR1H3/INSR/SREBF2/SHC1/GYS1/CAP1/MAP3K8/MAP3K6/MAP3K12/RPS6KA5/SREBF1/MAPK13/AKT2/PRKAB1
PID_UPA_UPAR_PATHWAY	PID_UPA_UPAR_PATHWAY	37	0.730865	1.88037	0.00452489	0.0550275	0.0456711	730	tags=27%, list=4%, signal=26%	ELANE/ITGAM/CTSG/MMP9/FPR1/FPR2/PDGFRB/ITGA5/ITGB2/PLAUR
REACTOME_IMMUNOREGULATORY_INTERACTIONS_BETWEEN_A_LYMPHOID_AND_A_NON_LYMPHOID_CELL	REACTOME_IMMUNOREGULATORY_INTERACTIONS_BETWEEN_A_LYMPHOID_AND_A_NON_LYMPHOID_CELL	124	0.494539	1.55544	0.00455581	0.0550275	0.0456711	2141	tags=35%, list=13%, signal=30%	KIR2DL3/CD247/OSCAR/KIR3DL1/LILRA5/ITGAL/KIR2DL1/KIR2DL4/PILRA/TYROBP/ICAM3/SH2D1B/ITGB2/ITGB7/SELL/MICB/HLA-A/HLA-F/CD300A/NCR3/CD99/CD300LF/LILRB3/CD33/HLA-B/LILRA2/KLRD1/CD81/HLA-E/SIGLEC9/KIR3DL2/CD300C/JAML/TREML2/SIGLEC5/CD1D/CD300LB/HCST/LILRA1/NECTIN2/LILRB2/TREML1/PILRB
WP_HOSTPATHOGEN_INTERACTION_OF_HUMAN_CORONA_VIRUSES_MAPK_SIGNALING	WP_HOSTPATHOGEN_INTERACTION_OF_HUMAN_CORONA_VIRUSES_MAPK_SIGNALING	36	0.683946	1.74544	0.00455581	0.0550275	0.0456711	1884	tags=39%, list=11%, signal=35%	IFITM3/IFI27/MAP3K11/FOS/MAPK3/RPS6KA1/RAF1/MAP2K2/IFITM2/MAPK1/MAPK14/BST2/JUNB/MAP2K3
KEGG_CHEMOKINE_SIGNALING_PATHWAY	KEGG_CHEMOKINE_SIGNALING_PATHWAY	170	0.465958	1.52372	0.00478469	0.057491	0.0477157	1964	tags=25%, list=12%, signal=23%	PLCB2/CXCR1/PIK3CD/STAT2/CXCR2/CX3CR1/NFKBIA/STAT3/GNAI2/ADCY4/STAT5B/HCK/GNB2/FOXO3/CCL5/MAPK3/FGR/IKBKG/WAS/PIK3R2/RAC2/ARRB1/CCL3/STAT1/CXCR4/RAF1/LYN/GNGT2/DOCK2/CSK/PRKCD/GNG5/AKT1/RELA/MAPK1/ADCY7/GRK6/GSK3B/CXCL16/SOS2/GNB1/PAK1/ARRB2
REACTOME_TCF_DEPENDENT_SIGNALING_IN_RESPONSE_TO_WNT	REACTOME_TCF_DEPENDENT_SIGNALING_IN_RESPONSE_TO_WNT	160	-0.46316	-1.46981	0.00524476	0.0626925	0.0520328	1649	tags=18%, list=10%, signal=16%	RYK/PPP2R5C/KLHL12/PSMD10/TCF4/PSMF1/XPO1/MYC/PSMC5/PSME4/PSMB7/PSMC1/PPP2CA/PSME2/PSMA5/PSMB6/PSMD14/PSMD6/PSMA2/PSMC6/LEF1/PSMA3/PSMA6/PSMB1/RBX1/PSMC2/SEM1/PSMA4/RPS27A
REACTOME_MITOTIC_SPINDLE_CHECKPOINT	REACTOME_MITOTIC_SPINDLE_CHECKPOINT	106	-0.516398	-1.52124	0.00544465	0.0647464	0.0537374	2666	tags=34%, list=16%, signal=29%	ZWILCH/KNTC1/BUB1/DSN1/ANAPC15/NDC80/CLIP1/NSL1/CENPK/MAD2L1/DYNC1I2/ITGB3BP/MAPRE1/CENPN/TAOK1/DYNLL1/PPP2R5C/ZW10/NUP133/CDC23/XPO1/NUP160/NUP107/PPP2CA/KIF2A/ANAPC10/MIS12/ANAPC16/ANAPC4/BUB3/CDC16/UBE2E1/NUP37/PPP1CC/CDC26/RPS27
REACTOME_MRNA_SPLICING_MINOR_PATHWAY	REACTOME_MRNA_SPLICING_MINOR_PATHWAY	51	-0.591574	-1.57471	0.00556586	0.0657565	0.0545758	2274	tags=45%, list=14%, signal=39%	DDX42/SNRPD1/SNRNP40/RNPC3/ZCRB1/SRSF2/SF3B1/POLR2H/SNRPD3/POLR2C/NCBP1/SRSF7/POLR2G/POLR2B/ZRSR2/SRSF6/SNRPF/YBX1/SRSF1/GTF2F2/SNRPD2/SF3B6/SNRPG
REACTOME_HIV_TRANSCRIPTION_INITIATION	REACTOME_HIV_TRANSCRIPTION_INITIATION	44	-0.627199	-1.62792	0.00558659	0.0657565	0.0545758	1587	tags=41%, list=10%, signal=37%	CDK7/TAF5/TAF9B/TAF1/POLR2H/POLR2C/CCNH/GTF2E1/POLR2G/TAF15/TAF12/TAF7/GTF2E2/POLR2B/GTF2A2/GTF2F2/GTF2B/GTF2H5
REACTOME_RESOLUTION_OF_AP_SITES_VIA_THE_MULTIPLE_NUCLEOTIDE_PATCH_REPLACEMENT_PATHWAY	REACTOME_RESOLUTION_OF_AP_SITES_VIA_THE_MULTIPLE_NUCLEOTIDE_PATCH_REPLACEMENT_PATHWAY	24	-0.703972	-1.62208	0.00573614	0.0668347	0.0554707	1155	tags=38%, list=7%, signal=35%	APEX1/RFC4/RPA1/POLE3/PARP1/POLB/RPA2/POLE4/RPA3
REACTOME_SIGNALING_BY_EGFR_IN_CANCER	REACTOME_SIGNALING_BY_EGFR_IN_CANCER	24	-0.717573	-1.65342	0.00573614	0.0668347	0.0554707	64	tags=17%, list=0%, signal=17%	GAB1/PIK3R1/HSP90AA1/RPS27A
REACTOME_BBSOME_MEDIATED_CARGO_TARGETING_TO_CILIUM	REACTOME_BBSOME_MEDIATED_CARGO_TARGETING_TO_CILIUM	22	-0.722804	-1.64203	0.00579151	0.0671407	0.0557247	3029	tags=45%, list=18%, signal=37%	CCT5/CCT4/LZTFL1/MKKS/TCP1/BBS10/RAB3IP/BBS2/CCT2/CCT8
BIOCARTA_BARRESTIN_SRC_PATHWAY	BIOCARTA_BARRESTIN_SRC_PATHWAY	16	0.794526	1.76022	0.00591716	0.0682544	0.056649	1336	tags=44%, list=8%, signal=40%	HCK/MAPK3/FGR/ARRB1/RAF1/MAP2K2/MAPK1
WP_EPO_RECEPTOR_SIGNALING	WP_EPO_RECEPTOR_SIGNALING	25	0.684871	1.64378	0.00628931	0.0720577	0.0598056	3287	tags=64%, list=20%, signal=51%	STAT3/STAT5B/MAPK3/IRS2/STAT5A/STAT1/RAF1/MAP2K2/AKT1/MAPK1/SOCS1/PTPRC/CISH/SHC1/PDK1/SRC
ST_GAQ_PATHWAY	ST_GAQ_PATHWAY	27	0.694049	1.69338	0.00632911	0.0720577	0.0598056	4048	tags=63%, list=25%, signal=48%	NFKBIA/PHKA2/IKBKG/ITPR3/AKT1/ITPKB/GNAQ/DAG1/PIK3CB/PLD2/PLD3/AKT2/NFKB1/PDPK1/NFKBIB/NFKBIE/ITPR2
PID_IL6_7_PATHWAY	PID_IL6_7_PATHWAY	46	0.606418	1.64967	0.00642398	0.0720577	0.0598056	1784	tags=39%, list=11%, signal=35%	TYK2/CEBPB/CEBPD/STAT3/TIMP1/HCK/FOS/PTPRE/IRF1/STAT1/PIAS1/PRKCD/AKT1/IL6R/MCL1/MAPK14/GAB2/JUNB
REACTOME_CHONDROITIN_SULFATE_DERMATAN_SULFATE_METABOLISM	REACTOME_CHONDROITIN_SULFATE_DERMATAN_SULFATE_METABOLISM	46	0.594914	1.61837	0.00642398	0.0720577	0.0598056	3845	tags=46%, list=23%, signal=35%	CHST13/VCAN/CHST15/CHST12/IDS/IDUA/CHPF2/HYAL3/GPC6/B3GAT1/XYLT2/CHST7/B3GALT6/CHST14/B3GAT3/B4GALT7/SDC4/NCAN/HEXA/GPC2/CSGALNACT2
REACTOME_NR1H2_AND_NR1H3_MEDIATED_SIGNALING	REACTOME_NR1H2_AND_NR1H3_MEDIATED_SIGNALING	44	0.648948	1.74215	0.00645161	0.0720577	0.0598056	3333	tags=43%, list=20%, signal=35%	ABCA1/RXRA/FASN/MOV10/NR1H2/EP300/AGO2/RXRB/GPS2/HDAC3/TBL1X/AGO1/NR1H3/EEPD1/NCOR1/ABCG1/KDM4A/KDM1A/SREBF1
REACTOME_SIGNALING_BY_MODERATE_KINASE_ACTIVITY_BRAF_MUTANTS	REACTOME_SIGNALING_BY_MODERATE_KINASE_ACTIVITY_BRAF_MUTANTS	45	0.611188	1.65153	0.00646552	0.0720577	0.0598056	1576	tags=33%, list=10%, signal=30%	APBB1IP/MAP3K11/TLN1/ITGA2B/VCL/MAPK3/ARRB1/RAF1/CAMK2G/MAP2K2/ARAF/CSK/ACTG1/MAPK1/ACTB
WP_CARDIAC_PROGENITOR_DIFFERENTIATION	WP_CARDIAC_PROGENITOR_DIFFERENTIATION	45	0.628796	1.69911	0.00646552	0.0720577	0.0598056	1788	tags=16%, list=11%, signal=14%	ANPEP/NOTCH1/CXCR4/MEF2C/MAPK14/GSK3B/SIRPA
WP_STRUCTURAL_PATHWAY_OF_INTERLEUKIN_1_IL1	WP_STRUCTURAL_PATHWAY_OF_INTERLEUKIN_1_IL1	49	0.615765	1.68432	0.00653595	0.0724925	0.0601664	3254	tags=45%, list=20%, signal=36%	NFKBIA/MYD88/IRF7/MKNK2/FOS/MBP/MAPK3/IRAK1/TOLLIP/MKNK1/MAP2K2/RELA/MAPK1/SAFB/MAPK14/MAP2K3/IRAK2/MAP3K3/IKBKB/MAP3K8/RPS6KA5/ELK1
BIOCARTA_INTEGRIN_PATHWAY	BIOCARTA_INTEGRIN_PATHWAY	34	0.651146	1.6466	0.00666667	0.072891	0.0604972	1939	tags=38%, list=12%, signal=34%	ACTN1/TLN1/CAPNS1/ZYX/VCL/MAPK3/RAPGEF1/RAF1/MAP2K2/CSK/MAPK1/CAPN1/FYN
PID_MAPK_TRK_PATHWAY	PID_MAPK_TRK_PATHWAY	34	0.65151	1.64752	0.00666667	0.072891	0.0604972	2307	tags=44%, list=14%, signal=38%	SRF/FOS/MAPK3/RUSC1/RPS6KA1/RAF1/EHD4/PRKCD/MEF2C/MAPK1/MAPK14/MAPK7/CDK5R1/MAP2K3/CDK5
REACTOME_NR1H3_NR1H2_REGULATE_GENE_EXPRESSION_LINKED_TO_CHOLESTEROL_TRANSPORT_AND_EFFLUX	REACTOME_NR1H3_NR1H2_REGULATE_GENE_EXPRESSION_LINKED_TO_CHOLESTEROL_TRANSPORT_AND_EFFLUX	34	0.66757	1.68813	0.00666667	0.072891	0.0604972	3285	tags=50%, list=20%, signal=40%	ABCA1/RXRA/MOV10/NR1H2/EP300/AGO2/RXRB/GPS2/HDAC3/TBL1X/AGO1/NR1H3/EEPD1/NCOR1/ABCG1/KDM4A/KDM1A
WP_NEURAL_CREST_CELL_MIGRATION_DURING_DEVELOPMENT	WP_NEURAL_CREST_CELL_MIGRATION_DURING_DEVELOPMENT	38	0.646357	1.67729	0.00671141	0.0730179	0.0606025	2799	tags=39%, list=17%, signal=33%	MMP9/PIK3CD/STAT3/FOS/AKT1/EPHB6/EPHB4/ARF1/PAK1/MMP8/PIK3CB/PIK3R5/PAK6/TRIO/RAC1
WP_TYPE_II_INTERFERON_SIGNALING_IFNG	WP_TYPE_II_INTERFERON_SIGNALING_IFNG	35	0.646783	1.64767	0.00674157	0.0730179	0.0606025	1235	tags=40%, list=8%, signal=37%	STAT2/IL1B/IFI6/IRF9/SPI1/TAP1/HLA-B/IFNGR2/IRF1/STAT1/ISG15/OAS1/EIF2AK2/PRKCD
WP_KISSPEPTINKISSPEPTIN_RECEPTOR_SYSTEM_IN_THE_OVARY	WP_KISSPEPTINKISSPEPTIN_RECEPTOR_SYSTEM_IN_THE_OVARY	36	0.645878	1.64829	0.00683371	0.0734901	0.0609944	3445	tags=47%, list=21%, signal=37%	PLCB2/MMP9/PIK3CD/MAPK3/ARRB1/RAF1/MAP2K2/PRKCD/AKT1/MAPK1/ARRB2/PIK3CB/KISS1R/PRKCE/PDK1/AKT2/NFKB1
WP_VEGFAVEGFR2_SIGNALING_PATHWAY	WP_VEGFAVEGFR2_SIGNALING_PATHWAY	409	-0.387303	-1.33396	0.00684932	0.0734901	0.0609944	1143	tags=13%, list=7%, signal=12%	SOD2/RCN1/LDHA/EPS15/GRSF1/PNP/TFAM/PPP2CA/BCL2/HSPB1/USP10/SMARCA2/DHX29/NAP1L1/EIF3D/SRP54/FOXO1/RPL13A/SDCBP/ROCK1/FAM120A/PRKRA/RPS6KB1/INPP4B/ELOC/RAB5A/PABPC1/TRIP4/NCL/S1PR1/TMSB10/PTMA/NCF2/RAB11A/NCK1/RPL27/EIF2A/SET/ZC3H15/RPL10A/RPS6/LARP7/ETS1/ATP6V1E1/RPL7/HSP90AA1/DPM1/TBCA/RPL5/TXN/ANXA1/DNAJA1/RPL26
REACTOME_ANTI_INFLAMMATORY_RESPONSE_FAVOURING_LEISHMANIA_PARASITE_INFECTION	REACTOME_ANTI_INFLAMMATORY_RESPONSE_FAVOURING_LEISHMANIA_PARASITE_INFECTION	147	0.449945	1.4475	0.00688073	0.0734901	0.0609944	2213	tags=24%, list=13%, signal=21%	CD247/GNAI2/GPBAR1/FURIN/ADCY4/RHBDF2/SYK/CD163/MYH9/HCK/GNB2/FGR/VIPR1/FCGR2A/PTGDR/ITPR3/LYN/GNGT2/DPEP2/MC1R/DPEP3/ADM/GNG5/ADCY7/INSL3/PLCG2/GPR27/MAPK14/P2RY11/GNB1/FYN/AVP/AHCYL1/ADCY3/PRKAR2A
REACTOME_CLEC7A_DECTIN_1_SIGNALING	REACTOME_CLEC7A_DECTIN_1_SIGNALING	96	-0.50858	-1.48681	0.00706714	0.0751331	0.0623581	1490	tags=26%, list=9%, signal=24%	PSMD10/PPP3CB/PPP3R1/PSMF1/PSMC5/CLEC7A/PSME4/PSMB7/PSMC1/CDC34/PSME2/PSMA5/PSMB6/UBE2N/PSMD14/PSMD6/PSMA2/PSMC6/PSMA3/PSMA6/PSMB1/PSMC2/SEM1/PSMA4/RPS27A
REACTOME_DNA_DAMAGE_RECOGNITION_IN_GG_NER	REACTOME_DNA_DAMAGE_RECOGNITION_IN_GG_NER	38	-0.650996	-1.66373	0.00720721	0.0759225	0.0630133	711	tags=21%, list=4%, signal=20%	PARP1/ACTL6A/COPS3/COPS4/CETN2/COPS5/RBX1/RPS27A
REACTOME_HIV_LIFE_CYCLE	REACTOME_HIV_LIFE_CYCLE	143	-0.461249	-1.42644	0.00720721	0.0759225	0.0630133	1587	tags=24%, list=10%, signal=22%	TAF1/NUP42/NUP133/POLR2H/SUPT16H/POLR2C/CCNH/CHMP4A/NCBP1/XRCC5/XPO1/NUP54/NUP160/GTF2E1/POLR2G/NUP155/NUP107/TAF15/TAF12/NMT2/TAF7/RAN/GTF2E2/ELOC/POLR2B/GTF2A2/NUP37/PSIP1/GTF2F2/NUP88/CHMP5/GTF2B/GTF2H5/RPS27A
KEGG_PROPANOATE_METABOLISM	KEGG_PROPANOATE_METABOLISM	32	-0.647889	-1.59238	0.00725953	0.0761261	0.0631822	1133	tags=31%, list=7%, signal=29%	SUCLA2/LDHA/SUCLG1/HIBCH/ACAT2/SUCLG2/MCEE/ACADM/ACAT1/LDHB
REACTOME_DUAL_INCISION_IN_TC_NER	REACTOME_DUAL_INCISION_IN_TC_NER	62	-0.588925	-1.62363	0.00738007	0.07704	0.0639407	1524	tags=29%, list=9%, signal=26%	POLR2H/POLR2C/CCNH/RFC4/POLR2G/RPA1/ISY1/POLE3/ZNF830/RPA2/POLR2B/ERCC5/POLE4/HMGN1/RBX1/GTF2H5/RPA3/RPS27A
REACTOME_SIGNALING_BY_RECEPTOR_TYROSINE_KINASES	REACTOME_SIGNALING_BY_RECEPTOR_TYROSINE_KINASES	480	0.367466	1.32562	0.00753769	0.0783308	0.0650121	2913	tags=24%, list=18%, signal=21%	FES/FGFBP2/MMP9/ATP6AP1/ATP6V0D1/PDGFRB/CYBA/RALB/TCIRG1/THBS1/NCF4/SRF/ATP6V1F/POLR2A/RALGDS/STAT6/ADAP1/STAT3/NCKAP1L/CTNNA1/FURIN/EPN1/NCSTN/ATP6V0B/ATP6V0A1/HGS/STAT5B/WASF2/FOS/JUND/EP300/MAPK3/PIK3R2/IRS2/TNS3/STAT5A/RPS6KA1/STAT1/DNM2/RAPGEF1/DIAPH1/MKNK1/ITPR3/LYN/MEMO1/MAPKAPK3/APH1B/MXD4/MAP2K2/UBC/CSK/ACTG1/PRKCD/AP2M1/MEF2C/AKT1/MAPK1/ERBB2/BRK1/COL9A2/FGFRL1/RAB4B/MATK/PTBP1/MAPK14/P…
REACTOME_GAP_FILLING_DNA_REPAIR_SYNTHESIS_AND_LIGATION_IN_GG_NER	REACTOME_GAP_FILLING_DNA_REPAIR_SYNTHESIS_AND_LIGATION_IN_GG_NER	23	-0.685758	-1.57155	0.00767754	0.0794264	0.0659214	1135	tags=30%, list=7%, signal=28%	RFC4/RPA1/POLE3/RPA2/POLE4/RPA3/RPS27A
BIOCARTA_CELL2CELL_PATHWAY	BIOCARTA_CELL2CELL_PATHWAY	11	0.824793	1.65189	0.00782779	0.0798712	0.0662906	1602	tags=45%, list=10%, signal=41%	ACTN1/CTNNA1/VCL/CSK/PECAM1
REACTOME_MUCOPOLYSACCHARIDOSES	REACTOME_MUCOPOLYSACCHARIDOSES	11	0.826637	1.65559	0.00782779	0.0798712	0.0662906	1729	tags=55%, list=11%, signal=49%	GNS/GUSB/IDS/IDUA/SGSH/GLB1
BIOCARTA_GRANULOCYTES_PATHWAY	BIOCARTA_GRANULOCYTES_PATHWAY	15	0.799989	1.74137	0.00785855	0.0798712	0.0662906	373	tags=33%, list=2%, signal=33%	ITGAM/ITGAL/SELPLG/ITGB2/SELL
REACTOME_INTERLEUKIN_15_SIGNALING	REACTOME_INTERLEUKIN_15_SIGNALING	14	0.787895	1.66474	0.00795229	0.0798712	0.0662906	2780	tags=64%, list=17%, signal=53%	IL2RB/STAT3/STAT5B/STAT5A/IL2RG/GAB2/SOS2/JAK1/SHC1
BIOCARTA_HCMV_PATHWAY	BIOCARTA_HCMV_PATHWAY	17	0.740256	1.65412	0.00798403	0.0798712	0.0662906	1884	tags=47%, list=11%, signal=42%	SP1/MAPK3/MAP2K2/AKT1/RELA/MAPK1/MAPK14/MAP2K3
WP_LTF_DANGER_SIGNAL_RESPONSE_PATHWAY	WP_LTF_DANGER_SIGNAL_RESPONSE_PATHWAY	17	0.756153	1.68965	0.00798403	0.0798712	0.0662906	1336	tags=41%, list=8%, signal=38%	CD14/IL1B/MYD88/LTF/IRAK1/TLR2/MAPK1
WP_4HYDROXYTAMOXIFEN_DEXAMETHASONE_AND_RETINOIC_ACIDS_REGULATION_OF_P27_EXPRESSION	WP_4HYDROXYTAMOXIFEN_DEXAMETHASONE_AND_RETINOIC_ACIDS_REGULATION_OF_P27_EXPRESSION	18	0.74451	1.68376	0.008	0.0798712	0.0662906	1884	tags=50%, list=11%, signal=44%	MAP3K11/MKNK2/MAPK3/MKNK1/RAF1/MAP2K2/AKT1/MAPK1/MAP2K3
BIOCARTA_SM_PATHWAY	BIOCARTA_SM_PATHWAY	14	-0.783889	-1.6331	0.00801603	0.0798712	0.0662906	409	tags=57%, list=2%, signal=56%	SNRPD1/SRSF2/SNRPD3/SNRPF/SNRPA1/SNRPD2/SNRPB2/SNRPG
WP_GPR40_PATHWAY	WP_GPR40_PATHWAY	13	0.800084	1.67011	0.00803213	0.0798712	0.0662906	1670	tags=38%, list=10%, signal=35%	PLCB2/ITPR3/PKD1/PLCG2/PLCD1
BIOCARTA_IL2_PATHWAY	BIOCARTA_IL2_PATHWAY	21	0.719698	1.67863	0.00809717	0.0799917	0.0663906	1508	tags=38%, list=9%, signal=35%	IL2RB/SYK/STAT5B/FOS/MAPK3/STAT5A/RAF1/IL2RG
REACTOME_CONSTITUTIVE_SIGNALING_BY_LIGAND_RESPONSIVE_EGFR_CANCER_VARIANTS	REACTOME_CONSTITUTIVE_SIGNALING_BY_LIGAND_RESPONSIVE_EGFR_CANCER_VARIANTS	19	-0.74028	-1.62713	0.00811359	0.0799917	0.0663906	64	tags=21%, list=0%, signal=21%	GAB1/PIK3R1/HSP90AA1/RPS27A
PID_TCPTP_PATHWAY	PID_TCPTP_PATHWAY	42	0.615785	1.64278	0.00860215	0.0844475	0.0700887	1146	tags=26%, list=7%, signal=24%	PIK3CD/CSF1R/PDGFRB/STAT6/STAT3/STAT5B/PIK3R2/STAT5A/STAT1/EIF2AK2/PIAS1
WP_NEURAL_CREST_CELL_MIGRATION_IN_CANCER	WP_NEURAL_CREST_CELL_MIGRATION_IN_CANCER	41	0.628485	1.66978	0.00863931	0.0844529	0.0700932	2799	tags=39%, list=17%, signal=32%	MMP9/PIK3CD/STAT3/FOS/SORT1/AKT1/EPHB6/EPHB4/ARF1/PAK1/MMP8/PIK3CB/PIK3R5/PAK6/TRIO/RAC1
REACTOME_DEUBIQUITINATION	REACTOME_DEUBIQUITINATION	232	-0.421849	-1.38755	0.00869565	0.084645	0.0702527	2301	tags=26%, list=14%, signal=23%	RIPK2/YY1/GATA3/AXIN2/VCPIP1/USP47/STAMBP/PSMD7/TGFBR2/PSMA1/TAF9B/RHOA/CCP110/PSMD12/MAT2B/BRCC3/USP33/UIMC1/SMAD4/NEDD8/OGT/PSMD10/PSMF1/MYC/PSMC5/ABRAXAS2/BIRC2/PSME4/PSMB7/PSMC1/SMAD3/PSME2/TNIP1/USP10/PSMA5/IFIH1/PSMB6/PSMD14/ACTL6A/POLB/PTEN/PSMD6/TOMM70/BIRC3/USP16/PTRH2/TOMM20/PSMA2/VDAC3/STAMBPL1/PSMC6/USP49/UCHL3/PSMA3/PSMA6/PSMB1/PSMC2/SEM1/PSMA4/RPS27A
PID_IFNG_PATHWAY	PID_IFNG_PATHWAY	40	0.611295	1.60184	0.00884956	0.0857812	0.0711957	1336	tags=42%, list=8%, signal=39%	CEBPB/IL1B/MAP3K11/IRF9/STAT3/PIAS4/EP300/MAPK3/IRF1/DAPK1/STAT1/RAPGEF1/CAMK2G/PIAS1/PRKCD/AKT1/MAPK1
BIOCARTA_MAPK_PATHWAY	BIOCARTA_MAPK_PATHWAY	79	0.533268	1.57673	0.00890869	0.0858259	0.0712328	3445	tags=48%, list=21%, signal=38%	MAP3K11/NFKBIA/MKNK2/SP1/FOS/MAPK3/CEBPA/RPS6KA1/STAT1/MKNK1/RAF1/MAPKAPK3/RPS6KB2/MAP2K2/RPS6KA4/RIPK1/RELA/MAPK1/DAXX/MAPK14/MAPK7/MAP4K2/MAP2K3/PAK1/MAP4K4/MAP3K3/IKBKB/SHC1/RAC1/TGFBR1/MAP3K8/MAP3K6/MAP3K12/RPS6KA5/TRAF2/ELK1/MAPK13/NFKB1
REACTOME_GENE_AND_PROTEIN_EXPRESSION_BY_JAK_STAT_SIGNALING_AFTER_INTERLEUKIN_12_STIMULATION	REACTOME_GENE_AND_PROTEIN_EXPRESSION_BY_JAK_STAT_SIGNALING_AFTER_INTERLEUKIN_12_STIMULATION	37	-0.644866	-1.6411	0.00892857	0.0858259	0.0712328	2071	tags=49%, list=13%, signal=43%	RAP1B/TCP1/MIF/IL10/CNN2/CAPZA1/HSPA9/MTAP/SOD2/LMNB1/PSME2/HNRNPDL/STAT4/PDCD4/SNRPA1/RALA/HNRNPA2B1/SOD1
WP_EBOLA_VIRUS_PATHWAY_ON_HOST	WP_EBOLA_VIRUS_PATHWAY_ON_HOST	126	0.469159	1.48187	0.00904977	0.08663	0.0719001	1989	tags=32%, list=12%, signal=28%	PIK3CD/ACTN1/ACTN4/HAVCR2/ITGA5/ICAM3/IRF7/HLA-A/HLA-F/CD300A/NPC2/RHOC/VPS39/HLA-B/EP300/MAPK3/CTSB/TPCN2/GSN/PIK3R2/VPS18/IKBKE/STAT1/ASGR1/RELB/EIF2AK2/HLA-E/NPC1/ACTG1/VPS16/VPS4A/AKT1/RELA/MAPK1/IRF3/ACTB/BST2/DDX58/PAK1/RAB7A
WP_REGULATORY_CIRCUITS_OF_THE_STAT3_SIGNALING_PATHWAY	WP_REGULATORY_CIRCUITS_OF_THE_STAT3_SIGNALING_PATHWAY	76	0.561313	1.64392	0.00909091	0.0866642	0.0719285	2109	tags=28%, list=13%, signal=24%	TYK2/CSF3R/PDGFRB/IL2RB/STAT3/IL10RA/IFNAR1/MAPK3/IFNGR2/TRIM28/MAPK1/IL6R/F2R/DUSP2/IL10RB/IL2RG/MAPK14/MAPK7/MLST8/CSF2RB/MPL
KEGG_INSULIN_SIGNALING_PATHWAY	KEGG_INSULIN_SIGNALING_PATHWAY	134	0.45771	1.45554	0.0091954	0.0869418	0.0721589	2795	tags=32%, list=17%, signal=27%	HK3/PIK3CD/FLOT1/FLOT2/FASN/PHKA2/MKNK2/INPP5D/MAPK3/PPP1CA/PIK3R2/IRS2/PHKG2/RAPGEF1/MKNK1/RAF1/RPS6KB2/MAP2K2/ARAF/FBP1/AKT1/MAPK1/EXOC7/ACACB/GSK3B/CALM3/RHOQ/SOS2/PTPN1/PYGB/SOCS1/PRKAR2A/PRKCZ/PIK3CB/TSC2/PCK2/PPP1R3D/PIK3R5/CBL/IKBKB/INSR/SHC1/GYS1
REACTOME_RHO_GTPASE_CYCLE	REACTOME_RHO_GTPASE_CYCLE	134	0.461878	1.4688	0.0091954	0.0869418	0.0721589	2799	tags=26%, list=17%, signal=22%	MYO9B/ARHGAP4/RHOT2/RHOG/ARHGAP1/FGD3/ARHGAP9/ARHGEF2/ARHGAP45/ARAP3/RHOC/GMIP/AKAP13/PIK3R2/RAC2/ARHGDIA/MYO9A/ARHGEF40/ARHGAP30/ARHGEF19/ARAP1/FGD2/ABR/TAGAP/ARHGAP33/RHOQ/SOS2/ARHGAP19/ARHGEF12/GDI1/ARHGAP26/ARHGAP10/CHN2/TRIO/RAC1
KEGG_RNA_DEGRADATION	KEGG_RNA_DEGRADATION	57	-0.575761	-1.56733	0.00925926	0.0871882	0.0723634	1369	tags=32%, list=8%, signal=29%	TTC37/HSPA9/EXOSC9/CNOT8/EXOSC3/EXOSC1/EXOSC7/WDR61/DCP2/EXOSC8/HSPD1/LSM7/MTREX/PAPOLA/LSM5/ZCCHC7/LSM1/LSM3
REACTOME_INTERFERON_SIGNALING	REACTOME_INTERFERON_SIGNALING	190	0.432869	1.43454	0.00945626	0.0886813	0.0736027	1865	tags=29%, list=11%, signal=26%	IFITM3/IFI27/MX1/TYK2/UBA7/IFI35/TRIM25/STAT2/IFI6/IRF9/IFI30/TRIM21/MX2/IRF7/HLA-A/TRIM26/HLA-F/OASL/ADAR/IRF5/MT2A/IFNAR1/TRIM22/TRIM8/HLA-B/MAPK3/IFNGR2/HERC5/TRIM38/IRF1/OAS3/NUP214/STAT1/ISG15/OAS1/CAMK2G/EIF2AK2/HLA-E/PIAS1/PTAFR/UBC/NUP210/EIF4G3/PRKCD/GBP4/IFITM2/XAF1/IRF3/PTPN6/BST2/PIN1/OAS2/NUP188/UBE2L6/PTPN1/DDX58
WP_DNA_MISMATCH_REPAIR	WP_DNA_MISMATCH_REPAIR	22	-0.688388	-1.56384	0.00965251	0.0901552	0.074826	1631	tags=36%, list=10%, signal=33%	MLH1/RFC4/RPA1/POLE3/RPA2/MSH6/POLE4/RPA3
KEGG_RENIN_ANGIOTENSIN_SYSTEM	KEGG_RENIN_ANGIOTENSIN_SYSTEM	16	0.745296	1.65115	0.00986193	0.0917398	0.0761412	896	tags=19%, list=5%, signal=18%	ANPEP/CTSG/CTSA
REACTOME_ELEVATION_OF_CYTOSOLIC_CA2_LEVELS	REACTOME_ELEVATION_OF_CYTOSOLIC_CA2_LEVELS	14	0.770992	1.62903	0.00994036	0.092098	0.0764384	1496	tags=50%, list=9%, signal=45%	P2RX1/P2RX7/ORAI1/ITPR3/STIM1/P2RX4/ORAI2
REACTOME_CONVERSION_FROM_APC_C_CDC20_TO_APC_C_CDH1_IN_LATE_ANAPHASE	REACTOME_CONVERSION_FROM_APC_C_CDC20_TO_APC_C_CDH1_IN_LATE_ANAPHASE	19	-0.727651	-1.59937	0.010142	0.0935903	0.077677	652	tags=37%, list=4%, signal=35%	CDC23/ANAPC10/ANAPC16/ANAPC4/CDC16/UBE2E1/CDC26
REACTOME_PCNA_DEPENDENT_LONG_PATCH_BASE_EXCISION_REPAIR	REACTOME_PCNA_DEPENDENT_LONG_PATCH_BASE_EXCISION_REPAIR	20	-0.727337	-1.59837	0.0102041	0.0937881	0.0778412	1155	tags=40%, list=7%, signal=37%	APEX1/RFC4/RPA1/POLE3/POLB/RPA2/POLE4/RPA3
REACTOME_ASSEMBLY_OF_COLLAGEN_FIBRILS_AND_OTHER_MULTIMERIC_STRUCTURES	REACTOME_ASSEMBLY_OF_COLLAGEN_FIBRILS_AND_OTHER_MULTIMERIC_STRUCTURES	54	0.56228	1.5651	0.010661	0.0974059	0.0808438	3421	tags=30%, list=21%, signal=24%	MMP9/CTSS/CTSB/CD151/COL9A2/LOXL3/COL6A2/COL7A1/COL8A2/CTSL/COL18A1/PCOLCE/COL5A3/COL9A3/LOXL4/COL14A1
REACTOME_COLLAGEN_BIOSYNTHESIS_AND_MODIFYING_ENZYMES	REACTOME_COLLAGEN_BIOSYNTHESIS_AND_MODIFYING_ENZYMES	59	0.562516	1.59797	0.0107759	0.0974059	0.0808438	3568	tags=27%, list=22%, signal=21%	PLOD1/COLGALT1/P4HB/COL9A2/P3H1/PLOD3/COL6A2/COL7A1/COL8A2/COL18A1/PCOLCE/COL5A3/COL9A3/CRTAP/COL14A1/COLGALT2
WP_IL6_SIGNALING_PATHWAY	WP_IL6_SIGNALING_PATHWAY	41	0.604263	1.60542	0.0107991	0.0974059	0.0808438	1784	tags=37%, list=11%, signal=33%	TYK2/STAT3/TIMP1/HCK/MAPK3/PIK3R2/IRF1/STAT1/MAP2K2/PRKCD/AKT1/MAPK1/IL6R/GSK3B/JUNB
WP_IL1_SIGNALING_PATHWAY	WP_IL1_SIGNALING_PATHWAY	55	0.562028	1.56783	0.010846	0.0974059	0.0808438	2726	tags=36%, list=17%, signal=30%	IL1B/SQSTM1/NFKBIA/MYD88/MAPK3/IKBKG/PIK3R2/IRAK1/TOLLIP/MAP2K2/AKT1/RELA/MAPK1/MAPK14/MAP2K3/IRAK3/PRKCZ/IRAK2/MAP3K3/IKBKB
ST_ERK1_ERK2_MAPK_PATHWAY	ST_ERK1_ERK2_MAPK_PATHWAY	31	0.667962	1.67134	0.0108932	0.0974059	0.0808438	3559	tags=45%, list=22%, signal=35%	MKNK2/KLF6/MAPK3/RPS6KA1/MKNK1/MAP2K2/ARAF/MAPK1/SOS2/CREB5/SHC1/MAP3K8/NFKB1/CREB3
WP_IL3_SIGNALING_PATHWAY	WP_IL3_SIGNALING_PATHWAY	49	0.578897	1.58348	0.0108932	0.0974059	0.0808438	2780	tags=47%, list=17%, signal=39%	PIK3CD/STAT3/INPP5D/SYK/STAT5B/HCK/FOS/MAPK3/PIK3R2/STAT5A/RAPGEF1/RAF1/LYN/AKT1/MAPK1/GAB2/PTPN6/FYN/CSF2RB/CBL/JAK1/CXCL8/SHC1
WP_SIGNAL_TRANSDUCTION_THROUGH_IL1R	WP_SIGNAL_TRANSDUCTION_THROUGH_IL1R	31	0.666395	1.66742	0.0108932	0.0974059	0.0808438	2726	tags=39%, list=17%, signal=32%	IL1B/NFKBIA/MYD88/IRAK1/TOLLIP/RELA/IL1RN/MAPK14/MAP2K3/IRAK3/IRAK2/IKBKB
REACTOME_TRANSPORT_OF_INORGANIC_CATIONS_ANIONS_AND_AMINO_ACIDS_OLIGOPEPTIDES	REACTOME_TRANSPORT_OF_INORGANIC_CATIONS_ANIONS_AND_AMINO_ACIDS_OLIGOPEPTIDES	91	0.51223	1.54574	0.0112108	0.0996975	0.0827458	2239	tags=21%, list=14%, signal=18%	SLC15A3/SLC15A4/SLC9A1/SLC43A2/SLC7A7/SLC9A8/SLC6A6/SLC8B1/SLC1A7/SLC4A1/SLC25A22/SLC25A29/SLC7A5/SLC4A2/SLC26A11/SLC9A9/SLC24A4/CTNS/SLC6A12
PID_GMCSF_PATHWAY	PID_GMCSF_PATHWAY	35	0.638228	1.62588	0.011236	0.0996975	0.0827458	2780	tags=51%, list=17%, signal=43%	STAT3/SYK/STAT5B/FOS/MAPK3/STAT5A/STAT1/OSM/RAF1/LYN/MAP2K2/MAPK1/GAB2/CSF2RB/YWHAZ/CISH/IKBKB/SHC1
REACTOME_RESPONSE_TO_ELEVATED_PLATELET_CYTOSOLIC_CA2_	REACTOME_RESPONSE_TO_ELEVATED_PLATELET_CYTOSOLIC_CA2_	128	0.464532	1.47195	0.0112867	0.0997639	0.0828009	2454	tags=25%, list=15%, signal=21%	CTSW/STXBP2/ACTN1/ACTN4/THBS1/TLN1/F5/ANXA5/ITGA2B/FERMT3/TIMP1/STX4/APLP2/VCL/TOR4A/WDR1/SERPINA1/PHACTR2/ALDOA/ITIH4/TAGLN2/ORM1/PECAM1/LAMP2/CFL1/F13A1/SERPING1/PLEK/LY6G6F/PSAP/CFD/CALU
KEGG_LEUKOCYTE_TRANSENDOTHELIAL_MIGRATION	KEGG_LEUKOCYTE_TRANSENDOTHELIAL_MIGRATION	112	0.480681	1.49304	0.0114155	0.100518	0.0834264	1978	tags=23%, list=12%, signal=21%	ITGAM/MMP9/PIK3CD/ITGAL/ACTN1/ACTN4/CYBA/NCF4/ITGB2/GNAI2/SIPA1/CTNNA1/VCL/CD99/MSN/PIK3R2/RAC2/CXCR4/ACTG1/PLCG2/MAPK14/ACTB/PECAM1/VASP/CLDN5/CLDN9
WP_TYPE_III_INTERFERON_SIGNALING	WP_TYPE_III_INTERFERON_SIGNALING	10	0.814331	1.60329	0.0114943	0.100826	0.0836824	1504	tags=50%, list=9%, signal=45%	TYK2/STAT2/IRF9/STAT1/IL10RB
REACTOME_REGULATION_OF_IFNA_SIGNALING	REACTOME_REGULATION_OF_IFNA_SIGNALING	20	0.695747	1.61747	0.0117188	0.102264	0.0848756	2074	tags=35%, list=13%, signal=31%	TYK2/STAT2/IFNAR1/STAT1/PTPN6/PTPN1/SOCS1
BIOCARTA_ARAP_PATHWAY	BIOCARTA_ARAP_PATHWAY	16	0.727559	1.61186	0.0118343	0.102264	0.0848756	1915	tags=50%, list=12%, signal=44%	CYTH4/ASAP1/CYTH1/COPA/GBF1/ARAP1/ARFGAP1/ARF1
REACTOME_METABOLISM_OF_ANGIOTENSINOGEN_TO_ANGIOTENSINS	REACTOME_METABOLISM_OF_ANGIOTENSINOGEN_TO_ANGIOTENSINS	16	0.721042	1.59742	0.0118343	0.102264	0.0848756	81	tags=25%, list=0%, signal=25%	GZMH/ANPEP/CTSG/CTSD
REACTOME_SEMA3A_PLEXIN_REPULSION_SIGNALING_BY_INHIBITING_INTEGRIN_ADHESION	REACTOME_SEMA3A_PLEXIN_REPULSION_SIGNALING_BY_INHIBITING_INTEGRIN_ADHESION	14	0.766714	1.61999	0.0119284	0.102264	0.0848756	1939	tags=43%, list=12%, signal=38%	FES/TLN1/PIP5K1C/RRAS/PLXNA3/FYN
REACTOME_PHOSPHOLIPID_METABOLISM	REACTOME_PHOSPHOLIPID_METABOLISM	194	0.419177	1.38696	0.0119617	0.102264	0.0848756	3091	tags=31%, list=19%, signal=26%	OSBPL5/PIK3CD/PISD/PGS1/SBF1/INPPL1/PNPLA6/PITPNM1/INPP5D/SLC44A2/MBOAT7/TMEM86B/ABHD4/DGAT1/MIGA2/STARD10/CHKB/PIP5K1C/PIK3R2/CPNE1/GDPD5/PNPLA2/ARF3/LPCAT3/GDE1/CSNK2B/MTMR3/PI4KB/CDS2/PLBD1/GDPD3/PEMT/DGAT2/MTMR14/INPP5E/PHOSPHO1/AGPAT1/TAZ/PIP4K2C/ARF1/PLA2G15/PTDSS1/AGPAT2/PIP4P1/PIK3CB/PIP4K2A/RUFY1/PLD2/LPCAT1/LPCAT2/MTMR4/PIK3R5/MGLL/PI4K2A/PLD6/PI4KA/PLD3/MTMR12/VAC14/PLA2G1B/FIG4
REACTOME_PLASMA_LIPOPROTEIN_ASSEMBLY	REACTOME_PLASMA_LIPOPROTEIN_ASSEMBLY	17	0.711307	1.58944	0.011976	0.102264	0.0848756	459	tags=18%, list=3%, signal=17%	ABCA1/P4HB/ZDHHC8
BIOCARTA_RANKL_PATHWAY	BIOCARTA_RANKL_PATHWAY	13	0.778804	1.62569	0.0120482	0.102264	0.0848756	1328	tags=38%, list=8%, signal=35%	IRF9/IFNAR1/FOS/EIF2AK2/RELA
BIOCARTA_GCR_PATHWAY	BIOCARTA_GCR_PATHWAY	16	-0.74575	-1.58977	0.0121212	0.102264	0.0848756	175	tags=19%, list=1%, signal=19%	CALM2/HSP90AA1/ANXA1
BIOCARTA_NFKB_PATHWAY	BIOCARTA_NFKB_PATHWAY	21	0.699535	1.6316	0.0121457	0.102264	0.0848756	1990	tags=43%, list=12%, signal=38%	NFKBIA/MYD88/TNFRSF1A/IKBKG/FADD/RIPK1/RELA/TNFAIP3/TNFRSF1B
BIOCARTA_RHO_PATHWAY	BIOCARTA_RHO_PATHWAY	21	0.692982	1.61632	0.0121457	0.102264	0.0848756	1008	tags=29%, list=6%, signal=27%	ARHGAP4/ARHGAP1/TLN1/VCL/GSN/DIAPH1
REACTOME_CD209_DC_SIGN_SIGNALING	REACTOME_CD209_DC_SIGN_SIGNALING	21	0.694489	1.61983	0.0121457	0.102264	0.0848756	1939	tags=38%, list=12%, signal=34%	ICAM3/EP300/RELB/RAF1/LYN/RELA/PAK1/FYN
REACTOME_PROTEIN_LOCALIZATION	REACTOME_PROTEIN_LOCALIZATION	156	-0.444698	-1.40153	0.0123675	0.103752	0.0861109	2108	tags=24%, list=13%, signal=21%	ZFAND6/SLC25A12/SLC25A13/ECI2/PEX2/MTX2/CAT/GRPEL1/PEX5/HSD17B4/COQ2/CHCHD4/TIMM9/TIMM21/PRNP/CHCHD2/HSPA9/AGPS/CHCHD7/UBE2D3/GNPAT/HACL1/CAMLG/TOMM70/TIMM10/TOMM5/TIMM23/SEC61G/HSPD1/GRPEL2/TOMM20/PMPCB/SEC61B/CMC2/COX17/RPS27A/TOMM7
PID_MYC_ACTIV_PATHWAY	PID_MYC_ACTIV_PATHWAY	77	-0.525911	-1.50746	0.0124555	0.10389	0.0862255	1845	tags=31%, list=11%, signal=28%	TFRC/CCND2/SMAD4/BAX/PRDX3/MTDH/MYC/LDHA/BMI1/HSPA4/TAF12/SMAD3/NME1/PDCD10/ACTL6A/DDX18/HSPD1/NCL/E2F3/PTMA/ODC1/NDUFAF2/HSP90AA1/RPL11
REACTOME_GROWTH_HORMONE_RECEPTOR_SIGNALING	REACTOME_GROWTH_HORMONE_RECEPTOR_SIGNALING	23	0.693107	1.64119	0.012474	0.10389	0.0862255	2661	tags=57%, list=16%, signal=47%	STAT3/STAT5B/MAPK3/IRS2/STAT5A/STAT1/LYN/MAPK1/PTPN6/PTPN1/SOCS1/CISH/ADAM17
REACTOME_INTERLEUKIN_RECEPTOR_SHC_SIGNALING	REACTOME_INTERLEUKIN_RECEPTOR_SHC_SIGNALING	25	0.663677	1.59291	0.0125786	0.104291	0.0865585	2780	tags=48%, list=17%, signal=40%	PIK3CD/INPPL1/IL2RB/INPP5D/PIK3R2/IL2RG/GAB2/PTPN6/CSF2RB/PIK3CB/JAK1/SHC1
WP_EUKARYOTIC_TRANSCRIPTION_INITIATION	WP_EUKARYOTIC_TRANSCRIPTION_INITIATION	38	-0.613991	-1.56916	0.0126126	0.104291	0.0865585	1524	tags=34%, list=9%, signal=31%	POLR2H/POLR2C/CCNH/GTF2E1/POLR2G/POLR1E/TAF12/TAF7/GTF2E2/POLR2B/GTF2A2/GTF2F2/GTF2B
PID_IL2_1PATHWAY	PID_IL2_1PATHWAY	54	0.556986	1.55037	0.0127932	0.105186	0.0873013	3253	tags=44%, list=20%, signal=36%	IL2RB/STAT3/SYK/STAT5B/FOS/MAPK3/IRS2/STAT5A/STAT1/RAF1/MAP2K2/MAPK1/IL2RG/MAPK14/GAB2/FYN/SOCS1/CISH/JAK1/SHC1/CDK2/PRKCE/PTK2B/STAM
REACTOME_MITOCHONDRIAL_PROTEIN_IMPORT	REACTOME_MITOCHONDRIAL_PROTEIN_IMPORT	61	-0.55223	-1.51911	0.0128913	0.105186	0.0873013	2067	tags=36%, list=13%, signal=32%	SLC25A12/SLC25A13/MTX2/GRPEL1/COQ2/CHCHD4/TIMM9/TIMM21/CHCHD2/HSPA9/CHCHD7/TOMM70/TIMM10/TOMM5/TIMM23/HSPD1/GRPEL2/TOMM20/PMPCB/CMC2/COX17/TOMM7
KEGG_TYPE_II_DIABETES_MELLITUS	KEGG_TYPE_II_DIABETES_MELLITUS	44	0.585517	1.57187	0.0129032	0.105186	0.0873013	3034	tags=36%, list=18%, signal=30%	HK3/PIK3CD/MAPK3/PIK3R2/IRS2/PKM/PRKCD/MAPK1/SOCS1/PRKCZ/PIK3CB/PIK3R5/IKBKB/INSR/MAFA/PRKCE
PID_RHOA_REG_PATHWAY	PID_RHOA_REG_PATHWAY	44	0.583702	1.56699	0.0129032	0.105186	0.0873013	1505	tags=23%, list=9%, signal=21%	MYO9B/ARHGAP4/ARHGAP9/ARHGEF2/ARAP3/AKAP13/DEF6/ARHGDIA/ARAP1/ABR
KEGG_INOSITOL_PHOSPHATE_METABOLISM	KEGG_INOSITOL_PHOSPHATE_METABOLISM	51	0.552791	1.52295	0.012959	0.105269	0.0873697	2351	tags=29%, list=14%, signal=25%	PLCB2/PIK3CD/INPPL1/IMPA2/ITPK1/PIP5K1C/PI4KB/PLCG2/INPP5E/ITPKB/PLCD1/PIP4K2C/TPI1/PIK3CB/PIP4K2A
BIOCARTA_IL1R_PATHWAY	BIOCARTA_IL1R_PATHWAY	29	0.658175	1.62102	0.0130435	0.105584	0.087631	2726	tags=38%, list=17%, signal=32%	IL1B/NFKBIA/MYD88/IRAK1/RELA/IL1RN/MAPK14/MAP2K3/IRAK3/IRAK2/IKBKB
PID_IL23_PATHWAY	PID_IL23_PATHWAY	32	0.63969	1.61575	0.0133038	0.107314	0.0890672	1442	tags=31%, list=9%, signal=29%	TYK2/IL1B/NFKBIA/STAT3/MPO/STAT5A/STAT1/RELA/IL18RAP/IL12RB1
KEGG_MISMATCH_REPAIR	KEGG_MISMATCH_REPAIR	22	-0.679315	-1.54323	0.0135135	0.108626	0.0901562	1631	tags=45%, list=10%, signal=41%	PCNA/RFC2/MSH3/MLH1/RFC4/RPA1/RPA2/MSH6/SSBP1/RPA3
WP_CORI_CYCLE	WP_CORI_CYCLE	15	0.74245	1.61612	0.0137525	0.109727	0.0910695	2064	tags=60%, list=13%, signal=53%	GPI/GAPDH/G6PD/TALDO1/ALDOA/PFKP/SLC2A1/PGK1/TPI1
WP_FARNESOID_X_RECEPTOR_PATHWAY	WP_FARNESOID_X_RECEPTOR_PATHWAY	15	0.751079	1.6349	0.0137525	0.109727	0.0910695	795	tags=20%, list=5%, signal=19%	RXRA/FKBP5/IRS2
REACTOME_TRANSCRIPTIONAL_REGULATION_BY_TP53	REACTOME_TRANSCRIPTIONAL_REGULATION_BY_TP53	349	-0.393606	-1.33449	0.0137931	0.109727	0.0910695	2376	tags=23%, list=14%, signal=20%	CDK7/RHNO1/PRKAB2/COX4I1/COX5A/PPP1R13L/TCEA1/CSNK2A2/RBBP8/TAF5/BLM/RBL2/LRPPRC/TAF9B/CNOT7/RHEB/COX5B/CASP6/YWHAH/MAPKAPK5/LAMTOR5/CNOT6/TIGAR/YWHAG/FAS/ING2/MLH1/PPP2R5C/TAF1/BRD7/BAX/POLR2H/SUPT16H/POLR2C/CCNH/CCNG1/RBBP7/COX14/CNOT8/PRKAA1/PRMT1/CNOT11/RFC4/POLR2G/RPA1/PPP2CA/TAF15/TP53INP1/RRAGD/ATM/TAF12/YWHAQ/TAF7/TOPBP1/CARM1/SESN1/RABGGTB/TNFRSF10A/SCO1/PTEN/ELOC/RGCC/SESN3/RPA2/POLR2B/…
KEGG_SULFUR_METABOLISM	KEGG_SULFUR_METABOLISM	13	0.759067	1.58449	0.0140562	0.111435	0.0924879	1791	tags=46%, list=11%, signal=41%	CHST13/SULT1A3/CHST12/SULT1A4/PAPSS2/SUOX
REACTOME_DISEASES_OF_METABOLISM	REACTOME_DISEASES_OF_METABOLISM	231	0.404569	1.35797	0.0141176	0.111539	0.0925739	3364	tags=30%, list=20%, signal=24%	TBXAS1/GALK1/NOTCH1/THBS1/CYP27A1/CFP/GAA/GNS/SPON2/G6PC3/MPDU1/VCAN/TCN2/GUSB/TALDO1/IDS/CTSA/GSS/MOGS/EXT1/IDUA/NEU1/UBC/CD320/ALG3/GCLM/BTD/DPM3/MAN1B1/PAPSS2/DCXR/SGSH/GLB1/GALT/GPC6/POMGNT1/PGM1/CSF2RB/B3GALT6/DPM2/DOLK/NOTCH2/ACY1/SLC37A4/DAG1/CHST14/IDH1/TPMT/B3GAT3/MUC20/OPLAH/DHDDS/GGT1/B4GALT7/SFTPD/GYS1/GYG1/SFTPA2/ALG1/ALG9/NOTCH4/POMT1/SLC26A2/FDX2/ST3GAL3/ALG12/DPAGT1/NAGLU/SDC4/NCAN
REACTOME_ANTIGEN_PROCESSING_UBIQUITINATION_PROTEASOME_DEGRADATION	REACTOME_ANTIGEN_PROCESSING_UBIQUITINATION_PROTEASOME_DEGRADATION	296	-0.39921	-1.33035	0.0143369	0.112703	0.0935398	1667	tags=27%, list=10%, signal=24%	UBE3B/UBE2A/UBE2D4/MEX3C/FBXO21/FBXL3/PSMC3/KLHL9/FBXO11/CUL1/FBXO7/FBXW8/RNF7/HECW2/KLHL2/RNF138/UBE2G2/KLHL5/MKRN1/SKP1/FBXW7/FBXL19/SIAH1/PSMD7/PSMA1/CUL2/HERC4/PSMD12/KCTD6/GLMN/BLMH/FBXL16/RNF14/UBA6/CDC23/ASB8/PSMD10/TRIM4/FBXL13/PSMF1/KLHL42/UBE2D3/PSMC5/CUL5/PSME4/PSMB7/PSMC1/PJA2/CDC34/PSME2/PSMA5/HECTD1/UBE3A/PSMB6/UBE2N/WWP1/UBE2Q2/UBE4A/PSMD14/ANAPC10/PSMD6/ELOC/ANAPC4/TRIP12/CDC16/PS…
KEGG_DNA_REPLICATION	KEGG_DNA_REPLICATION	35	-0.621579	-1.55816	0.0143627	0.112703	0.0935398	1135	tags=26%, list=7%, signal=24%	RFC4/RPA1/RNASEH2B/POLE3/PRIM1/RPA2/POLE4/SSBP1/RPA3
REACTOME_RAF_INDEPENDENT_MAPK1_3_ACTIVATION	REACTOME_RAF_INDEPENDENT_MAPK1_3_ACTIVATION	22	0.679824	1.58831	0.0144628	0.113104	0.0938728	1473	tags=36%, list=9%, signal=33%	TYK2/DUSP1/MAPK3/MAP2K2/MAPK1/IL6R/DUSP8/DUSP2
REACTOME_TP53_REGULATES_METABOLIC_GENES	REACTOME_TP53_REGULATES_METABOLIC_GENES	81	-0.514935	-1.4757	0.0145719	0.113573	0.0942616	1289	tags=28%, list=8%, signal=26%	RHEB/COX5B/YWHAH/LAMTOR5/TIGAR/YWHAG/COX14/PRKAA1/RRAGD/YWHAQ/SESN1/SCO1/PTEN/SESN3/COX6A1/COX6C/LAMTOR3/PRDX1/COX7B/COX16/TXN/NDUFA4/COX7C
REACTOME_FORMATION_OF_TC_NER_PRE_INCISION_COMPLEX	REACTOME_FORMATION_OF_TC_NER_PRE_INCISION_COMPLEX	52	-0.576454	-1.53145	0.0148699	0.115504	0.0958651	1524	tags=31%, list=9%, signal=28%	CUL4A/POLR2H/POLR2C/CCNH/COPS8/POLR2G/ISY1/ZNF830/POLR2B/COPS3/COPS4/HMGN1/COPS5/RBX1/GTF2H5/RPS27A
PID_PS1_PATHWAY	PID_PS1_PATHWAY	44	0.581419	1.56087	0.0150538	0.11654	0.0967248	2063	tags=25%, list=13%, signal=22%	FRAT1/NOTCH1/NCSTN/FOS/MAPK3/APH1B/MAPK1/AXIN1/GSK3B/APH1A/LRP6
WP_IL17_SIGNALING_PATHWAY	WP_IL17_SIGNALING_PATHWAY	29	0.647663	1.59513	0.0152174	0.117413	0.0974492	1650	tags=38%, list=10%, signal=34%	CEBPB/CEBPD/IL17RA/STAT3/SP1/MAPK3/IKBKG/AKT1/RELA/MAPK1/GSK3B
REACTOME_GLYCOSPHINGOLIPID_METABOLISM	REACTOME_GLYCOSPHINGOLIPID_METABOLISM	39	0.613145	1.60023	0.0154525	0.118567	0.0984065	3571	tags=49%, list=22%, signal=38%	GBA/CTSA/ARSG/NEU1/GLA/ARSA/GLB1/SMPD2/GM2A/ESYT1/PSAP/UGCG/GBA2/SMPD4/ESYT2/SMPD1/GLB1L/CPTP/HEXA
ST_B_CELL_ANTIGEN_RECEPTOR	ST_B_CELL_ANTIGEN_RECEPTOR	40	0.604756	1.58471	0.0154867	0.118567	0.0984065	1819	tags=35%, list=11%, signal=31%	PI3/PIK3CD/NFKBIA/SYK/NFAT5/RAF1/LYN/MAP2K2/CSK/AKT1/MAPK1/PLCG2/ITPKB/SOS2
WP_WHITE_FAT_CELL_DIFFERENTIATION	WP_WHITE_FAT_CELL_DIFFERENTIATION	32	0.636509	1.60771	0.0155211	0.118567	0.0984065	1409	tags=28%, list=9%, signal=26%	CEBPB/CEBPD/CTNNA1/STAT5B/TLE3/CEBPA/STAT5A/KLF2/IRF3
PID_CXCR4_PATHWAY	PID_CXCR4_PATHWAY	97	0.498106	1.51187	0.0157303	0.119509	0.0991886	2343	tags=36%, list=14%, signal=31%	PLCB2/CD247/MMP9/PIK3CD/STAT2/RALB/ITGA5/STAT3/GNAI2/HGS/SSH1/STAT5B/HCK/RHOC/FGR/PIK3R2/STAT5A/STAT1/CXCR4/LYN/CSK/VPS4A/AKT1/GRK6/PTPN6/GNB1/PAK1/FYN/ARRB2/CFL1/MLST8/PRKCZ/ITCH/PTPRC/PIK3CB
WP_METHIONINE_DE_NOVO_AND_SALVAGE_PATHWAY	WP_METHIONINE_DE_NOVO_AND_SALVAGE_PATHWAY	21	-0.690511	-1.54813	0.015748	0.119509	0.0991886	2068	tags=48%, list=13%, signal=42%	SMS/MAT2A/AMD1/MAT2B/MTR/MTAP/ENOPH1/APIP/ODC1/TXN
BIOCARTA_LAIR_PATHWAY	BIOCARTA_LAIR_PATHWAY	17	0.706299	1.57824	0.0159681	0.120341	0.0998796	286	tags=18%, list=2%, signal=17%	ITGAL/SELPLG/ITGB2
WP_CELLS_AND_MOLECULES_INVOLVED_IN_LOCAL_ACUTE_INFLAMMATORY_RESPONSE	WP_CELLS_AND_MOLECULES_INVOLVED_IN_LOCAL_ACUTE_INFLAMMATORY_RESPONSE	17	0.706299	1.57824	0.0159681	0.120341	0.0998796	286	tags=18%, list=2%, signal=17%	ITGAL/SELPLG/ITGB2
REACTOME_TRNA_PROCESSING	REACTOME_TRNA_PROCESSING	104	-0.482878	-1.428	0.0160142	0.120341	0.0998796	2890	tags=38%, list=18%, signal=32%	NUP43/TP53RK/NUP35/THG1L/LCMT2/NUP205/TRMT11/PUS3/TRNT1/PUS1/TRMT61B/TPRKB/RPP21/TSEN2/TYW1/PUS7/ALKBH8/TRMT10C/NUP42/NUP133/TRIT1/TRMT12/NUP54/TYW3/NUP160/TRMT5/RPP40/NUP155/TRMT13/NUP107/MTO1/RAN/NSUN2/PRORP/TSEN15/TRMT112/NUP37/DDX1/NUP88/RTRAF
REACTOME_HS_GAG_DEGRADATION	REACTOME_HS_GAG_DEGRADATION	21	0.677237	1.57959	0.0161943	0.1213	0.100675	3790	tags=52%, list=23%, signal=40%	GUSB/IDS/IDUA/SGSH/GLB1/GPC6/GLB1L/NAGLU/SDC4/HPSE/GPC2
REACTOME_SYNTHESIS_SECRETION_AND_INACTIVATION_OF_GLUCOSE_DEPENDENT_INSULINOTROPIC_POLYPEPTIDE_GIP_	REACTOME_SYNTHESIS_SECRETION_AND_INACTIVATION_OF_GLUCOSE_DEPENDENT_INSULINOTROPIC_POLYPEPTIDE_GIP_	11	-0.801603	-1.5854	0.0162933	0.121646	0.100962	1224	tags=36%, list=7%, signal=34%	DPP4/SPCS1/SEC11C/SEC11A
REACTOME_COOPERATION_OF_PREFOLDIN_AND_TRIC_CCT_IN_ACTIN_AND_TUBULIN_FOLDING	REACTOME_COOPERATION_OF_PREFOLDIN_AND_TRIC_CCT_IN_ACTIN_AND_TUBULIN_FOLDING	31	-0.62244	-1.52441	0.0165746	0.123088	0.102159	1959	tags=29%, list=12%, signal=26%	PFDN1/TCP1/TUBB2A/CCT6A/TUBB1/CCT2/CCT8/VBP1/PFDN5
BIOCARTA_RACCYCD_PATHWAY	BIOCARTA_RACCYCD_PATHWAY	26	0.642507	1.55696	0.0167715	0.123088	0.102159	2944	tags=50%, list=18%, signal=41%	NFKBIA/TFDP1/MAPK3/IKBKG/RAF1/AKT1/RELA/MAPK1/PAK1/IKBKB/RAC1/CDK2/CDKN1A
KEGG_GALACTOSE_METABOLISM	KEGG_GALACTOSE_METABOLISM	26	0.664326	1.60984	0.0167715	0.123088	0.102159	2093	tags=38%, list=13%, signal=34%	HK3/GALK1/GAA/PFKP/GLA/GLB1/GALT/PFKL/PGM1/MGAM
PID_IL8_CXCR1_PATHWAY	PID_IL8_CXCR1_PATHWAY	26	0.640689	1.55256	0.0167715	0.123088	0.102159	1964	tags=42%, list=12%, signal=37%	PLCB2/CXCR1/GNAI2/HCK/FGR/GNA15/ARRB1/LYN/AKT1/GNB1/ARRB2
WP_SARS_CORONAVIRUS_AND_INNATE_IMMUNITY	WP_SARS_CORONAVIRUS_AND_INNATE_IMMUNITY	26	0.658818	1.59649	0.0167715	0.123088	0.102159	1865	tags=35%, list=11%, signal=31%	TYK2/STAT2/IRF9/IFNAR1/IKBKE/STAT1/IRF3/TICAM1/DDX58
SIG_IL4RECEPTOR_IN_B_LYPHOCYTES	SIG_IL4RECEPTOR_IN_B_LYPHOCYTES	27	0.650793	1.58784	0.0168776	0.123088	0.102159	2780	tags=52%, list=17%, signal=43%	PIK3CD/STAT6/MAPK3/IRS2/RAF1/AKT1/MAPK1/GSK3B/IL4R/SOS2/SOCS1/JAK1/PPP1R13B/SHC1
WP_TLR4_SIGNALING_AND_TOLERANCE	WP_TLR4_SIGNALING_AND_TOLERANCE	27	0.649061	1.58362	0.0168776	0.123088	0.102159	3456	tags=59%, list=21%, signal=47%	NFKBIA/MYD88/IRF7/INPP5D/IKBKG/IRAK1/IKBKE/RIPK1/IRF3/TICAM1/IRAK3/IKBKB/CXCL8/TLR4/NFKB1/TIRAP
WP_INTERACTIONS_BETWEEN_IMMUNE_CELLS_AND_MICRORNAS_IN_TUMOR_MICROENVIRONMENT	WP_INTERACTIONS_BETWEEN_IMMUNE_CELLS_AND_MICRORNAS_IN_TUMOR_MICROENVIRONMENT	28	0.654412	1.60328	0.0169133	0.123088	0.102159	2074	tags=29%, list=13%, signal=25%	STAT6/IL2RB/STAT3/TLR8/CCL5/IL2RG/IL4R/SOCS1
REACTOME_PLASMA_LIPOPROTEIN_CLEARANCE	REACTOME_PLASMA_LIPOPROTEIN_CLEARANCE	30	0.640796	1.59512	0.0172043	0.124812	0.10359	3023	tags=40%, list=18%, signal=33%	NR1H2/NPC2/APOBR/NPC1/AP2M1/LDLR/AP2B1/AP2A2/AP2A1/LIPA/NR1H3/AP2S1
PID_ENDOTHELIN_PATHWAY	PID_ENDOTHELIN_PATHWAY	57	0.551481	1.5492	0.017316	0.124838	0.103611	1764	tags=26%, list=11%, signal=24%	PLCB2/SLC9A1/GNAI2/ADCY4/FOS/MAPK3/GNA15/RAF1/MAP2K2/PRKCD/AKT1/MAPK1/ADCY7/MAPK14/GNAQ
WP_LUNG_FIBROSIS	WP_LUNG_FIBROSIS	57	0.547451	1.53788	0.017316	0.124838	0.103611	939	tags=16%, list=6%, signal=15%	MMP9/CEBPB/IL1B/TIMP1/MT2A/DPP9/CCL5/SERPINA1/CCL3
WP_ONCOSTATIN_M_SIGNALING_PATHWAY	WP_ONCOSTATIN_M_SIGNALING_PATHWAY	60	0.550978	1.56605	0.0173913	0.12499	0.103738	1784	tags=32%, list=11%, signal=28%	TYK2/CEBPB/NFKBIA/STAT3/STAT5B/FOS/JUND/MAPK3/STAT1/OSM/RAF1/MAP2K2/PRKCD/AKT1/RELA/MAPK1/LDLR/MAPK14/JUNB
REACTOME_REGULATION_OF_HSF1_MEDIATED_HEAT_SHOCK_RESPONSE	REACTOME_REGULATION_OF_HSF1_MEDIATED_HEAT_SHOCK_RESPONSE	77	-0.519858	-1.49011	0.0177936	0.127484	0.105808	1662	tags=29%, list=10%, signal=26%	ST13/NUP42/NUP133/SIRT1/NUP54/HSPA9/NUP160/HSPA14/NUP155/RPA1/NUP107/HSPA4/HSPB1/ATM/RPA2/MRPL18/NUP37/DNAJC7/NUP88/HSPA8/HSPH1/RPA3
REACTOME_RESOLUTION_OF_ABASIC_SITES_AP_SITES_	REACTOME_RESOLUTION_OF_ABASIC_SITES_AP_SITES_	37	-0.5985	-1.52311	0.0178571	0.127543	0.105857	1155	tags=27%, list=7%, signal=25%	APEX1/RFC4/RPA1/POLE3/PARP1/POLB/RPA2/MBD4/POLE4/RPA3
REACTOME_CELL_SURFACE_INTERACTIONS_AT_THE_VASCULAR_WALL	REACTOME_CELL_SURFACE_INTERACTIONS_AT_THE_VASCULAR_WALL	130	0.441264	1.40017	0.0181818	0.128174	0.10638	1939	tags=22%, list=12%, signal=20%	ITGAM/ITGAL/ITGA5/SELPLG/ITGB2/CEACAM8/CEACAM6/SELL/SLC16A3/SLC7A7/INPP5D/CEACAM3/CD99/ITGAX/PIK3R2/GLG1/GYPB/LYN/BSG/CEACAM1/SLC7A5/JAML/CD244/CD99L2/PECAM1/PTPN6/SIRPA/CD84/FYN
WP_PROLACTIN_SIGNALING_PATHWAY	WP_PROLACTIN_SIGNALING_PATHWAY	76	0.52458	1.53634	0.0181818	0.128174	0.10638	2799	tags=45%, list=17%, signal=37%	CTSD/NFKBIA/STAT3/STAT5B/FOS/MAPK3/PIK3R2/IRF1/IRS2/STAT5A/STAT1/RAF1/MAP2K2/ZAP70/AKT1/RELA/MAPK1/ERBB2/MAPK14/GAB2/PTPN6/GSK3B/SIRPA/PTPN1/PAK1/FYN/SOCS1/PIK3CB/YWHAZ/CBL/CISH/JAK1/SHC1/RAC1
PID_AURORA_B_PATHWAY	PID_AURORA_B_PATHWAY	39	-0.601479	-1.53985	0.0182149	0.128174	0.10638	3364	tags=41%, list=20%, signal=33%	EVI5/DES/RASA1/CBX5/NCAPG/SMC4/KLHL9/BUB1/NDC80/NCAPH/RHOA/NSUN2/NCL/PEBP1/PPP1CC/PSMA3
REACTOME_SIGNALING_BY_NTRKS	REACTOME_SIGNALING_BY_NTRKS	133	0.440305	1.40225	0.0182232	0.128174	0.10638	2513	tags=26%, list=15%, signal=22%	RALB/SRF/RALGDS/STAT3/FURIN/FOS/JUND/EP300/MAPK3/PIK3R2/IRS2/RPS6KA1/DNM2/RAPGEF1/MAPKAPK3/MAP2K2/AP2M1/MEF2C/MAPK1/MAPK14/AP2B1/AP2A2/MAPK7/JUNB/CDK5R1/FYN/AP2A1/PCSK5/PPP2R1A/MEF2D/CDK5/PIK3CB/ID2/LYL1
WP_EPITHELIAL_TO_MESENCHYMAL_TRANSITION_IN_COLORECTAL_CANCER	WP_EPITHELIAL_TO_MESENCHYMAL_TRANSITION_IN_COLORECTAL_CANCER	148	0.43122	1.38992	0.0182232	0.128174	0.10638	2392	tags=19%, list=15%, signal=16%	MMP9/PIK3CD/NOTCH1/ITGA5/MAPK3/PIK3R2/FZD2/RAF1/LATS2/MAP2K2/CTDSP1/PKD1/AKT1/MAPK1/MAPK14/GSK3B/FZD7/SOS2/CLDN5/MAP2K3/PAK1/CLDN9/LRP6/NOTCH2/MEF2D/PIK3CB/CLDN15/ID2
WP_PROTEASOME_DEGRADATION	WP_PROTEASOME_DEGRADATION	58	-0.542675	-1.47933	0.0185874	0.129996	0.107893	1198	tags=29%, list=7%, signal=27%	UBE2D3/PSMC5/PSMB7/PSMC1/PSME2/PSMA5/HLA-C/PSMB6/PSMD6/PSMA2/PSMC6/UCHL3/PSMA3/PSMA6/PSMB1/PSMC2/PSMA4
KEGG_GLYCOSAMINOGLYCAN_BIOSYNTHESIS_HEPARAN_SULFATE	KEGG_GLYCOSAMINOGLYCAN_BIOSYNTHESIS_HEPARAN_SULFATE	22	0.668079	1.56086	0.018595	0.129996	0.107893	2766	tags=41%, list=17%, signal=34%	EXTL3/NDST2/EXT1/NDST1/B3GAT1/XYLT2/B3GALT6/B3GAT3/B4GALT7
SA_B_CELL_RECEPTOR_COMPLEXES	SA_B_CELL_RECEPTOR_COMPLEXES	23	0.657547	1.55699	0.018711	0.13017	0.108037	3254	tags=43%, list=20%, signal=35%	SYK/FOS/MAPK3/RPS6KA1/LYN/MAPK1/MAPK8IP3/SHC1/RAC1/ELK1
WP_MAPK_SIGNALING_PATHWAY	WP_MAPK_SIGNALING_PATHWAY	233	0.402134	1.35199	0.0187793	0.13017	0.108037	1999	tags=19%, list=12%, signal=17%	DUSP1/CD14/PDGFRB/IL1B/MAP3K11/HSPA6/SRF/IL1R2/MKNK2/HSPA1L/TNFRSF1A/FOS/JUND/MAPK3/IKBKG/RAC2/RRAS/STK4/ARRB1/RELB/MKNK1/RAF1/MAPKAPK3/HSPA1B/MAP2K2/ARAF/RPS6KA4/PRKCD/MEF2C/AKT1/RELA/MAPK1/DUSP8/DUSP2/DAXX/MAPK14/MAPK7/MAPK8IP3/RASGRP4/MAP4K2/SOS2/MAP2K3/PAK1/ARRB2/PTPN7
ST_INTERLEUKIN_4_PATHWAY	ST_INTERLEUKIN_4_PATHWAY	24	0.649807	1.54811	0.0187891	0.13017	0.108037	2780	tags=50%, list=17%, signal=42%	PI3/TYK2/STAT6/INPP5D/AKT1/IL2RG/IL4R/SOS2/CISH/JAK1/PPP1R13B/SHC1
REACTOME_TRANSCRIPTIONAL_REGULATION_BY_RUNX1	REACTOME_TRANSCRIPTIONAL_REGULATION_BY_RUNX1	171	-0.429088	-1.37178	0.0189329	0.130368	0.108202	1490	tags=20%, list=9%, signal=18%	PSMD10/PTPN11/CCNH/PSMF1/BLK/PRMT1/SMARCE1/PSMC5/ELF1/PRKCQ/PSME4/PSMB7/PSMC1/MYB/BMI1/PSME2/SMARCA2/PSMA5/LGALS3/LMO2/PSMB6/PSMD14/ACTL6A/PSMD6/PSMA2/PSMC6/DPY30/PSMA3/PSMA6/PSMB1/PSMC2/SEM1/PSMA4/RPS27A
BIOCARTA_EGF_PATHWAY	BIOCARTA_EGF_PATHWAY	27	0.629186	1.53512	0.0189873	0.130368	0.108202	1046	tags=26%, list=6%, signal=24%	SRF/STAT3/FOS/MAPK3/STAT5A/STAT1/RAF1
REACTOME_NUCLEAR_SIGNALING_BY_ERBB4	REACTOME_NUCLEAR_SIGNALING_BY_ERBB4	27	0.635173	1.54973	0.0189873	0.130368	0.108202	3884	tags=44%, list=24%, signal=34%	ADAP1/NCSTN/STAT5A/APH1B/MXD4/APH1A/ADAM17/PSEN2/NCOR1/SRC/ERBB4/PSENEN
KEGG_CELL_CYCLE	KEGG_CELL_CYCLE	121	-0.467173	-1.41814	0.0194346	0.131756	0.109354	3146	tags=35%, list=19%, signal=28%	CDK6/ORC5/ORC2/YWHAB/ATR/CDKN2C/ORC4/CDC7/PCNA/CCNB2/CUL1/BUB1/CDK7/SKP1/RBL2/MAD2L1/STAG1/YWHAH/CCND2/MCM3/YWHAG/SMAD4/PTTG1/CDC23/CCNH/ORC3/MYC/E2F5/ATM/SMAD3/YWHAQ/RAD21/ANAPC10/SMC3/ANAPC4/BUB3/CDC16/E2F3/HDAC2/ANAPC13/CDC26/RBX1
PID_LYSOPHOSPHOLIPID_PATHWAY	PID_LYSOPHOSPHOLIPID_PATHWAY	62	0.543348	1.55457	0.0195652	0.131756	0.109354	3287	tags=42%, list=20%, signal=34%	LPAR2/MMP9/NFKBIA/GNAI2/ADCY4/FOS/GNA15/LYN/PRKCD/AKT1/RELA/ADCY7/GSK3B/GNAQ/GNB1/TRIP6/ADCY3/PIK3CB/PLD2/CXCL8/RAC1/PRKCE/ARHGEF1/PTK2B/PXN/SRC
BIOCARTA_MONOCYTE_PATHWAY	BIOCARTA_MONOCYTE_PATHWAY	11	0.778122	1.55842	0.0195695	0.131756	0.109354	373	tags=36%, list=2%, signal=36%	ITGAM/ITGAL/ITGB2/SELL
REACTOME_INTERLEUKIN_2_SIGNALING	REACTOME_INTERLEUKIN_2_SIGNALING	11	0.775759	1.55369	0.0195695	0.131756	0.109354	3092	tags=73%, list=19%, signal=59%	IL2RB/SYK/STAT5B/STAT5A/IL2RG/JAK1/SHC1/PTK2B
REACTOME_IRE1ALPHA_ACTIVATES_CHAPERONES	REACTOME_IRE1ALPHA_ACTIVATES_CHAPERONES	49	0.549583	1.50329	0.0196078	0.131756	0.109354	2298	tags=39%, list=14%, signal=33%	ATP6V0D1/TPP1/EXTL3/TLN1/SULT1A3/ACADVL/KLHDC3/CXXC1/HDGF/PPP2R5B/HYOU1/ARFGAP1/SRPRA/YIF1A/DCTN1/WIPI1/ZBTB17/PREB/ERN1
BIOCARTA_RELA_PATHWAY	BIOCARTA_RELA_PATHWAY	15	0.72939	1.58769	0.0196464	0.131756	0.109354	1990	tags=53%, list=12%, signal=47%	NFKBIA/TNFRSF1A/EP300/IKBKG/FADD/RIPK1/RELA/TNFRSF1B
REACTOME_LDL_CLEARANCE	REACTOME_LDL_CLEARANCE	19	0.693165	1.58346	0.0196464	0.131756	0.109354	3023	tags=47%, list=18%, signal=39%	NPC2/NPC1/AP2M1/LDLR/AP2B1/AP2A2/AP2A1/LIPA/AP2S1
WP_MAMMALIAN_DISORDER_OF_SEXUAL_DEVELOPMENT	WP_MAMMALIAN_DISORDER_OF_SEXUAL_DEVELOPMENT	19	0.693833	1.58498	0.0196464	0.131756	0.109354	1408	tags=11%, list=9%, signal=10%	PTGDS/INSL3
BIOCARTA_SPPA_PATHWAY	BIOCARTA_SPPA_PATHWAY	14	0.739117	1.56168	0.0198807	0.132941	0.110337	1349	tags=43%, list=8%, signal=39%	TBXAS1/SYK/MAPK3/RAF1/MAPK1/F2R
BIOCARTA_BARR_MAPK_PATHWAY	BIOCARTA_BARR_MAPK_PATHWAY	13	0.756337	1.57879	0.0200803	0.133502	0.110803	1336	tags=38%, list=8%, signal=35%	MAPK3/ARRB1/RAF1/MAP2K2/MAPK1
BIOCARTA_CDK5_PATHWAY	BIOCARTA_CDK5_PATHWAY	13	0.754975	1.57595	0.0200803	0.133502	0.110803	2307	tags=54%, list=14%, signal=46%	MAPK3/RAF1/MAP2K2/MAPK1/CDK5R1/DPM2/CDK5
KEGG_GLYCOSAMINOGLYCAN_DEGRADATION	KEGG_GLYCOSAMINOGLYCAN_DEGRADATION	21	0.666068	1.55354	0.0202429	0.134197	0.111379	3571	tags=52%, list=22%, signal=41%	GNS/GUSB/IDS/IDUA/SGSH/GLB1/HYAL3/HYAL2/NAGLU/HPSE/HEXA
REACTOME_SIGNALING_BY_ERYTHROPOIETIN	REACTOME_SIGNALING_BY_ERYTHROPOIETIN	24	0.645845	1.53868	0.0208768	0.138002	0.114538	2780	tags=42%, list=17%, signal=35%	PIK3CD/STAT5B/IRS2/STAT5A/RAPGEF1/LYN/PLCG2/PIK3CB/PIK3R5/SHC1
REACTOME_LEISHMANIA_INFECTION	REACTOME_LEISHMANIA_INFECTION	228	0.402264	1.34846	0.0211765	0.139583	0.11585	2450	tags=29%, list=15%, signal=25%	CD247/CTSG/MYO9B/IL1B/CYBA/PSTPIP1/GNAI2/GPBAR1/NCKAP1L/FURIN/ADCY4/RHBDF2/DVL3/SYK/CD163/MYH9/HCK/GNB2/WASF2/ARPC1A/P2RX7/MAPK3/PYCARD/FGR/VIPR1/WAS/NLRP3/FCGR2A/PTGDR/ITPR3/LYN/GNGT2/DPEP2/MC1R/ACTG1/DPEP3/ADM/GNG5/RELA/MAPK1/BRK1/ADCY7/INSL3/ENTPD1/PLCG2/P2RX4/GPR27/ARPC4/MAPK14/ACTB/P2RY11/FZD7/GNB1/FYN/C3AR1/AVP/MEFV/AHCYL1/ADCY3/PRKAR2A/WIPF2/ARPC1B/GNG10/ELMO2/DVL2
REACTOME_SIGNALING_BY_SCF_KIT	REACTOME_SIGNALING_BY_SCF_KIT	43	0.579366	1.54756	0.0215517	0.141652	0.117567	2799	tags=35%, list=17%, signal=29%	FES/MMP9/STAT3/STAT5B/PIK3R2/STAT5A/STAT1/LYN/GAB2/PTPN6/FYN/SOCS1/SH2B3/CBL/RAC1
KEGG_GLYCOSAMINOGLYCAN_BIOSYNTHESIS_CHONDROITIN_SULFATE	KEGG_GLYCOSAMINOGLYCAN_BIOSYNTHESIS_CHONDROITIN_SULFATE	21	0.655572	1.52906	0.0222672	0.145821	0.121026	2766	tags=52%, list=17%, signal=44%	CHST13/CHST15/CHST12/CHPF2/B3GAT1/XYLT2/CHST7/B3GALT6/CHST14/B3GAT3/B4GALT7
REACTOME_TRANSLESION_SYNTHESIS_BY_POLH	REACTOME_TRANSLESION_SYNTHESIS_BY_POLH	19	-0.687701	-1.51156	0.0223124	0.145821	0.121026	1135	tags=26%, list=7%, signal=25%	RFC4/RPA1/RPA2/RPA3/RPS27A
KEGG_PHOSPHATIDYLINOSITOL_SIGNALING_SYSTEM	KEGG_PHOSPHATIDYLINOSITOL_SIGNALING_SYSTEM	73	0.521575	1.51682	0.0224719	0.146448	0.121547	1912	tags=25%, list=12%, signal=22%	PLCB2/DGKQ/PIK3CD/INPPL1/IMPA2/ITPK1/INPP5D/PIP5K1C/PIK3R2/ITPR3/PI4KB/CDS2/PLCG2/INPP5E/ITPKB/CALM3/PLCD1/PIP4K2C
REACTOME_TRANSPORT_OF_BILE_SALTS_AND_ORGANIC_ACIDS_METAL_IONS_AND_AMINE_COMPOUNDS	REACTOME_TRANSPORT_OF_BILE_SALTS_AND_ORGANIC_ACIDS_METAL_IONS_AND_AMINE_COMPOUNDS	76	0.518844	1.51954	0.0227273	0.147695	0.122582	2239	tags=17%, list=14%, signal=15%	SLC16A3/SLC39A1/SLC11A1/SLC44A2/SLC6A6/SLC22A4/SLC31A1/BSG/SLC22A15/SLC22A18/SLC30A7/SLC39A3/SLC6A12
REACTOME_C_TYPE_LECTIN_RECEPTORS_CLRS_	REACTOME_C_TYPE_LECTIN_RECEPTORS_CLRS_	135	-0.445407	-1.37294	0.0228471	0.148057	0.122883	1490	tags=19%, list=9%, signal=18%	PSMD10/PPP3CB/PPP3R1/PSMF1/PSMC5/CLEC7A/PSME4/PSMB7/PSMC1/CDC34/PSME2/PSMA5/PSMB6/UBE2N/PSMD14/PSMD6/CLEC4A/PSMA2/PSMC6/PSMA3/PSMA6/PSMB1/PSMC2/SEM1/PSMA4/RPS27A
PID_CERAMIDE_PATHWAY	PID_CERAMIDE_PATHWAY	44	0.560324	1.50423	0.0236559	0.152869	0.126876	1336	tags=34%, list=8%, signal=31%	CTSD/NFKBIA/TNFRSF1A/MAPK3/SPHK2/MADD/FADD/RAF1/EIF2AK2/MAP2K2/RIPK1/PRKCD/AKT1/RELA/MAPK1
REACTOME_TRANSCRIPTION_OF_THE_HIV_GENOME	REACTOME_TRANSCRIPTION_OF_THE_HIV_GENOME	67	-0.526406	-1.47274	0.023766	0.153004	0.126989	2376	tags=34%, list=14%, signal=29%	CDK7/TCEA1/TAF5/TAF9B/RNGTT/TAF1/POLR2H/SUPT16H/POLR2C/CCNH/NCBP1/GTF2E1/POLR2G/TAF15/TAF12/TAF7/GTF2E2/ELOC/POLR2B/GTF2A2/GTF2F2/GTF2B/GTF2H5
KEGG_ACUTE_MYELOID_LEUKEMIA	KEGG_ACUTE_MYELOID_LEUKEMIA	57	0.537486	1.50989	0.0238095	0.153004	0.126989	1417	tags=30%, list=9%, signal=27%	PIK3CD/STAT3/SPI1/STAT5B/MAPK3/IKBKG/PIK3R2/CEBPA/STAT5A/RAF1/RPS6KB2/MAP2K2/ARAF/AKT1/RELA/MAPK1/ZBTB16
REACTOME_INTEGRIN_CELL_SURFACE_INTERACTIONS	REACTOME_INTEGRIN_CELL_SURFACE_INTERACTIONS	80	0.507294	1.50871	0.02407	0.154159	0.127947	1602	tags=15%, list=10%, signal=14%	ITGAM/ITGAL/THBS1/ITGA5/ICAM3/ITGB2/ITGB7/ITGA2B/ITGAX/BSG/COL9A2/PECAM1
REACTOME_SIGNALING_BY_BRAF_AND_RAF_FUSIONS	REACTOME_SIGNALING_BY_BRAF_AND_RAF_FUSIONS	64	0.536368	1.53412	0.0241228	0.154159	0.127947	2018	tags=30%, list=12%, signal=26%	APBB1IP/AGTRAP/TLN1/ATG7/ITGA2B/VCL/MAPK3/ARRB1/RAF1/CAMK2G/SND1/MAP2K2/ARAF/CSK/ACTG1/MAPK1/ACTB/ARRB2/CLCN6
WP_ANGIOGENESIS	WP_ANGIOGENESIS	21	0.651853	1.52039	0.0242915	0.154808	0.128486	1540	tags=24%, list=9%, signal=22%	MMP9/TIMP2/AKT1/MAPK1/MAPK14
WP_FIBRIN_COMPLEMENT_RECEPTOR_3_SIGNALING_PATHWAY	WP_FIBRIN_COMPLEMENT_RECEPTOR_3_SIGNALING_PATHWAY	38	0.594587	1.54295	0.0246085	0.156396	0.129804	1722	tags=29%, list=10%, signal=26%	ITGAM/CD14/TYROBP/MYD88/ITGB2/SYK/IKBKG/IRAK1/AKT1/IRF3/TICAM1
WP_MATRIX_METALLOPROTEINASES	WP_MATRIX_METALLOPROTEINASES	22	0.655904	1.53242	0.0247934	0.157138	0.13042	1359	tags=27%, list=8%, signal=25%	MMP9/TIMP1/MMP25/TIMP2/BSG/MMP23B
WP_EGFEGFR_SIGNALING_PATHWAY	WP_EGFEGFR_SIGNALING_PATHWAY	158	0.418249	1.35748	0.0254042	0.160357	0.133092	2799	tags=32%, list=17%, signal=27%	INPPL1/RALB/IQSEC1/RALGDS/STAT3/EPN1/HGS/INPP5D/ASAP1/SP1/ATXN2/STAT5B/FOS/JUND/PIK3R2/STAT5A/RPS6KA1/STAT1/RAF1/MAP2K2/CSK/PRKCD/AP2M1/PLSCR1/MEF2C/AKT1/MAPK1/ERBB2/MAPK14/FOXO4/GAB2/AP2B1/MAPK7/SOS2/REPS2/TNK2/PAK1/CFL1/AP2A1/SH2D2A/MEF2D/PRKCZ/ITCH/EPS15L1/PLD2/MAP3K3/LIMK2/CBL/JAK1/SHC1/RAC1
REACTOME_GAP_JUNCTION_DEGRADATION	REACTOME_GAP_JUNCTION_DEGRADATION	11	0.758907	1.51994	0.0254403	0.160357	0.133092	1576	tags=45%, list=10%, signal=41%	DAB2/DNM2/ACTG1/AP2M1/ACTB
PID_FGF_PATHWAY	PID_FGF_PATHWAY	54	0.541346	1.50683	0.0255864	0.160838	0.133491	1336	tags=19%, list=8%, signal=17%	MMP9/SSH1/STAT5B/FOS/MAPK3/PLAUR/RPS6KA1/STAT1/AKT1/MAPK1
REACTOME_G_PROTEIN_MEDIATED_EVENTS	REACTOME_G_PROTEIN_MEDIATED_EVENTS	48	0.54035	1.48255	0.0259179	0.162228	0.134644	2303	tags=25%, list=14%, signal=22%	PLCB2/GNAI2/ADCY4/ITPR3/CAMK2G/PRKCD/MAPK1/ADCY7/AHCYL1/ADCY3/PRKAR2A/PDE1B
WP_COMPUTATIONAL_MODEL_OF_AEROBIC_GLYCOLYSIS	WP_COMPUTATIONAL_MODEL_OF_AEROBIC_GLYCOLYSIS	12	0.761204	1.55192	0.0259481	0.162228	0.134644	2064	tags=67%, list=13%, signal=58%	ENO1/GPI/GAPDH/PKM/ALDOA/SLC2A1/PGK1/TPI1
PID_AMB2_NEUTROPHILS_PATHWAY	PID_AMB2_NEUTROPHILS_PATHWAY	39	0.592986	1.54762	0.0264901	0.165088	0.137018	2246	tags=36%, list=14%, signal=31%	ITGAM/MMP9/SELPLG/ITGB2/TLN1/HCK/PLAUR/FGR/LYN/AKT1/MST1/FYN/LRP1/PRKCZ
KEGG_ADHERENS_JUNCTION	KEGG_ADHERENS_JUNCTION	69	0.518492	1.49773	0.0265487	0.165088	0.137018	2833	tags=36%, list=17%, signal=30%	ACTN1/ACTN4/CTNNA1/VCL/WASF2/EP300/MAPK3/WAS/RAC2/CSNK2B/ACTG1/MAPK1/ERBB2/ACTB/PTPN6/PTPRJ/PTPN1/NECTIN2/FYN/PTPRM/TCF7L2/IGF1R/INSR/RAC1/TGFBR1
REACTOME_SPHINGOLIPID_METABOLISM	REACTOME_SPHINGOLIPID_METABOLISM	79	0.505503	1.49464	0.0267261	0.165745	0.137563	3217	tags=34%, list=20%, signal=28%	GBA/SPTLC2/SPHK2/CTSA/ARSG/ALDH3B1/NEU1/PRKD2/GLA/CERS6/ARSA/ACER3/GLB1/SMPD2/GM2A/ESYT1/PSAP/UGCG/CSNK1G2/GBA2/SMPD4/CERS2/SPHK1/ESYT2/SMPD1/CERS5/GLB1L
REACTOME_CLASS_I_MHC_MEDIATED_ANTIGEN_PROCESSING_PRESENTATION	REACTOME_CLASS_I_MHC_MEDIATED_ANTIGEN_PROCESSING_PRESENTATION	357	-0.369952	-1.25697	0.0274914	0.16965	0.140804	1667	tags=17%, list=10%, signal=16%	BLMH/FBXL16/RNF14/UBA6/CDC23/ASB8/PSMD10/TRIM4/CD36/FBXL13/SAR1B/PSMF1/KLHL42/UBE2D3/PSMC5/CUL5/TLR1/FCGR1B/PSME4/PSMB7/PSMC1/PJA2/CDC34/ERAP2/PSME2/PSMA5/HECTD1/UBE3A/HLA-C/PSMB6/UBE2N/WWP1/UBE2Q2/UBE4A/PSMD14/ANAPC10/PSMD6/ELOC/ANAPC4/SEC61G/TRIP12/BTK/CDC16/PSMA2/VAMP8/SEC61B/PSMC6/NCF2/UBE2E1/LY96/UBE2V2/B2M/ANAPC13/CDC26/PSMA3/PSMA6/PSMB1/RBX1/PSMC2/SEM1/PSMA4/RPS27A
KEGG_MAPK_SIGNALING_PATHWAY	KEGG_MAPK_SIGNALING_PATHWAY	250	0.389124	1.32337	0.0275229	0.16965	0.140804	1999	tags=18%, list=12%, signal=16%	DUSP1/CD14/PDGFRB/IL1B/MAP3K11/HSPA6/SRF/IL1R2/MKNK2/HSPA1L/TNFRSF1A/FOS/JUND/MAPK3/JMJD7-PLA2G4B/IKBKG/RAC2/RRAS/STK4/ARRB1/RPS6KA1/RELB/MKNK1/RAF1/MAPKAPK3/HSPA1B/MAP2K2/RPS6KA4/MEF2C/AKT1/RELA/MAPK1/DUSP8/DUSP2/DAXX/MAPK14/MAPK7/MAPK8IP3/RASGRP4/MAP4K2/SOS2/MAP2K3/PAK1/ARRB2/PTPN7
WP_DEREGULATION_OF_RAB_AND_RAB_EFFECTOR_GENES_IN_BLADDER_CANCER	WP_DEREGULATION_OF_RAB_AND_RAB_EFFECTOR_GENES_IN_BLADDER_CANCER	16	0.69809	1.54657	0.0276134	0.16965	0.140804	2611	tags=44%, list=16%, signal=37%	SYTL3/UNC13D/MADD/SYTL2/SYTL1/SYTL5/RPH3AL
WP_IL18_SIGNALING_PATHWAY	WP_IL18_SIGNALING_PATHWAY	249	0.397436	1.34939	0.0277136	0.16965	0.140804	2754	tags=30%, list=17%, signal=25%	GRN/MMP9/CEBPB/TRPC4AP/IL1B/IER3/NFKBIA/MYD88/CFLAR/ENO1/ITGA2B/ABHD16A/TIMP1/SP1/TNFRSF1A/TNFAIP2/CCL5/FOS/MAPK3/IRF1/IRAK1/RUSC1/ZDHHC7/FADD/STK40/CCL3/CD81/HDGF/ZC3H12A/KLF2/PIGT/S1PR4/MTCH1/FAM110A/BSG/PRKCD/ARFGAP1/ACTA2/RELA/MAPK1/TNFAIP3/IL18RAP/ECH1/ACACB/RXRB/RANGAP1/HCAR2/PLOD3/BIN1/HDAC3/GSK3B/UGGT1/BTG2/CXCL16/USP5/PYGB/PTPN7/ZNF219/IL18BP/PRCC/MMP8/PWWP3A/ABCF1/IMP3/BAZ1B/CLDN15/EEF2…
PID_HIF1A_PATHWAY	PID_HIF1A_PATHWAY	18	-0.701231	-1.53346	0.0278884	0.16965	0.140804	624	tags=22%, list=4%, signal=21%	ELOC/COPS5/RBX1/HSP90AA1
REACTOME_HSF1_ACTIVATION	REACTOME_HSF1_ACTIVATION	30	-0.606249	-1.47353	0.027933	0.16965	0.140804	1052	tags=33%, list=6%, signal=31%	HSP90AB1/RPA1/HSPB1/EEF1A1/RPA2/MRPL18/PTGES3/HSPH1/RPA3/HSP90AA1
BIOCARTA_TEL_PATHWAY	BIOCARTA_TEL_PATHWAY	17	-0.706515	-1.53185	0.0279441	0.16965	0.140804	2206	tags=41%, list=13%, signal=36%	TERF1/PRKCA/XRCC5/MYC/PPP2CA/BCL2/HSP90AA1
WP_NOTCH1_REGULATION_OF_HUMAN_ENDOTHELIAL_CELL_CALCIFICATION	WP_NOTCH1_REGULATION_OF_HUMAN_ENDOTHELIAL_CELL_CALCIFICATION	17	0.692082	1.54648	0.0279441	0.16965	0.140804	224	tags=12%, list=1%, signal=12%	ALPL/NOTCH1
WP_KIT_RECEPTOR_SIGNALING_PATHWAY	WP_KIT_RECEPTOR_SIGNALING_PATHWAY	57	0.52646	1.47892	0.0281385	0.170382	0.141412	2074	tags=40%, list=13%, signal=35%	STAT3/INPP5D/STAT5B/FOXO3/FOS/EP300/MAPK3/PIK3R2/STAT5A/RPS6KA1/STAT1/RAF1/LYN/MAP2K2/AKT1/MAPK1/MATK/MAPK14/GAB2/PTPN6/JUNB/FYN/SOCS1
WP_OVERVIEW_OF_INTERFERONSMEDIATED_SIGNALING_PATHWAY	WP_OVERVIEW_OF_INTERFERONSMEDIATED_SIGNALING_PATHWAY	31	0.618104	1.54659	0.0283224	0.170434	0.141455	1504	tags=23%, list=9%, signal=21%	TYK2/STAT2/IRF9/IFNAR1/IFNGR2/STAT1/IL10RB
REACTOME_SIGNAL_TRANSDUCTION_BY_L1	REACTOME_SIGNAL_TRANSDUCTION_BY_L1	21	0.647988	1.51137	0.0283401	0.170434	0.141455	1927	tags=33%, list=12%, signal=29%	ITGA5/ITGA2B/MAPK3/MAP2K2/CSNK2B/MAPK1/PAK1
WP_FOCAL_ADHESION	WP_FOCAL_ADHESION	190	0.402217	1.33296	0.0283688	0.170434	0.141455	1957	tags=18%, list=12%, signal=16%	PIK3CD/ACTN1/ACTN4/PDGFRB/THBS1/ITGA5/TLN1/CCND3/ITGB7/ITGA2B/ZYX/VCL/HCK/MAPK3/FGR/PIP5K1C/PPP1CA/PIK3R2/RAC2/PARVG/RAPGEF1/DIAPH1/RAF1/ACTG1/AKT1/MAPK1/ERBB2/ACTB/GSK3B/VASP/TNK2/PAK1/FYN/COL6A2
WP_NONSMALL_CELL_LUNG_CANCER	WP_NONSMALL_CELL_LUNG_CANCER	71	0.516569	1.49655	0.0287611	0.172277	0.142984	2343	tags=32%, list=14%, signal=28%	PIK3CD/RXRA/STAT3/STAT5B/FOXO3/MAPK3/PIK3R2/RASSF1/STAT5A/STK4/RAF1/MAP2K2/ARAF/E2F2/AKT1/MAPK1/ERBB2/PLCG2/RXRB/SOS2/CASP9/BAK1/PIK3CB
KEGG_FRUCTOSE_AND_MANNOSE_METABOLISM	KEGG_FRUCTOSE_AND_MANNOSE_METABOLISM	32	0.615018	1.55343	0.0288248	0.172277	0.142984	2115	tags=34%, list=13%, signal=30%	HK3/PFKFB4/PFKFB3/FCSK/ALDOA/PFKP/GMPPA/FBP1/PFKL/TPI1/ALDOC
REACTOME_SIGNALING_BY_NOTCH	REACTOME_SIGNALING_BY_NOTCH	172	-0.41243	-1.3225	0.0289608	0.172642	0.143288	1156	tags=23%, list=7%, signal=22%	POFUT1/POGLUT1/FLT4/SKP1/FBXW7/ST3GAL6/PSMD7/PSMA1/PSMD12/HES5/SNW1/HDAC4/IKZF1/RAB6A/PSMD10/PSMF1/MYC/PSMC5/PSMB7/PSMC1/SMAD3/PSME2/PSMA5/PSMB6/FCER2/PSMD14/PSMD6/PSMA2/E2F3/YBX1/PSMC6/HDAC2/PSMA3/PSMA6/PSMB1/RBX1/PSMC2/SEM1/PSMA4/RPS27A
REACTOME_ACTIVATION_OF_THE_PRE_REPLICATIVE_COMPLEX	REACTOME_ACTIVATION_OF_THE_PRE_REPLICATIVE_COMPLEX	32	-0.61036	-1.50014	0.0290381	0.172657	0.1433	3099	tags=47%, list=19%, signal=38%	ORC5/POLE2/ORC2/ORC4/CDC7/GMNN/MCM3/ORC3/RPA1/MCM8/POLE3/PRIM1/RPA2/POLE4/RPA3
REACTOME_SIGNALING_BY_KIT_IN_DISEASE	REACTOME_SIGNALING_BY_KIT_IN_DISEASE	20	0.657733	1.5291	0.0292969	0.173748	0.144205	1939	tags=35%, list=12%, signal=31%	STAT3/STAT5B/PIK3R2/STAT5A/STAT1/LYN/FYN
REACTOME_PINK1_PRKN_MEDIATED_MITOPHAGY	REACTOME_PINK1_PRKN_MEDIATED_MITOPHAGY	21	-0.673703	-1.51045	0.0295276	0.174667	0.144968	677	tags=29%, list=4%, signal=27%	MTERF3/TOMM70/TOMM5/TOMM20/RPS27A/TOMM7
REACTOME_RIP_MEDIATED_NFKB_ACTIVATION_VIA_ZBP1	REACTOME_RIP_MEDIATED_NFKB_ACTIVATION_VIA_ZBP1	17	0.685976	1.53283	0.0299401	0.176654	0.146618	1722	tags=47%, list=10%, signal=42%	NFKBIA/MYD88/ZBP1/IKBKG/RIPK1/RELA/RIPK3/TICAM1
REACTOME_DISASSEMBLY_OF_THE_DESTRUCTION_COMPLEX_AND_RECRUITMENT_OF_AXIN_TO_THE_MEMBRANE	REACTOME_DISASSEMBLY_OF_THE_DESTRUCTION_COMPLEX_AND_RECRUITMENT_OF_AXIN_TO_THE_MEMBRANE	30	0.620449	1.54447	0.0301075	0.177189	0.147061	2560	tags=40%, list=16%, signal=34%	FRAT1/FRAT2/DVL3/FZD2/PPP2R5B/PPP2R5A/AXIN1/GSK3B/LRP6/PPP2R1A/DVL2/CSNK1G2
REACTOME_TRANSLESION_SYNTHESIS_BY_POLK	REACTOME_TRANSLESION_SYNTHESIS_BY_POLK	16	-0.71197	-1.51776	0.030303	0.177819	0.147584	1401	tags=38%, list=9%, signal=34%	REV1/RFC4/RPA1/RPA2/RPA3/RPS27A
REACTOME_SIGNALING_BY_PDGF	REACTOME_SIGNALING_BY_PDGF	55	0.52707	1.47031	0.0303688	0.177819	0.147584	1372	tags=20%, list=8%, signal=18%	PDGFRB/THBS1/STAT6/STAT3/FURIN/STAT5B/PIK3R2/STAT5A/STAT1/RAPGEF1/COL9A2
KEGG_PANCREATIC_CANCER	KEGG_PANCREATIC_CANCER	68	0.507455	1.46465	0.0307692	0.179708	0.149152	2833	tags=34%, list=17%, signal=28%	PIK3CD/RALB/RALGDS/STAT3/MAPK3/IKBKG/PIK3R2/RAC2/STAT1/RAF1/ARAF/E2F2/AKT1/RELA/MAPK1/ERBB2/CASP9/PIK3CB/PIK3R5/JAK1/IKBKB/RAC1/TGFBR1
REACTOME_A_TETRASACCHARIDE_LINKER_SEQUENCE_IS_REQUIRED_FOR_GAG_SYNTHESIS	REACTOME_A_TETRASACCHARIDE_LINKER_SEQUENCE_IS_REQUIRED_FOR_GAG_SYNTHESIS	23	0.641695	1.51945	0.031185	0.181676	0.150786	4254	tags=48%, list=26%, signal=36%	VCAN/GPC6/B3GAT1/XYLT2/B3GALT6/B3GAT3/B4GALT7/SDC4/NCAN/GPC2/CSPG4
WP_ESC_PLURIPOTENCY_PATHWAYS	WP_ESC_PLURIPOTENCY_PATHWAYS	109	0.452266	1.40034	0.0316027	0.183646	0.15242	2063	tags=17%, list=13%, signal=15%	PIK3CD/PDGFRB/STAT3/DVL3/FOS/PIK3R2/FZD2/RAF1/MAP2K2/ARAF/AKT1/MAPK1/AXIN1/MAPK7/GSK3B/FZD7/MAP2K3/LRP6
REACTOME_METABOLISM_OF_WATER_SOLUBLE_VITAMINS_AND_COFACTORS	REACTOME_METABOLISM_OF_WATER_SOLUBLE_VITAMINS_AND_COFACTORS	118	0.434752	1.36022	0.0318907	0.184653	0.153256	2867	tags=30%, list=17%, signal=25%	TCN1/MTHFR/FASN/NAPRT/VNN1/TCN2/PARP10/PARP14/NADK/NADSYN1/COASY/SLC5A6/SLC2A1/PANK4/CD320/BTD/NAXD/SLC25A19/ACACB/BST1/PDXK/SLC52A2/PARP4/PARP16/CYB5R3/NNMT/NFS1/FOLR2/SLC2A3/NAXE/SLC19A1/CTRC/FLAD1/CD38/PARP6
BIOCARTA_TNFR2_PATHWAY	BIOCARTA_TNFR2_PATHWAY	17	0.671843	1.50125	0.0319361	0.184653	0.153256	3813	tags=71%, list=23%, signal=54%	DUSP1/NFKBIA/IKBKG/RIPK1/RELA/TNFAIP3/TNFRSF1B/IKBKB/TRAF2/NFKB1/TRAF1/MAP3K1
REACTOME_ASPARAGINE_N_LINKED_GLYCOSYLATION	REACTOME_ASPARAGINE_N_LINKED_GLYCOSYLATION	290	0.376994	1.30484	0.0320366	0.184771	0.153354	2714	tags=32%, list=16%, signal=27%	RENBP/TRAPPC5/MGAT1/MAN2A2/ST6GALNAC6/F5/DYNC1H1/CSNK1D/NUDT14/TUBB4B/ACTR1A/COPG1/MPDU1/FCSK/RPN1/AMDHD2/SEC16A/SERPINA1/NAGK/ARF5/SLC35C1/CTSA/CANX/ASGR2/MOGS/ASGR1/GMPPA/PPP6R1/TMEM115/ARF3/OS9/NEU1/TUBA1C/COPA/GBF1/UBC/ARCN1/TRAPPC9/ST3GAL4/ALG3/RAB1B/GORASP1/ARFGAP1/STX5/DPM3/COG4/ST3GAL2/TBC1D20/MAN1B1/CALR/B4GALT5/VCP/ENGASE/DCTN2/DCTN1/ST3GAL1/TMED3/SEC24C/CTSC/SPTAN1/UGGT1/GLB1/PRKCSH/AM…
PID_IL12_2PATHWAY	PID_IL12_2PATHWAY	59	0.510615	1.45053	0.0323276	0.185984	0.154361	2074	tags=41%, list=13%, signal=36%	TYK2/GZMB/CD247/IL1B/STAT6/IL2RB/STAT3/HLA-A/EOMES/FOS/SPHK2/STAT5A/CCL3/STAT1/RELB/HLX/RELA/IL18RAP/IL12RB1/IL2RG/MAPK14/MAP2K3/RAB7A/SOCS1
REACTOME_INTERFERON_GAMMA_SIGNALING	REACTOME_INTERFERON_GAMMA_SIGNALING	89	0.480361	1.45591	0.0328947	0.188777	0.156679	1848	tags=34%, list=11%, signal=30%	TRIM25/IRF9/IFI30/TRIM21/IRF7/HLA-A/TRIM26/HLA-F/OASL/IRF5/MT2A/TRIM22/TRIM8/HLA-B/IFNGR2/TRIM38/IRF1/OAS3/STAT1/OAS1/CAMK2G/HLA-E/PIAS1/PTAFR/PRKCD/GBP4/IRF3/PTPN6/OAS2/PTPN1
REACTOME_SIGNALING_BY_WNT	REACTOME_SIGNALING_BY_WNT	249	-0.381743	-1.26472	0.0333919	0.19072	0.158292	1778	tags=16%, list=11%, signal=14%	GNG7/PRICKLE1/PRKCA/RYK/PPP2R5C/KLHL12/VPS26A/PSMD10/TCF4/PPP3CB/PPP3R1/PSMF1/XPO1/MYC/PSMC5/GNB4/PSME4/PSMB7/PSMC1/PPP2CA/VPS35/PSME2/PSMA5/PSMB6/PSMD14/PSMD6/PSMA2/PSMC6/GNG11/LEF1/PSMA3/VPS29/PSMA6/PSMB1/RBX1/PSMC2/SEM1/PSMA4/RPS27A
SA_MMP_CYTOKINE_CONNECTION	SA_MMP_CYTOKINE_CONNECTION	15	0.707348	1.53971	0.0333988	0.19072	0.158292	1990	tags=40%, list=12%, signal=35%	IL1B/SELL/TNFRSF1A/IL6R/TNFRSF8/TNFRSF1B
REACTOME_INTEGRATION_OF_ENERGY_METABOLISM	REACTOME_INTEGRATION_OF_ENERGY_METABOLISM	99	0.474572	1.44476	0.0337079	0.191975	0.159333	2540	tags=27%, list=15%, signal=23%	PLCB2/TKT/FASN/GNAI2/ADCY4/GNB2/TALDO1/GNA15/ITPR3/GNGT2/SLC2A1/ADIPOR2/GNG5/ADCY7/ACACB/AGPAT1/GNAQ/MARCKS/GNB1/STX1A/AHCYL1/ADCY3/PPP2R1A/PRKAR2A/STK11/GNG10/MLX
BIOCARTA_PDGF_PATHWAY	BIOCARTA_PDGF_PATHWAY	28	0.613469	1.50298	0.0338266	0.191975	0.159333	1046	tags=25%, list=6%, signal=23%	SRF/STAT3/FOS/MAPK3/STAT5A/STAT1/RAF1
WP_CELL_CYCLE	WP_CELL_CYCLE	117	-0.449571	-1.35573	0.0338681	0.191975	0.159333	3146	tags=34%, list=19%, signal=28%	CDK6/ORC5/ORC2/YWHAB/ATR/CDKN2C/ORC4/CDC7/PCNA/CCNB2/CUL1/BUB1/CDK7/SKP1/RBL2/STAG1/YWHAH/CCND2/MCM3/YWHAG/SMAD4/PTTG1/CDC23/CCNH/ORC3/MYC/E2F5/ATM/SMAD3/YWHAQ/RAD21/ANAPC10/SMC3/ANAPC4/BUB3/CDC16/E2F3/HDAC2/ANAPC13/RBX1
REACTOME_ACTIVATION_OF_GENE_EXPRESSION_BY_SREBF_SREBP_	REACTOME_ACTIVATION_OF_GENE_EXPRESSION_BY_SREBF_SREBP_	42	0.567203	1.51317	0.0344086	0.193087	0.160256	2845	tags=43%, list=17%, signal=36%	HELZ2/RXRA/FASN/MTF1/SP1/CHD9/ACACB/LSS/TM7SF2/NFYC/TBL1X/MVD/PMVK/HMGCR/SMARCD3/MVK/SREBF2/DHCR7
KEGG_AMINO_SUGAR_AND_NUCLEOTIDE_SUGAR_METABOLISM	KEGG_AMINO_SUGAR_AND_NUCLEOTIDE_SUGAR_METABOLISM	43	0.5514	1.47285	0.0344828	0.193087	0.160256	2041	tags=28%, list=12%, signal=25%	HK3/RENBP/GALK1/GPI/FCSK/AMDHD2/NAGK/GMPPA/GNPDA1/GALT/CYB5R3/PGM1
KEGG_BASAL_TRANSCRIPTION_FACTORS	KEGG_BASAL_TRANSCRIPTION_FACTORS	32	-0.600568	-1.47607	0.0344828	0.193087	0.160256	2582	tags=38%, list=16%, signal=32%	GTF2H1/TAF5L/TAF5/TAF9B/TAF1/GTF2E1/TAF12/TAF7/GTF2E2/GTF2A2/GTF2F2/GTF2B
REACTOME_MATURATION_OF_NUCLEOPROTEIN	REACTOME_MATURATION_OF_NUCLEOPROTEIN	10	0.766919	1.50994	0.0344828	0.193087	0.160256	2867	tags=60%, list=17%, signal=50%	PARP10/PARP14/GSK3B/PARP4/PARP16/PARP6
SIG_BCR_SIGNALING_PATHWAY	SIG_BCR_SIGNALING_PATHWAY	45	0.539624	1.45815	0.0344828	0.193087	0.160256	2338	tags=40%, list=14%, signal=34%	PIK3CD/FLOT1/FLOT2/INPP5D/SYK/MAPK3/CD81/ITPR3/RAF1/LYN/CSK/AKT1/MAPK1/PLCG2/GSK3B/SOS2/DAG1/PTPRC
KEGG_GLYCEROPHOSPHOLIPID_METABOLISM	KEGG_GLYCEROPHOSPHOLIPID_METABOLISM	68	0.492542	1.42161	0.0351648	0.196214	0.162851	2496	tags=28%, list=15%, signal=24%	DGKQ/PISD/PGS1/MBOAT7/JMJD7-PLA2G4B/CHKB/LPCAT3/LYPLA1/CDS2/PEMT/PHOSPHO1/AGPAT1/TAZ/PLA2G15/PTDSS1/AGPAT2/PLD2/LPCAT1/LPCAT2
REACTOME_ORGANELLE_BIOGENESIS_AND_MAINTENANCE	REACTOME_ORGANELLE_BIOGENESIS_AND_MAINTENANCE	278	-0.377575	-1.25872	0.0352113	0.196214	0.162851	2154	tags=19%, list=13%, signal=17%	AHI1/DMAC2L/EXOC1/SEPTIN2/DYNC1I2/CNTRL/APOO/WDR19/DYNC2LI1/CCP110/MED1/MAPRE1/TCP1/IFT74/MTX2/KIFAP3/BBS10/DYNLL1/YWHAG/TFB1M/CEP63/HAUS1/TUBB2A/GLUD1/HAUS2/HSPA9/RAB3IP/BBS2/SOD2/IMMT/TFAM/TCTEX1D2/MICOS13/CARM1/OFD1/TFB2M/TUBB1/ATP5MF/ATP5MG/PCM1/ATP5PD/RAB11A/CCT2/ATP5ME/CCT8/CETN2/HSPB11/ATP5PB/SSBP1/ATP5F1C/HSP90AA1/ATP5PF/ATP5PO
KEGG_FOCAL_ADHESION	KEGG_FOCAL_ADHESION	192	0.388724	1.29133	0.035461	0.196888	0.163411	1957	tags=17%, list=12%, signal=15%	PIK3CD/ACTN1/ACTN4/PDGFRB/THBS1/ITGA5/TLN1/CCND3/ITGB7/ITGA2B/ZYX/VCL/MAPK3/PIP5K1C/PPP1CA/PIK3R2/RAC2/PARVG/RAPGEF1/DIAPH1/RAF1/ACTG1/AKT1/MAPK1/ERBB2/ACTB/GSK3B/VASP/SOS2/PAK1/FYN/COL6A2
WP_PLATELETMEDIATED_INTERACTIONS_WITH_VASCULAR_AND_CIRCULATING_CELLS	WP_PLATELETMEDIATED_INTERACTIONS_WITH_VASCULAR_AND_CIRCULATING_CELLS	16	0.685451	1.51857	0.035503	0.196888	0.163411	1086	tags=25%, list=7%, signal=23%	IL1B/SELPLG/CCL5/TLR2
REACTOME_DEFECTS_OF_CONTACT_ACTIVATION_SYSTEM_CAS_AND_KALLIKREIN_KININ_SYSTEM_KKS_	REACTOME_DEFECTS_OF_CONTACT_ACTIVATION_SYSTEM_CAS_AND_KALLIKREIN_KININ_SYSTEM_KKS_	14	0.719735	1.52072	0.0357853	0.197978	0.164315	2474	tags=43%, list=15%, signal=36%	TPST2/GP9/TPST1/SERPING1/F12/GP1BA
WP_GLYCOSAMINOGLYCAN_DEGRADATION	WP_GLYCOSAMINOGLYCAN_DEGRADATION	17	0.665045	1.48606	0.0359281	0.198292	0.164576	3571	tags=59%, list=22%, signal=46%	GNS/GUSB/IDS/IDUA/SGSH/GLB1/HYAL2/NAGLU/HPSE/HEXA
REACTOME_RESPONSE_TO_METAL_IONS	REACTOME_RESPONSE_TO_METAL_IONS	13	0.726418	1.51634	0.0361446	0.199011	0.165173	1266	tags=38%, list=8%, signal=36%	MTF1/MT2A/MT1A/MT1E/CSRP1
WP_SLEEP_REGULATION	WP_SLEEP_REGULATION	36	0.583954	1.49026	0.0364465	0.200195	0.166156	1434	tags=17%, list=9%, signal=15%	PTGDS/CST3/ADA/FOS/PTGDR/GHRL
PID_AR_NONGENOMIC_PATHWAY	PID_AR_NONGENOMIC_PATHWAY	30	0.607778	1.51293	0.0365591	0.200337	0.166273	1892	tags=33%, list=11%, signal=30%	PLCB2/GNAI2/FOS/MAPK3/RAF1/MAP2K2/AKT1/MAPK1/PLCG2/GNB1
REACTOME_SLBP_DEPENDENT_PROCESSING_OF_REPLICATION_DEPENDENT_HISTONE_PRE_MRNAS	REACTOME_SLBP_DEPENDENT_PROCESSING_OF_REPLICATION_DEPENDENT_HISTONE_PRE_MRNAS	11	-0.770183	-1.52326	0.0366599	0.200413	0.166337	1487	tags=45%, list=9%, signal=41%	SNRPD3/NCBP1/SLBP/SNRPF/SNRPG
REACTOME_DOWNSTREAM_SIGNAL_TRANSDUCTION	REACTOME_DOWNSTREAM_SIGNAL_TRANSDUCTION	29	0.598497	1.47404	0.0369565	0.201557	0.167286	975	tags=28%, list=6%, signal=26%	PDGFRB/STAT6/STAT3/STAT5B/PIK3R2/STAT5A/STAT1/RAPGEF1
REACTOME_SIGNALING_BY_PDGFR_IN_DISEASE	REACTOME_SIGNALING_BY_PDGFR_IN_DISEASE	20	0.646106	1.50207	0.0371094	0.201914	0.167582	954	tags=20%, list=6%, signal=19%	STAT3/WDR48/PIK3R2/STAT1
REACTOME_P130CAS_LINKAGE_TO_MAPK_SIGNALING_FOR_INTEGRINS	REACTOME_P130CAS_LINKAGE_TO_MAPK_SIGNALING_FOR_INTEGRINS	15	0.701854	1.52775	0.0373281	0.202626	0.168173	429	tags=20%, list=3%, signal=19%	APBB1IP/TLN1/ITGA2B
KEGG_VEGF_SIGNALING_PATHWAY	KEGG_VEGF_SIGNALING_PATHWAY	69	0.486654	1.40577	0.0376106	0.20368	0.169048	3390	tags=36%, list=21%, signal=29%	PIK3CD/MAPK3/JMJD7-PLA2G4B/PIK3R2/RAC2/SPHK2/NFAT5/RAF1/MAPKAPK3/MAP2K2/AKT1/MAPK1/PLCG2/MAPK14/CASP9/SH2D2A/PIK3CB/PIK3R5/RAC1/SPHK1/PLA2G1B/PXN/SRC/MAPK13/AKT2
WP_MFAP5_EFFECT_ON_PERMEABILITY_AND_MOTILITY_OF_ENDOTHELIAL_CELLS_VIA_CYTOSKELETON_REARRANGEMENT	WP_MFAP5_EFFECT_ON_PERMEABILITY_AND_MOTILITY_OF_ENDOTHELIAL_CELLS_VIA_CYTOSKELETON_REARRANGEMENT	18	0.670198	1.5157	0.038	0.205307	0.170398	1336	tags=28%, list=8%, signal=26%	ACTN1/LPP/VCL/MAPK3/MAPK1
BIOCARTA_LYM_PATHWAY	BIOCARTA_LYM_PATHWAY	13	0.724545	1.51243	0.0381526	0.20565	0.170683	2754	tags=46%, list=17%, signal=38%	ITGAL/ITGB2/SELL/PECAM1/ICAM1/CXCL8
REACTOME_MITOCHONDRIAL_BIOGENESIS	REACTOME_MITOCHONDRIAL_BIOGENESIS	90	-0.483415	-1.39232	0.0386029	0.207592	0.172295	1415	tags=23%, list=9%, signal=21%	APOO/MED1/MTX2/TFB1M/GLUD1/HSPA9/SOD2/IMMT/TFAM/MICOS13/CARM1/TFB2M/ATP5MF/ATP5MG/ATP5PD/ATP5ME/ATP5PB/SSBP1/ATP5F1C/ATP5PF/ATP5PO
WP_FOCAL_ADHESIONPI3KAKTMTORSIGNALING_PATHWAY	WP_FOCAL_ADHESIONPI3KAKTMTORSIGNALING_PATHWAY	280	0.375693	1.29475	0.0390805	0.209671	0.17402	2422	tags=19%, list=15%, signal=17%	DDIT4/LPAR2/PIK3CD/ITGAL/CSF3R/CSF1R/PFKFB4/PDGFRB/THBS1/ITGA5/ITGB2/IL2RB/ITGB7/ITGA2B/GNB2/FOXO3/IFNAR1/PFKFB3/MAPK3/ITGAX/IKBKG/PIK3R2/IRS2/OSM/ULK1/PPP2R5B/RAF1/RAB8A/RPS6KB2/GNGT2/SLC2A1/MAP2K2/PPP2R5A/GNG5/AKT1/MAPK1/IL6R/F2R/STRADA/IL2RG/GSK3B/IL4R/GNB1/CASP9/COL6A2/CREB5/MLST8/PPP2R1A/STK11/PIK3CB/TSC2/SLC2A3/GNG10/PDGFD
PID_RB_1PATHWAY	PID_RB_1PATHWAY	64	0.496685	1.42062	0.0394737	0.21129	0.175364	1862	tags=25%, list=11%, signal=22%	CEBPB/CEBPD/CCND3/SPI1/TFDP1/EP300/CEBPA/BRD2/RAF1/E2F2/MEF2C/MAPK14/HDAC3/E2F4/CBX4/DNMT1
KEGG_HOMOLOGOUS_RECOMBINATION	KEGG_HOMOLOGOUS_RECOMBINATION	26	-0.625774	-1.46091	0.04	0.2131	0.176866	1052	tags=23%, list=6%, signal=22%	RPA1/XRCC2/RPA2/SSBP1/RPA3/SEM1
REACTOME_CHONDROITIN_SULFATE_BIOSYNTHESIS	REACTOME_CHONDROITIN_SULFATE_BIOSYNTHESIS	18	0.660418	1.49358	0.04	0.2131	0.176866	1120	tags=28%, list=7%, signal=26%	CHST13/VCAN/CHST15/CHST12/CHPF2
REACTOME_PLATELET_HOMEOSTASIS	REACTOME_PLATELET_HOMEOSTASIS	79	0.483769	1.43038	0.0400891	0.2131	0.176866	2415	tags=30%, list=15%, signal=26%	P2RX1/KCNMB1/GNB2/P2RX7/FGR/ORAI1/ATP2B4/PPP2R5B/ITPR3/GNGT2/STIM1/PPP2R5A/GNG5/P2RX4/ORAI2/MAPK14/PECAM1/PTPN6/ATP2A2/GNB1/PAFAH2/PPP2R1A/PDE1B/GNG10
BIOCARTA_IL6_PATHWAY	BIOCARTA_IL6_PATHWAY	21	0.636126	1.48371	0.0404858	0.214715	0.178206	1345	tags=33%, list=8%, signal=31%	CEBPB/SRF/STAT3/FOS/MAPK3/RAF1/IL6R
REACTOME_O_GLYCOSYLATION_OF_TSR_DOMAIN_CONTAINING_PROTEINS	REACTOME_O_GLYCOSYLATION_OF_TSR_DOMAIN_CONTAINING_PROTEINS	37	0.571512	1.47038	0.040724	0.214855	0.178323	959	tags=11%, list=6%, signal=10%	THBS1/CFP/SPON2/POFUT2
PID_SYNDECAN_4_PATHWAY	PID_SYNDECAN_4_PATHWAY	30	0.601683	1.49776	0.0408602	0.214855	0.178323	1235	tags=30%, list=8%, signal=28%	MMP9/ACTN1/THBS1/ITGA5/CCL5/DNM2/CXCR4/NUDT16L1/PRKCD
WP_TYPE_I_COLLAGEN_SYNTHESIS_IN_THE_CONTEXT_OF_OSTEOGENESIS_IMPERFECTA	WP_TYPE_I_COLLAGEN_SYNTHESIS_IN_THE_CONTEXT_OF_OSTEOGENESIS_IMPERFECTA	30	0.599742	1.49293	0.0408602	0.214855	0.178323	2063	tags=17%, list=13%, signal=15%	PLOD1/COLGALT1/P4HB/P3H1/LRP6
REACTOME_INTERLEUKIN_12_SIGNALING	REACTOME_INTERLEUKIN_12_SIGNALING	45	-0.547413	-1.4267	0.0408922	0.214855	0.178323	1580	tags=40%, list=10%, signal=36%	MIF/IL10/CNN2/CAPZA1/HSPA9/JAK2/MTAP/SOD2/LMNB1/PSME2/HNRNPDL/STAT4/PDCD4/VAMP7/SNRPA1/RALA/HNRNPA2B1/SOD1
WP_STRIATED_MUSCLE_CONTRACTION_PATHWAY	WP_STRIATED_MUSCLE_CONTRACTION_PATHWAY	36	0.581027	1.48279	0.0410023	0.214855	0.178323	3431	tags=33%, list=21%, signal=26%	MYBPC3/ACTN4/ACTG1/ACTA2/MYL4/VIM/MYOM1/TPM2/MYH3/MYL9/TPM4/TNNI2
REACTOME_GRB2_SOS_PROVIDES_LINKAGE_TO_MAPK_SIGNALING_FOR_INTEGRINS_	REACTOME_GRB2_SOS_PROVIDES_LINKAGE_TO_MAPK_SIGNALING_FOR_INTEGRINS_	15	0.699846	1.52338	0.0412574	0.214855	0.178323	429	tags=20%, list=3%, signal=19%	APBB1IP/TLN1/ITGA2B
ST_WNT_CA2_CYCLIC_GMP_PATHWAY	ST_WNT_CA2_CYCLIC_GMP_PATHWAY	19	0.652714	1.49105	0.0412574	0.214855	0.178323	2285	tags=26%, list=14%, signal=23%	NFAT5/ITPR3/CAMK2G/ITPKB/DAG1
WP_SEROTONIN_RECEPTOR_467_AND_NR3C_SIGNALING	WP_SEROTONIN_RECEPTOR_467_AND_NR3C_SIGNALING	19	0.651358	1.48795	0.0412574	0.214855	0.178323	3919	tags=47%, list=24%, signal=36%	SRF/MAPK3/MAP2K2/MAPK1/RPS6KA5/GNAS/ELK1/EGR1/HTR7
REACTOME_INTERLEUKIN_20_FAMILY_SIGNALING	REACTOME_INTERLEUKIN_20_FAMILY_SIGNALING	24	0.629377	1.49944	0.0417537	0.216462	0.179657	1504	tags=29%, list=9%, signal=27%	TYK2/STAT2/STAT3/STAT5B/STAT5A/STAT1/IL10RB
WP_EICOSANOID_METABOLISM_VIA_CYCLO_OXYGENASES_COX	WP_EICOSANOID_METABOLISM_VIA_CYCLO_OXYGENASES_COX	24	0.628783	1.49803	0.0417537	0.216462	0.179657	2584	tags=29%, list=16%, signal=25%	PTGDS/TBXAS1/PTGDR/ACAA1/CYP4F12/PTGDR2/PTGES
BIOCARTA_NO1_PATHWAY	BIOCARTA_NO1_PATHWAY	26	-0.623262	-1.45505	0.0419048	0.216758	0.179903	665	tags=19%, list=4%, signal=18%	FLT4/PDE3B/PRKAR1A/CALM2/HSP90AA1
WP_NANOPARTICLEMEDIATED_ACTIVATION_OF_RECEPTOR_SIGNALING	WP_NANOPARTICLEMEDIATED_ACTIVATION_OF_RECEPTOR_SIGNALING	27	0.600574	1.46531	0.0421941	0.217767	0.18074	1540	tags=22%, list=9%, signal=20%	PIK3CD/TLN1/RAF1/MAP2K2/MAPK1/MAPK14
WP_PDGF_PATHWAY	WP_PDGF_PATHWAY	38	0.570455	1.48032	0.0425056	0.218642	0.181466	3445	tags=42%, list=21%, signal=33%	PDGFRB/NFKBIA/SRF/STAT3/FOS/MAPK3/STAT1/RAF1/MAPK1/PAK1/JAK1/SHC1/RAC1/ELK1/SRC/NFKB1
KEGG_UBIQUITIN_MEDIATED_PROTEOLYSIS	KEGG_UBIQUITIN_MEDIATED_PROTEOLYSIS	131	-0.426649	-1.30841	0.0425532	0.218642	0.181466	2822	tags=32%, list=17%, signal=27%	UBE3B/UBE2A/UBE2D4/SYVN1/KLHL9/CUL1/UBA2/FBXW8/RNF7/UBE2G2/SKP1/FBXW7/SIAH1/CUL2/UBR5/BIRC6/HERC4/CUL4A/UBA6/CDC23/UBE4B/SAE1/UBE2D3/CUL5/BIRC2/CDC34/UBE3A/COP1/UBE2N/WWP1/UBE2Q2/UBE4A/ANAPC10/ELOC/BIRC3/ANAPC4/TRIP12/CDC16/UBE2E1/ANAPC13/CDC26/RBX1
REACTOME_TRANSPORT_TO_THE_GOLGI_AND_SUBSEQUENT_MODIFICATION	REACTOME_TRANSPORT_TO_THE_GOLGI_AND_SUBSEQUENT_MODIFICATION	175	0.387884	1.2727	0.0427553	0.219192	0.181923	2685	tags=29%, list=16%, signal=25%	TRAPPC5/MGAT1/MAN2A2/F5/DYNC1H1/CSNK1D/TUBB4B/ACTR1A/COPG1/SEC16A/SERPINA1/ARF5/PPP6R1/TMEM115/ARF3/TUBA1C/COPA/GBF1/ARCN1/TRAPPC9/ST3GAL4/RAB1B/GORASP1/ARFGAP1/STX5/COG4/TBC1D20/B4GALT5/DCTN2/DCTN1/TMED3/SEC24C/CTSC/SPTAN1/B4GALT3/ARF1/COPE/DCTN3/ARF4/MIA2/MGAT4B/PREB/TFG/COL7A1/ARFGAP2/SPTBN4/CNIH1/PPP6R3/BET1L/FUCA1/TUBA1A
PID_ERBB2_ERBB3_PATHWAY	PID_ERBB2_ERBB3_PATHWAY	44	0.535913	1.4387	0.0430108	0.21992	0.182527	1341	tags=23%, list=8%, signal=21%	PIK3CD/STAT3/FOS/MAPK3/PIK3R2/RAF1/MAP2K2/AKT1/MAPK1/ERBB2
REACTOME_SUMOYLATION_OF_DNA_DAMAGE_RESPONSE_AND_REPAIR_PROTEINS	REACTOME_SUMOYLATION_OF_DNA_DAMAGE_RESPONSE_AND_REPAIR_PROTEINS	73	-0.490489	-1.39483	0.043088	0.21992	0.182527	1581	tags=29%, list=10%, signal=26%	BLM/EID3/STAG1/NUP42/NUP133/NSMCE2/NUP54/NUP160/NUP155/RPA1/NUP107/BMI1/NSMCE1/RAD21/PARP1/SMC3/SUMO2/NSMCE4A/NUP37/NUP88/CETN2
KEGG_SPHINGOLIPID_METABOLISM	KEGG_SPHINGOLIPID_METABOLISM	36	0.579841	1.47976	0.0432802	0.220414	0.182936	3129	tags=36%, list=19%, signal=29%	GBA/SPTLC2/SPHK2/NEU1/GLA/ARSA/ACER3/GLB1/SMPD2/UGCG/SMPD4/SPHK1/SMPD1
PID_NFKAPPAB_ATYPICAL_PATHWAY	PID_NFKAPPAB_ATYPICAL_PATHWAY	16	0.673967	1.49313	0.0433925	0.220499	0.183007	3491	tags=69%, list=21%, signal=54%	NFKBIA/SYK/CSNK2B/BCL3/RELA/MAPK14/ARRB2/IKBKB/SRC/NFKB1/CSNK2A1
REACTOME_TRP_CHANNELS	REACTOME_TRP_CHANNELS	23	0.62977	1.49122	0.043659	0.220977	0.183404	2624	tags=30%, list=16%, signal=26%	TRPC4AP/TRPV2/RIPK1/RIPK3/MLKL/MCOLN1/MCOLN2
REACTOME_DISEASES_OF_GLYCOSYLATION	REACTOME_DISEASES_OF_GLYCOSYLATION	136	0.411125	1.31151	0.0436782	0.220977	0.183404	3364	tags=29%, list=20%, signal=24%	GALK1/NOTCH1/THBS1/CFP/SPON2/MPDU1/VCAN/CTSA/MOGS/EXT1/NEU1/ALG3/DPM3/MAN1B1/PAPSS2/GLB1/GALT/GPC6/POMGNT1/PGM1/B3GALT6/DPM2/DOLK/NOTCH2/DAG1/CHST14/B3GAT3/MUC20/DHDDS/B4GALT7/ALG1/ALG9/NOTCH4/POMT1/SLC26A2/ST3GAL3/ALG12/DPAGT1/SDC4/NCAN
WP_PKCGAMMA_CALCIUM_SIGNALING_PATHWAY_IN_ATAXIA	WP_PKCGAMMA_CALCIUM_SIGNALING_PATHWAY_IN_ATAXIA	18	0.658157	1.48847	0.044	0.221277	0.183653	1764	tags=17%, list=11%, signal=15%	PLCB2/GNA15/GNAQ
REACTOME_RESOLUTION_OF_SISTER_CHROMATID_COHESION	REACTOME_RESOLUTION_OF_SISTER_CHROMATID_COHESION	119	-0.439259	-1.33109	0.0440141	0.221277	0.183653	2703	tags=30%, list=16%, signal=25%	CCNB2/ZWILCH/KNTC1/BUB1/DSN1/TUBA4A/NDC80/CLIP1/NSL1/CENPK/MAD2L1/DYNC1I2/STAG1/ITGB3BP/MAPRE1/CENPN/TAOK1/DYNLL1/PPP2R5C/ZW10/NUP133/TUBB2A/XPO1/NUP160/PDS5A/NUP107/PPP2CA/KIF2A/RAD21/MIS12/SMC3/BUB3/TUBB1/NUP37/PPP1CC/RPS27
KEGG_PENTOSE_PHOSPHATE_PATHWAY	KEGG_PENTOSE_PHOSPHATE_PATHWAY	25	0.616544	1.47978	0.0440252	0.221277	0.183653	2115	tags=52%, list=13%, signal=45%	TKT/PGD/GPI/G6PD/PGLS/TALDO1/ALDOA/PFKP/FBP1/PFKL/PGM1/TKTL1/ALDOC
PID_ALPHA_SYNUCLEIN_PATHWAY	PID_ALPHA_SYNUCLEIN_PATHWAY	32	0.583336	1.4734	0.0443459	0.222404	0.184589	1939	tags=34%, list=12%, signal=30%	PLCB2/SYK/HCK/FKBP1A/MAPK3/FGR/LYN/PRKCD/MAPK1/UBE2L3/FYN
REACTOME_COMPLEMENT_CASCADE	REACTOME_COMPLEMENT_CASCADE	53	0.509278	1.41358	0.0448718	0.224062	0.185965	2413	tags=23%, list=15%, signal=19%	ELANE/FCN1/CFP/C5AR1/C1QB/CD81/C4BPA/C3AR1/SERPING1/CR1/GZMM/CFD
REACTOME_GENE_SILENCING_BY_RNA	REACTOME_GENE_SILENCING_BY_RNA	73	-0.481195	-1.3684	0.0448833	0.224062	0.185965	1804	tags=26%, list=11%, signal=23%	BCDIN3D/IPO8/NUP42/NUP133/POLR2H/POLR2C/NUP54/NUP160/TDRD1/POLR2G/NUP155/NUP107/HENMT1/RAN/PRKRA/POLR2B/NUP37/NUP88/HSP90AA1
REACTOME_INTERLEUKIN_3_INTERLEUKIN_5_AND_GM_CSF_SIGNALING	REACTOME_INTERLEUKIN_3_INTERLEUKIN_5_AND_GM_CSF_SIGNALING	46	0.524986	1.42814	0.0449679	0.224062	0.185965	2780	tags=48%, list=17%, signal=40%	PIK3CD/INPPL1/IL2RB/INPP5D/SYK/STAT5B/HCK/PIK3R2/STAT5A/RAPGEF1/LYN/UBC/IL2RG/GAB2/PTPN6/FYN/CSF2RB/PIK3CB/YWHAZ/CBL/JAK1/SHC1
WP_DIFFERENTIATION_PATHWAY	WP_DIFFERENTIATION_PATHWAY	44	0.534318	1.43442	0.0451613	0.224541	0.186362	224	tags=7%, list=1%, signal=7%	CXCR1/CSF1R/NOTCH1
PID_ATF2_PATHWAY	PID_ATF2_PATHWAY	58	0.488066	1.37698	0.0452586	0.224541	0.186362	1827	tags=19%, list=11%, signal=17%	DUSP1/FOS/JUND/EP300/MAPK3/RUVBL2/MAPK1/DUSP8/MAPK14/JUNB/POU2F1
WP_ENDOMETRIAL_CANCER	WP_ENDOMETRIAL_CANCER	60	0.489318	1.39079	0.0456522	0.226008	0.187579	2343	tags=32%, list=14%, signal=27%	PIK3CD/CTNNA1/FOXO3/FOS/MAPK3/PIK3R2/RAF1/MAP2K2/ARAF/AKT1/MAPK1/ERBB2/AXIN1/GSK3B/SOS2/CASP9/BAK1/TCF7L2/PIK3CB
REACTOME_ONCOGENIC_MAPK_SIGNALING	REACTOME_ONCOGENIC_MAPK_SIGNALING	80	0.479619	1.4264	0.0459519	0.226453	0.187949	2018	tags=26%, list=12%, signal=23%	APBB1IP/MAP3K11/AGTRAP/TLN1/ATG7/ITGA2B/VCL/MAPK3/ARRB1/RAF1/CAMK2G/SND1/MAP2K2/ARAF/CSK/ACTG1/MAPK1/DUSP8/ACTB/ARRB2/CLCN6
KEGG_GAP_JUNCTION	KEGG_GAP_JUNCTION	82	0.465825	1.39595	0.0461538	0.226453	0.187949	1819	tags=21%, list=11%, signal=19%	PLCB2/PDGFRB/GNAI2/ADCY4/CSNK1D/TUBB4B/TUBB/MAPK3/ITPR3/RAF1/TUBA1C/MAP2K2/MAPK1/ADCY7/MAPK7/GNAQ/SOS2
WP_AMPACTIVATED_PROTEIN_KINASE_AMPK_SIGNALING	WP_AMPACTIVATED_PROTEIN_KINASE_AMPK_SIGNALING	67	0.478489	1.37526	0.0461538	0.226453	0.187949	3422	tags=34%, list=21%, signal=27%	PIK3CD/FASN/PFKFB3/PIK3R2/CPT1B/RPS6KB2/ADIPOR2/AKT1/ACACB/STRADA/STRADB/HMGCR/STK11/PIK3CB/TSC2/EEF2/INSR/GYS1/CDKN1A/PPARGC1B/SREBF1/AKT2/PRKAB1
BIOCARTA_PCAF_PATHWAY	BIOCARTA_PCAF_PATHWAY	13	0.711986	1.48621	0.0461847	0.226453	0.187949	1409	tags=38%, list=9%, signal=35%	IRF7/IRF5/IRF1/RELA/IRF3
REACTOME_MITOTIC_PROMETAPHASE	REACTOME_MITOTIC_PROMETAPHASE	194	-0.386677	-1.24969	0.0462329	0.226453	0.187949	2345	tags=24%, list=14%, signal=21%	TUBA4A/NDC80/CSNK2A2/CLIP1/NSL1/NME7/CENPK/NCAPH/MAD2L1/DYNC1I2/CNTRL/STAG1/ITGB3BP/CCP110/MAPRE1/CENPN/TAOK1/DYNLL1/YWHAG/CEP63/HAUS1/PPP2R5C/ZW10/NUP133/TUBGCP5/TUBB2A/HAUS2/XPO1/NUP160/PDS5A/NUP107/PPP2CA/KIF2A/OFD1/RAD21/MIS12/SMC3/BUB3/TUBB1/PCM1/NUP37/PPP1CC/EML4/CETN2/HSP90AA1/RPS27
REACTOME_MRNA_DECAY_BY_5_TO_3_EXORIBONUCLEASE	REACTOME_MRNA_DECAY_BY_5_TO_3_EXORIBONUCLEASE	15	-0.701061	-1.46896	0.0466531	0.228027	0.189255	616	tags=33%, list=4%, signal=32%	DCP2/LSM7/LSM5/LSM1/LSM3
WP_HUMAN_COMPLEMENT_SYSTEM	WP_HUMAN_COMPLEMENT_SYSTEM	92	0.46	1.39317	0.046875	0.228627	0.189753	2413	tags=30%, list=15%, signal=26%	ELANE/FPR1/FCN1/THBS1/SELPLG/ITGB2/GNAI2/CFP/SELL/CD93/ITGA2B/C5AR1/ITGAX/PLAUR/GNA15/WAS/TLR2/ADM/CALR/C4BPA/C3AR1/ARRB2/F13A1/SERPING1/CR1/VSIG4/F12/CFD
REACTOME_CRMPS_IN_SEMA3A_SIGNALING	REACTOME_CRMPS_IN_SEMA3A_SIGNALING	15	0.691545	1.50531	0.0471513	0.229489	0.190469	2307	tags=40%, list=14%, signal=34%	FES/GSK3B/PLXNA3/CDK5R1/FYN/CDK5
REACTOME_FCGR3A_MEDIATED_IL10_SYNTHESIS	REACTOME_FCGR3A_MEDIATED_IL10_SYNTHESIS	37	0.562497	1.44719	0.0475113	0.230755	0.191519	2213	tags=38%, list=13%, signal=33%	CD247/ADCY4/SYK/HCK/FGR/FCGR2A/ITPR3/LYN/ADCY7/PLCG2/FYN/AHCYL1/ADCY3/PRKAR2A
REACTOME_DEADENYLATION_OF_MRNA	REACTOME_DEADENYLATION_OF_MRNA	25	-0.624241	-1.45036	0.047619	0.230792	0.19155	2035	tags=36%, list=12%, signal=32%	CNOT7/CNOT6/CNOT8/CNOT11/TUT7/PAN3/PABPC1/EIF4B/EIF4A2
BIOCARTA_STRESS_PATHWAY	BIOCARTA_STRESS_PATHWAY	24	0.616948	1.46983	0.0480167	0.232232	0.192745	3445	tags=50%, list=21%, signal=40%	NFKBIA/TNFRSF1A/IKBKG/RIPK1/RELA/MAPK14/MAP4K2/MAP2K3/IKBKB/CRADD/TRAF2/NFKB1
WP_TCA_CYCLE_AND_DEFICIENCY_OF_PYRUVATE_DEHYDROGENASE_COMPLEX_PDHC	WP_TCA_CYCLE_AND_DEFICIENCY_OF_PYRUVATE_DEHYDROGENASE_COMPLEX_PDHC	16	-0.683392	-1.45684	0.0484848	0.234005	0.194217	2122	tags=44%, list=13%, signal=38%	DLAT/DLST/PDHA1/DLD/SUCLG2/FH/MDH1
REACTOME_REGULATED_PROTEOLYSIS_OF_P75NTR	REACTOME_REGULATED_PROTEOLYSIS_OF_P75NTR	11	0.726877	1.45579	0.0489237	0.23563	0.195566	3884	tags=73%, list=24%, signal=56%	NCSTN/APH1B/RELA/APH1A/ADAM17/PSEN2/NFKB1/PSENEN
WP_INTERFERON_TYPE_I_SIGNALING_PATHWAYS	WP_INTERFERON_TYPE_I_SIGNALING_PATHWAYS	54	0.504644	1.40467	0.0490405	0.235701	0.195624	2074	tags=39%, list=13%, signal=34%	TYK2/PIK3CD/STAT2/IRF9/STAT3/IFNAR1/PIK3R2/IRS2/STAT5A/STAT1/RAPGEF1/PIAS1/RPS6KA4/ZAP70/MAPK14/GAB2/PTPN6/MAP2K3/FYN/MLST8/SOCS1
REACTOME_PROTEIN_UBIQUITINATION	REACTOME_PROTEIN_UBIQUITINATION	63	-0.50134	-1.38802	0.0494505	0.235901	0.19579	1880	tags=24%, list=11%, signal=21%	PEX2/PEX5/UBA6/DERL1/UBE2D3/CDC34/WAC/UBE2N/UBE2Q2/WDR61/RNF20/UBE2E1/UBE2V2/UCHL3/RPS27A
REACTOME_MEIOTIC_RECOMBINATION	REACTOME_MEIOTIC_RECOMBINATION	25	-0.623017	-1.44752	0.0495238	0.235901	0.19579	2246	tags=36%, list=14%, signal=31%	RBBP8/BLM/RAD51C/MLH1/RPA1/ATM/RPA2/DMC1/RPA3
PID_MYC_REPRESS_PATHWAY	PID_MYC_REPRESS_PATHWAY	59	0.484126	1.37528	0.049569	0.235901	0.19579	1628	tags=27%, list=10%, signal=25%	PDGFRB/CEBPD/LGALS1/CFLAR/SPI1/SLC11A1/SP1/FOXO3/CCL5/EP300/CEBPA/GFI1/MXD4/ERBB2/NFYC/HDAC3
BIOCARTA_UCALPAIN_PATHWAY	BIOCARTA_UCALPAIN_PATHWAY	14	0.707496	1.49487	0.0497018	0.235901	0.19579	1669	tags=36%, list=10%, signal=32%	ACTN1/TLN1/CAPNS1/CAPN1/SPTAN1
WP_ROLE_OF_OSX_AND_MIRNAS_IN_TOOTH_DEVELOPMENT	WP_ROLE_OF_OSX_AND_MIRNAS_IN_TOOTH_DEVELOPMENT	14	0.704497	1.48853	0.0497018	0.235901	0.19579	224	tags=14%, list=1%, signal=14%	ALPL/NOTCH1
KEGG_NEUROTROPHIN_SIGNALING_PATHWAY	KEGG_NEUROTROPHIN_SIGNALING_PATHWAY	126	0.417346	1.31821	0.0497738	0.235901	0.19579	2799	tags=29%, list=17%, signal=24%	PIK3CD/NFKBIA/FOXO3/MAPK3/PIK3R2/SORT1/IRS2/IRAK1/ARHGDIA/RPS6KA1/RAPGEF1/RAF1/CAMK2G/MAP2K2/RPS6KA4/CSK/PRKCD/AKT1/RELA/MAPK1/PLCG2/MAPK14/MAPK7/GSK3B/CALM3/SOS2/IRAK3/SH2B3/PIK3CB/IRAK2/YWHAZ/MAP3K3/PIK3R5/IKBKB/SHC1/RAC1
BIOCARTA_NTHI_PATHWAY	BIOCARTA_NTHI_PATHWAY	23	0.617819	1.46292	0.049896	0.235901	0.19579	2833	tags=48%, list=17%, signal=40%	DUSP1/IL1B/NFKBIA/MYD88/EP300/RELA/MAPK14/MAP2K3/IKBKB/CXCL8/TGFBR1
WP_CELL_DIFFERENTIATION_INDEX	WP_CELL_DIFFERENTIATION_INDEX	12	0.711892	1.45139	0.0499002	0.235901	0.19579	2238	tags=33%, list=14%, signal=29%	SRF/STAT3/MEF2C/MEF2D
WP_NEOVASCULARISATION_PROCESSES	WP_NEOVASCULARISATION_PROCESSES	36	0.573841	1.46445	0.0501139	0.236427	0.196227	1816	tags=25%, list=11%, signal=22%	MMP9/NOTCH1/MAPK3/RELB/CXCR4/AKT1/RELA/MAPK1/EPHB4
REACTOME_TRNA_MODIFICATION_IN_THE_NUCLEUS_AND_CYTOSOL	REACTOME_TRNA_MODIFICATION_IN_THE_NUCLEUS_AND_CYTOSOL	42	-0.541654	-1.39716	0.0502793	0.236723	0.196473	3031	tags=43%, list=18%, signal=35%	CDKAL1/TP53RK/THG1L/LCMT2/TRMT11/PUS3/PUS1/TPRKB/TYW1/PUS7/ALKBH8/TRIT1/TRMT12/TYW3/TRMT5/TRMT13/NSUN2/TRMT112
BIOCARTA_ERK_PATHWAY	BIOCARTA_ERK_PATHWAY	27	0.595878	1.45386	0.0506329	0.237902	0.197452	3254	tags=52%, list=20%, signal=42%	STAT3/MKNK2/MAPK3/RPS6KA1/MKNK1/RAF1/MAP2K2/MAPK1/DPM2/IGF1R/SHC1/RPS6KA5/GNAS/ELK1
KEGG_DILATED_CARDIOMYOPATHY	KEGG_DILATED_CARDIOMYOPATHY	85	0.455678	1.36861	0.050885	0.238601	0.198031	4040	tags=26%, list=25%, signal=20%	MYBPC3/ITGA5/ITGB7/ITGA2B/ADCY4/ACTG1/ADCY7/ACTB/EMD/ATP2A2/ADCY3/DAG1/TPM2/CACNA2D4/TPM4/GNAS/LMNA/CACNA1D/PRKACA/ITGB8/ADCY2/ITGA7
KEGG_CITRATE_CYCLE_TCA_CYCLE	KEGG_CITRATE_CYCLE_TCA_CYCLE	29	-0.596813	-1.43648	0.0516605	0.241373	0.200332	1645	tags=38%, list=10%, signal=34%	DLAT/DLST/PDHA1/SUCLA2/SUCLG1/DLD/SDHD/SUCLG2/FH/PDHB/MDH1
REACTOME_METABOLIC_DISORDERS_OF_BIOLOGICAL_OXIDATION_ENZYMES	REACTOME_METABOLIC_DISORDERS_OF_BIOLOGICAL_OXIDATION_ENZYMES	35	0.573621	1.46129	0.0516854	0.241373	0.200332	3127	tags=26%, list=19%, signal=21%	TBXAS1/CYP27A1/GSS/GCLM/ACY1/TPMT/OPLAH/GGT1/FDX2
BIOCARTA_GH_PATHWAY	BIOCARTA_GH_PATHWAY	26	0.600707	1.45567	0.0524109	0.244267	0.202734	2780	tags=42%, list=17%, signal=35%	SRF/STAT5B/MAPK3/STAT5A/RPS6KA1/RAF1/MAPK1/PTPN6/SOCS1/INSR/SHC1
KEGG_RIG_I_LIKE_RECEPTOR_SIGNALING_PATHWAY	KEGG_RIG_I_LIKE_RECEPTOR_SIGNALING_PATHWAY	64	0.485195	1.38776	0.0526316	0.244312	0.202771	3445	tags=38%, list=21%, signal=30%	TRIM25/NFKBIA/IRF7/NLRX1/DHX58/IKBKG/FADD/IKBKE/ISG15/RIPK1/RELA/IRF3/MAPK14/PIN1/DDX58/TBKBP1/CYLD/IKBKB/CXCL8/ATG12/OTUD5/TRAF2/MAPK13/NFKB1
REACTOME_INCRETIN_SYNTHESIS_SECRETION_AND_INACTIVATION	REACTOME_INCRETIN_SYNTHESIS_SECRETION_AND_INACTIVATION	19	-0.658714	-1.44785	0.0527383	0.244312	0.202771	1224	tags=16%, list=7%, signal=15%	SPCS1/SEC11C/SEC11A
REACTOME_LAGGING_STRAND_SYNTHESIS	REACTOME_LAGGING_STRAND_SYNTHESIS	19	-0.661157	-1.45322	0.0527383	0.244312	0.202771	1135	tags=37%, list=7%, signal=34%	PCNA/RFC2/RFC4/RPA1/PRIM1/RPA2/RPA3
KEGG_MELANOMA	KEGG_MELANOMA	69	0.470951	1.36041	0.0530973	0.245482	0.203742	1336	tags=14%, list=8%, signal=13%	PIK3CD/PDGFRB/MAPK3/PIK3R2/RAF1/MAP2K2/ARAF/E2F2/AKT1/MAPK1
WP_PANCREATIC_ADENOCARCINOMA_PATHWAY	WP_PANCREATIC_ADENOCARCINOMA_PATHWAY	86	0.458894	1.37673	0.0533333	0.245928	0.204112	2944	tags=35%, list=18%, signal=29%	PIK3CD/RALB/RALGDS/STAT3/MAPK3/IKBKG/PIK3R2/RAC2/STAT1/RAF1/RPS6KB2/MAP2K2/ARAF/PRKCD/E2F2/AKT1/RELA/MAPK1/ERBB2/PAK1/CASP9/BAK1/PIK3CB/PAK6/JAK1/IKBKB/RAC1/TGFBR1/GADD45B/CDKN1A
REACTOME_PROCESSING_OF_DNA_DOUBLE_STRAND_BREAK_ENDS	REACTOME_PROCESSING_OF_DNA_DOUBLE_STRAND_BREAK_ENDS	61	-0.4975	-1.36856	0.053407	0.245928	0.204112	1135	tags=25%, list=7%, signal=23%	RHNO1/RBBP8/BLM/BRCC3/UIMC1/RFC4/RPA1/ATM/TOPBP1/UBE2N/SUMO2/RPA2/UBE2V2/RPA3/RPS27A
WP_BRAINDERIVED_NEUROTROPHIC_FACTOR_BDNF_SIGNALING_PATHWAY	WP_BRAINDERIVED_NEUROTROPHIC_FACTOR_BDNF_SIGNALING_PATHWAY	143	0.39989	1.29204	0.0536913	0.246745	0.20479	2394	tags=25%, list=15%, signal=22%	ALPL/SQSTM1/NFKBIA/RHOG/STAT3/STAT5B/FOXO3/FOS/MAPK3/IKBKG/PIK3R2/SORT1/IRS2/STAT5A/RPS6KA1/STAT1/RAF1/MAP2K2/PRKCD/MEF2C/AKT1/RELA/MAPK1/ACACB/MAPK14/MAPK7/GSK3B/SIRPA/CDK5R1/MARCKS/FYN/CFL1/CRTC1/CDK5/TSC2/EEF2
REACTOME_INOSITOL_PHOSPHATE_METABOLISM	REACTOME_INOSITOL_PHOSPHATE_METABOLISM	43	0.531746	1.42036	0.0538793	0.246864	0.204889	1670	tags=21%, list=10%, signal=19%	PLCB2/INPPL1/IMPA2/ITPK1/PLCH2/INPP5D/PLCG2/ITPKB/PLCD1
REACTOME_SYNAPTIC_ADHESION_LIKE_MOLECULES	REACTOME_SYNAPTIC_ADHESION_LIKE_MOLECULES	18	0.648667	1.46701	0.054	0.246864	0.204889	1573	tags=17%, list=10%, signal=15%	FLOT1/FLOT2/DLG4
REACTOME_MISMATCH_REPAIR	REACTOME_MISMATCH_REPAIR	14	-0.708803	-1.47667	0.0541082	0.246864	0.204889	1631	tags=50%, list=10%, signal=45%	PCNA/MSH3/MLH1/RPA1/RPA2/MSH6/RPA3
BIOCARTA_TPO_PATHWAY	BIOCARTA_TPO_PATHWAY	24	0.606412	1.44473	0.0542797	0.246864	0.204889	1046	tags=29%, list=6%, signal=27%	STAT3/STAT5B/FOS/MAPK3/STAT5A/STAT1/RAF1
WP_MICRORNAS_IN_CARDIOMYOCYTE_HYPERTROPHY	WP_MICRORNAS_IN_CARDIOMYOCYTE_HYPERTROPHY	78	0.453982	1.33457	0.0542986	0.246864	0.204889	2799	tags=29%, list=17%, signal=25%	PLCB2/PIK3CD/STAT3/MAPK3/IKBKG/PIK3R2/FZD2/IKBKE/RAF1/CDK9/MAP2K2/AKT1/MAPK1/MAPK14/MAPK7/GSK3B/MAP2K3/LRP6/PIK3CB/CISH/IGF1R/IKBKB/RAC1
WP_SENESCENCE_AND_AUTOPHAGY_IN_CANCER	WP_SENESCENCE_AND_AUTOPHAGY_IN_CANCER	103	0.440356	1.35274	0.0544218	0.246864	0.204889	2084	tags=23%, list=13%, signal=20%	IGFBP7/CEBPB/IL1B/SQSTM1/LAMP1/THBS1/ATG7/IRF7/SLC39A1/IRF5/GSN/IRF1/CCL3/ULK1/RAF1/MAPK1/IL6R/MAPK14/GSK3B/LAMP2/MAP2K3/SLC39A3/MLST8/KMT2A
PID_AVB3_OPN_PATHWAY	PID_AVB3_OPN_PATHWAY	31	0.582306	1.45702	0.0544662	0.246864	0.204889	1336	tags=26%, list=8%, signal=24%	MMP9/NFKBIA/SYK/FOS/MAPK3/GSN/RELA/MAPK1
WP_RAS_SIGNALING	WP_RAS_SIGNALING	168	0.383402	1.25086	0.0547619	0.247717	0.205597	2830	tags=28%, list=17%, signal=23%	PIK3CD/CSF1R/RASAL3/PDGFRB/RGL2/RALB/RALGDS/GNB2/MAPK3/JMJD7-PLA2G4B/IKBKG/PIK3R2/RAC2/RASSF1/RRAS/STK4/RAF1/GNGT2/ETS2/MAP2K2/ZAP70/GNG5/AKT1/RELA/MAPK1/PLCG2/FOXO4/GAB2/CALM3/RASGRP4/RAB5C/SOS2/GNB1/PAK1/RAB5B/PIK3CB/GNG10/PLD2/PAK6/RASA4/IGF1R/IKBKB/RASSF5/INSR/SHC1/RAC1/RASGRP2
REACTOME_TRANSCRIPTIONAL_REGULATION_OF_WHITE_ADIPOCYTE_DIFFERENTIATION	REACTOME_TRANSCRIPTIONAL_REGULATION_OF_WHITE_ADIPOCYTE_DIFFERENTIATION	83	0.445275	1.33571	0.0549451	0.248059	0.205881	2769	tags=28%, list=17%, signal=23%	HELZ2/ZNF467/CEBPB/CEBPD/RXRA/CCND3/MED12/CHD9/EP300/CEBPA/MED24/RELA/HDAC3/TBL1X/MED15/MED26/MED22/MED16/SMARCD3/MED25/MED8/MED29/SREBF2
PID_CMYB_PATHWAY	PID_CMYB_PATHWAY	81	0.451955	1.34804	0.0551876	0.248668	0.206386	1262	tags=25%, list=8%, signal=23%	ELANE/ANPEP/CEBPB/CSF1R/CEBPD/SPI1/ADA/SP1/TOM1/MPO/PRTN3/EP300/CEBPA/TRIM28/SND1/ETS2/COPA/ZFPM1/ZFHX3/HIPK2
KEGG_COMPLEMENT_AND_COAGULATION_CASCADES	KEGG_COMPLEMENT_AND_COAGULATION_CASCADES	65	0.4736	1.35434	0.0554324	0.249284	0.206897	2660	tags=22%, list=16%, signal=18%	F5/C5AR1/C1QB/PLAUR/SERPINA1/F2R/C4BPA/C3AR1/F13A1/SERPING1/CR1/F12/CFD/THBD
REACTOME_NICOTINATE_METABOLISM	REACTOME_NICOTINATE_METABOLISM	30	0.573185	1.42682	0.055914	0.25096	0.208289	3064	tags=47%, list=19%, signal=38%	NAPRT/PARP10/PARP14/NADK/NADSYN1/NAXD/BST1/PARP4/PARP16/NNMT/NAXE/CD38/PARP6/NMNAT1
WP_EXERCISEINDUCED_CIRCADIAN_REGULATION	WP_EXERCISEINDUCED_CIRCADIAN_REGULATION	46	-0.535274	-1.39964	0.0560748	0.251193	0.208482	1449	tags=26%, list=9%, signal=24%	PURA/PER1/IDI1/UGP2/GSTM3/SF3A3/PIGF/ZFR/CBX3/HSPA8/PSMA4/DNAJA1
PID_PTP1B_PATHWAY	PID_PTP1B_PATHWAY	50	0.504978	1.38638	0.0563991	0.251969	0.209126	1939	tags=32%, list=12%, signal=28%	TYK2/CSF1R/PDGFRB/STAT3/ITGA2B/STAT5B/HCK/FGR/STAT5A/FCGR2A/LYN/CSK/AKT1/CAPN1/PTPN1/FYN
KEGG_PYRUVATE_METABOLISM	KEGG_PYRUVATE_METABOLISM	39	-0.553505	-1.41703	0.0564663	0.251969	0.209126	2214	tags=33%, list=13%, signal=29%	ACYP1/AKR1B1/DLAT/GLO1/ME2/PDHA1/LDHA/DLD/ACAT2/PDHB/ACAT1/MDH1/LDHB
REACTOME_SELECTIVE_AUTOPHAGY	REACTOME_SELECTIVE_AUTOPHAGY	77	-0.477773	-1.36948	0.0569395	0.25359	0.210471	940	tags=22%, list=6%, signal=21%	ATG5/DYNLL1/PEX5/TUBB2A/FUNDC1/ATM/UBE2N/MTERF3/PARK7/TOMM70/TOMM5/TOMM20/TUBB1/HSPA8/HSP90AA1/RPS27A/TOMM7
REACTOME_ACTIVATION_OF_THE_AP_1_FAMILY_OF_TRANSCRIPTION_FACTORS	REACTOME_ACTIVATION_OF_THE_AP_1_FAMILY_OF_TRANSCRIPTION_FACTORS	10	0.737208	1.45145	0.0574713	0.255465	0.212028	1540	tags=40%, list=9%, signal=36%	FOS/MAPK3/MAPK1/MAPK14
KEGG_PATHWAYS_IN_CANCER	KEGG_PATHWAYS_IN_CANCER	311	0.348894	1.21688	0.0578704	0.256744	0.213089	1467	tags=15%, list=9%, signal=14%	MMP9/PIK3CD/CSF3R/CSF1R/PDGFRB/RALB/NFKBIA/RXRA/RALGDS/STAT3/SPI1/CTNNA1/DAPK2/ITGA2B/DVL3/STAT5B/PIAS4/FOS/EP300/MAPK3/IKBKG/PIK3R2/CEBPA/RAC2/RASSF1/FZD2/FADD/STAT5A/STK4/DAPK1/STAT1/EGLN2/RAF1/SLC2A1/PIAS1/MAP2K2/ARAF/E2F2/AKT1/STK36/RELA/MAPK1/ERBB2/ZBTB16/PLCG2/RXRB/AXIN1
REACTOME_NUCLEAR_EVENTS_KINASE_AND_TRANSCRIPTION_FACTOR_ACTIVATION_	REACTOME_NUCLEAR_EVENTS_KINASE_AND_TRANSCRIPTION_FACTOR_ACTIVATION_	60	0.475408	1.35126	0.0586957	0.258474	0.214525	2513	tags=30%, list=15%, signal=26%	SRF/FOS/JUND/EP300/MAPK3/RPS6KA1/DNM2/MEF2C/MAPK1/MAPK14/MAPK7/JUNB/CDK5R1/PPP2R1A/MEF2D/CDK5/ID2/LYL1
WP_IL7_SIGNALING_PATHWAY	WP_IL7_SIGNALING_PATHWAY	25	0.602709	1.44658	0.0587002	0.258474	0.214525	1939	tags=48%, list=12%, signal=42%	STAT3/STAT5B/MAPK3/PIK3R2/STAT5A/STAT1/MAP2K2/AKT1/MAPK1/IL2RG/GSK3B/FYN
REACTOME_NOTCH4_ACTIVATION_AND_TRANSMISSION_OF_SIGNAL_TO_THE_NUCLEUS	REACTOME_NOTCH4_ACTIVATION_AND_TRANSMISSION_OF_SIGNAL_TO_THE_NUCLEUS	11	0.714495	1.43099	0.0587084	0.258474	0.214525	4086	tags=73%, list=25%, signal=55%	NCSTN/APH1B/APH1A/YWHAZ/PSEN2/NOTCH4/PSENEN/DLL4
REACTOME_SUMOYLATION_OF_IMMUNE_RESPONSE_PROTEINS	REACTOME_SUMOYLATION_OF_IMMUNE_RESPONSE_PROTEINS	11	0.71638	1.43476	0.0587084	0.258474	0.214525	1328	tags=45%, list=8%, signal=42%	NFKBIA/PIAS4/IKBKG/IKBKE/RELA
BIOCARTA_IL3_PATHWAY	BIOCARTA_IL3_PATHWAY	15	0.672842	1.4646	0.0589391	0.258995	0.214958	2780	tags=53%, list=17%, signal=44%	STAT5B/FOS/MAPK3/STAT5A/RAF1/PTPN6/CSF2RB/SHC1
WP_AGERAGE_PATHWAY	WP_AGERAGE_PATHWAY	63	0.471152	1.34849	0.0592105	0.259693	0.215537	1541	tags=30%, list=9%, signal=27%	ALPL/MMP9/NFKBIA/MYD88/STAT3/SP1/STAT5B/MSN/MAPK3/STAT5A/STAT1/DIAPH1/RAF1/PRKCD/AKT1/RELA/MAPK1/MAPK14/FOXO4
REACTOME_HSP90_CHAPERONE_CYCLE_FOR_STEROID_HORMONE_RECEPTORS_SHR_	REACTOME_HSP90_CHAPERONE_CYCLE_FOR_STEROID_HORMONE_RECEPTORS_SHR_	51	-0.525469	-1.39874	0.0593692	0.259895	0.215705	1999	tags=29%, list=12%, signal=26%	DYNC1I2/DCTN4/DYNLL1/HSP90AB1/TUBB2A/CAPZA1/DCTN6/CAPZA2/TUBB1/PTGES3/ACTR10/HSPA8/DNAJA2/HSP90AA1/DNAJA1
PID_ECADHERIN_STABILIZATION_PATHWAY	PID_ECADHERIN_STABILIZATION_PATHWAY	40	0.542062	1.42042	0.0597345	0.260999	0.216621	1924	tags=28%, list=12%, signal=24%	ACTN1/LPP/CTNNA1/ZYX/STX4/VCL/EXOC3/PIP5K1C/DIAPH1/VASP/NECTIN2
REACTOME_PROCESSIVE_SYNTHESIS_ON_THE_LAGGING_STRAND	REACTOME_PROCESSIVE_SYNTHESIS_ON_THE_LAGGING_STRAND	14	-0.697894	-1.45394	0.0601202	0.262106	0.21754	1052	tags=29%, list=6%, signal=27%	RPA1/PRIM1/RPA2/RPA3
WP_NOTCH_SIGNALING	WP_NOTCH_SIGNALING	44	0.520376	1.39699	0.0602151	0.262106	0.21754	3018	tags=41%, list=18%, signal=33%	NOTCH1/NCSTN/DVL3/DTX3L/APH1B/DTX2/APH1A/RFNG/PTCRA/KAT2A/NOTCH2/MFNG/DVL2/DTX3/ADAM17/PSEN2/NOTCH4/CTBP1
REACTOME_ZBP1_DAI_MEDIATED_INDUCTION_OF_TYPE_I_IFNS	REACTOME_ZBP1_DAI_MEDIATED_INDUCTION_OF_TYPE_I_IFNS	20	0.626653	1.45685	0.0605469	0.263054	0.218326	1722	tags=45%, list=10%, signal=40%	NFKBIA/MYD88/ZBP1/IKBKG/RIPK1/RELA/IRF3/RIPK3/TICAM1
PID_IL2_STAT5_PATHWAY	PID_IL2_STAT5_PATHWAY	29	0.573578	1.41267	0.0608696	0.263959	0.219077	1565	tags=28%, list=10%, signal=25%	PRF1/IL2RB/CCND3/SP1/STAT5B/STAT5A/IL2RG/GAB2
KEGG_CYSTEINE_AND_METHIONINE_METABOLISM	KEGG_CYSTEINE_AND_METHIONINE_METABOLISM	33	-0.571751	-1.41647	0.0612613	0.265159	0.220074	2068	tags=30%, list=13%, signal=27%	SMS/MAT2A/AMD1/MAT2B/MTR/MTAP/LDHA/ENOPH1/APIP/LDHB
WP_INTERLEUKIN11_SIGNALING_PATHWAY	WP_INTERLEUKIN11_SIGNALING_PATHWAY	43	0.523867	1.39931	0.0625	0.270014	0.224103	1336	tags=30%, list=8%, signal=28%	TYK2/FES/STAT3/MAPK3/PIK3R2/RPS6KA1/STAT1/RAF1/PIAS1/MAP2K2/AKT1/RELA/MAPK1
KEGG_GLYCOSPHINGOLIPID_BIOSYNTHESIS_GANGLIO_SERIES	KEGG_GLYCOSPHINGOLIPID_BIOSYNTHESIS_GANGLIO_SERIES	15	0.667543	1.45307	0.0628684	0.270316	0.224353	1729	tags=33%, list=11%, signal=30%	B3GALT4/ST6GALNAC6/ST3GAL2/ST3GAL1/GLB1
REACTOME_CREB1_PHOSPHORYLATION_THROUGH_NMDA_RECEPTOR_MEDIATED_ACTIVATION_OF_RAS_SIGNALING	REACTOME_CREB1_PHOSPHORYLATION_THROUGH_NMDA_RECEPTOR_MEDIATED_ACTIVATION_OF_RAS_SIGNALING	26	0.582417	1.41135	0.0628931	0.270316	0.224353	1573	tags=19%, list=10%, signal=17%	MAPK3/RPS6KA1/CAMK2G/MAPK1/DLG4
PID_RAC1_REG_PATHWAY	PID_RAC1_REG_PATHWAY	35	0.562011	1.43171	0.0629213	0.270316	0.224353	1505	tags=23%, list=9%, signal=21%	ARHGAP1/ARHGAP9/ARHGEF2/SPATA13/DEF6/ARHGDIA/DOCK2/ABR
BIOCARTA_DC_PATHWAY	BIOCARTA_DC_PATHWAY	14	0.687615	1.45286	0.0636183	0.272296	0.225997	827	tags=29%, list=5%, signal=27%	ANPEP/CD33/ITGAX/CD7
PID_LPA4_PATHWAY	PID_LPA4_PATHWAY	14	0.690731	1.45944	0.0636183	0.272296	0.225997	3902	tags=50%, list=24%, signal=38%	ADCY4/ADCY7/ADCY3/PRKCE/RPS6KA5/PRKACA/ADCY2
PID_PDGFRB_PATHWAY	PID_PDGFRB_PATHWAY	127	0.407014	1.28431	0.0639269	0.272566	0.226221	1939	tags=29%, list=12%, signal=26%	PIK3CD/ACTN4/PDGFRB/SRF/STAT3/SIPA1/STAT5B/HCK/WASF2/FOS/JUND/MAPK3/SLC9A3R1/FGR/PIK3R2/ARHGDIA/STAT5A/STAT1/DNM2/RAPGEF1/RAF1/TAGLN/LYN/EIF2AK2/MAP2K2/CSK/ARAP1/PRKCD/ACTA2/MAPK1/BRK1/ARPC4/PIN1/PTPRJ/PTPN1/PAK1/FYN
KEGG_CALCIUM_SIGNALING_PATHWAY	KEGG_CALCIUM_SIGNALING_PATHWAY	163	0.384269	1.24601	0.064133	0.272566	0.226221	1764	tags=15%, list=11%, signal=13%	PLCB2/PDGFRB/P2RX1/PHKA2/ADCY4/P2RX7/GNA15/SPHK2/ATP2B4/PHKG2/ITPR3/CAMK2G/PTAFR/ERBB2/F2R/ADCY7/BST1/PLCG2/P2RX4/ITPKB/CALM3/PLCD1/ATP2A2/GNAQ
REACTOME_REGULATION_OF_TP53_ACTIVITY_THROUGH_PHOSPHORYLATION	REACTOME_REGULATION_OF_TP53_ACTIVITY_THROUGH_PHOSPHORYLATION	90	-0.448258	-1.29106	0.0643382	0.272566	0.226221	2364	tags=24%, list=14%, signal=21%	RHNO1/PRKAB2/CSNK2A2/RBBP8/TAF5/BLM/TAF9B/MAPKAPK5/TAF1/SUPT16H/PRKAA1/RFC4/RPA1/TAF15/TP53INP1/ATM/TAF12/TAF7/TOPBP1/RPA2/RPA3/RPS27A
BIOCARTA_HER2_PATHWAY	BIOCARTA_HER2_PATHWAY	23	0.605735	1.43431	0.0644491	0.272566	0.226221	1345	tags=30%, list=8%, signal=28%	STAT3/EP300/MAPK3/RAF1/MAPK1/ERBB2/IL6R
WP_HEMATOPOIETIC_STEM_CELL_DIFFERENTIATION	WP_HEMATOPOIETIC_STEM_CELL_DIFFERENTIATION	52	0.494165	1.36566	0.0646552	0.272566	0.226221	1020	tags=21%, list=6%, signal=20%	IL1B/NOTCH1/NFE2/SPI1/NCKAP1L/ITGA2B/IRF5/FOS/STAT5A/GP9/CXCR4
WP_PHOTODYNAMIC_THERAPYINDUCED_UNFOLDED_PROTEIN_RESPONSE	WP_PHOTODYNAMIC_THERAPYINDUCED_UNFOLDED_PROTEIN_RESPONSE	25	-0.604219	-1.40384	0.0647619	0.272566	0.226221	2026	tags=36%, list=12%, signal=32%	ASNS/DDIT3/ERP27/ATF4/NFE2L2/DNAJB11/HSP90B1/UBE2E1/EIF2A
ST_G_ALPHA_S_PATHWAY	ST_G_ALPHA_S_PATHWAY	15	0.663039	1.44326	0.064833	0.272566	0.226221	3559	tags=60%, list=22%, signal=47%	CAMP/RAPGEF1/RAF1/MAPK1/CREB5/GAST/SRC/BFAR/CREB3
PID_IL8_CXCR2_PATHWAY	PID_IL8_CXCR2_PATHWAY	33	0.575962	1.44953	0.064877	0.272566	0.226221	2754	tags=58%, list=17%, signal=48%	PLCB2/CXCR2/GNAI2/HCK/FGR/GNA15/RAC2/ARRB1/LYN/DOCK2/AKT1/VASP/GNB1/ARRB2/RAB7A/PPP2R1A/PLD2/CBL/CXCL8
WP_TGFBETA_RECEPTOR_SIGNALLING_IN_SKELETAL_DYSPLASIAS	WP_TGFBETA_RECEPTOR_SIGNALLING_IN_SKELETAL_DYSPLASIAS	57	0.48119	1.35175	0.0649351	0.272566	0.226221	964	tags=16%, list=6%, signal=15%	TGFBR3/THBS1/STAT3/FOS/EP300/FKBP1A/MAPK3/STAT1/RUNX3
REACTOME_CYTOCHROME_P450_ARRANGED_BY_SUBSTRATE_TYPE	REACTOME_CYTOCHROME_P450_ARRANGED_BY_SUBSTRATE_TYPE	56	0.475908	1.33063	0.0650759	0.272566	0.226221	1849	tags=11%, list=11%, signal=10%	TBXAS1/RXRA/CYP27A1/POR/CYP4F3/CYP4F12
BIOCARTA_CDMAC_PATHWAY	BIOCARTA_CDMAC_PATHWAY	16	0.661525	1.46556	0.0650888	0.272566	0.226221	1336	tags=38%, list=8%, signal=34%	NFKBIA/FOS/MAPK3/RAF1/RELA/MAPK1
REACTOME_BASE_EXCISION_REPAIR	REACTOME_BASE_EXCISION_REPAIR	44	-0.524946	-1.36252	0.0651769	0.272566	0.226221	1155	tags=23%, list=7%, signal=21%	APEX1/RFC4/RPA1/POLE3/PARP1/POLB/RPA2/MBD4/POLE4/RPA3
WP_CELL_MIGRATION_AND_INVASION_THROUGH_P75NTR	WP_CELL_MIGRATION_AND_INVASION_THROUGH_P75NTR	29	0.572294	1.4095	0.0652174	0.272566	0.226221	2825	tags=31%, list=17%, signal=26%	MMP9/STAT3/AKT1/ARF1/PAK1/MMP8/TRIO/RAC1/EFNA4
REACTOME_VLDLR_INTERNALISATION_AND_DEGRADATION	REACTOME_VLDLR_INTERNALISATION_AND_DEGRADATION	12	0.698239	1.42355	0.0658683	0.272566	0.226221	3023	tags=58%, list=18%, signal=48%	NR1H2/AP2M1/AP2B1/AP2A2/AP2A1/NR1H3/AP2S1
REACTOME_NEGATIVE_REGULATION_OF_THE_PI3K_AKT_NETWORK	REACTOME_NEGATIVE_REGULATION_OF_THE_PI3K_AKT_NETWORK	104	0.425342	1.30503	0.0659091	0.272566	0.226221	2351	tags=20%, list=14%, signal=17%	PIK3CD/PDGFRB/IER3/MYD88/RHOG/MAPK3/PIP5K1C/PIK3R2/IRS2/IRAK1/RAC2/PPP2R5B/PPP2R5A/AKT1/MAPK1/ERBB2/PIP4K2C/FYN/PPP2R1A/PIK3CB/PIP4K2A
WP_ALZHEIMERS_DISEASE	WP_ALZHEIMERS_DISEASE	76	0.453164	1.32718	0.0659091	0.272566	0.226221	2697	tags=34%, list=16%, signal=29%	PLCB2/IL1B/NCSTN/GAPDH/TNFRSF1A/MAPK3/FADD/ITPR3/CHPF2/MAPK1/CAPN1/GSK3B/CALM3/ATP2A2/GNAQ/CDK5R1/APAF1/APH1A/CASP9/LRP1/VMP1/ERN1/CDK5/ATF6/ADAM17/PSEN2
REACTOME_NICOTINAMIDE_SALVAGING	REACTOME_NICOTINAMIDE_SALVAGING	18	0.635014	1.43613	0.066	0.272566	0.226221	2867	tags=50%, list=17%, signal=41%	NAPRT/PARP10/PARP14/NAXD/PARP4/PARP16/NNMT/NAXE/PARP6
WP_INHIBITION_OF_EXOSOME_BIOGENESIS_AND_SECRETION_BY_MANUMYCIN_A_IN_CRPC_CELLS	WP_INHIBITION_OF_EXOSOME_BIOGENESIS_AND_SECRETION_BY_MANUMYCIN_A_IN_CRPC_CELLS	18	0.633937	1.4337	0.066	0.272566	0.226221	1996	tags=44%, list=12%, signal=39%	HGS/MAPK3/RRAS/RAF1/ARAF/MAPK1/RAB5C/RAB5B
WP_SIMPLIFIED_DEPICTION_OF_MYD88_DISTINCT_INPUTOUTPUT_PATHWAY	WP_SIMPLIFIED_DEPICTION_OF_MYD88_DISTINCT_INPUTOUTPUT_PATHWAY	18	0.632825	1.43118	0.066	0.272566	0.226221	1086	tags=33%, list=7%, signal=31%	TLR5/MYD88/TLR8/TLR6/IRAK1/TLR2
REACTOME_DOWNREGULATION_OF_ERBB2_SIGNALING	REACTOME_DOWNREGULATION_OF_ERBB2_SIGNALING	28	-0.592375	-1.40431	0.0661626	0.272566	0.226221	64	tags=11%, list=0%, signal=11%	CUL5/HSP90AA1/RPS27A
REACTOME_MITOPHAGY	REACTOME_MITOPHAGY	28	-0.591232	-1.4016	0.0661626	0.272566	0.226221	677	tags=25%, list=4%, signal=24%	FUNDC1/MTERF3/TOMM70/TOMM5/TOMM20/RPS27A/TOMM7
REACTOME_GLYCEROPHOSPHOLIPID_BIOSYNTHESIS	REACTOME_GLYCEROPHOSPHOLIPID_BIOSYNTHESIS	115	0.410046	1.28171	0.0663616	0.272899	0.226497	3611	tags=36%, list=22%, signal=28%	OSBPL5/PISD/PGS1/PITPNM1/SLC44A2/MBOAT7/TMEM86B/ABHD4/DGAT1/MIGA2/STARD10/CHKB/CPNE1/PNPLA2/LPCAT3/CSNK2B/CDS2/PLBD1/PEMT/DGAT2/PHOSPHO1/AGPAT1/TAZ/PLA2G15/PTDSS1/AGPAT2/PLD2/LPCAT1/LPCAT2/MGLL/PLD6/PLD3/PLA2G1B/PLAAT3/ABHD3/HADHA/AGPAT3/CSNK2A1/LPIN2/PLD4/PTDSS2
WP_TRANSLATION_FACTORS	WP_TRANSLATION_FACTORS	50	-0.525792	-1.39553	0.0665434	0.27316	0.226714	1722	tags=30%, list=10%, signal=27%	EIF1AX/ETF1/EIF3F/EIF3I/EIF3A/GSPT2/EEF1A1/EIF3D/EEF1G/PABPC1/EIF4B/EIF2S3/EEF1B2/EIF4A2/EIF3E
WP_TNF_RELATED_WEAK_INDUCER_OF_APOPTOSIS_TWEAK_SIGNALING_PATHWAY	WP_TNF_RELATED_WEAK_INDUCER_OF_APOPTOSIS_TWEAK_SIGNALING_PATHWAY	42	0.51774	1.38121	0.0666667	0.273179	0.22673	3794	tags=55%, list=23%, signal=42%	MMP9/NFKBIA/CCL5/MAPK3/FADD/RELB/RAF1/RIPK1/AKT1/RELA/MAPK1/MAPK14/GSK3B/TNFSF12/IKBKB/RAC1/TRAF2/HDAC1/AKT2/NFKB1/TRAF1/NFKBIB/CTNNB1
REACTOME_EICOSANOIDS	REACTOME_EICOSANOIDS	10	0.730384	1.43801	0.0670498	0.274262	0.227629	1849	tags=30%, list=11%, signal=27%	TBXAS1/CYP4F3/CYP4F12
REACTOME_SYNTHESIS_SECRETION_AND_INACTIVATION_OF_GLUCAGON_LIKE_PEPTIDE_1_GLP_1_	REACTOME_SYNTHESIS_SECRETION_AND_INACTIVATION_OF_GLUCAGON_LIKE_PEPTIDE_1_GLP_1_	18	-0.659322	-1.44182	0.0677291	0.27655	0.229528	1224	tags=17%, list=7%, signal=15%	SPCS1/SEC11C/SEC11A
WP_TGFBETA_RECEPTOR_SIGNALING	WP_TGFBETA_RECEPTOR_SIGNALING	53	0.489073	1.3575	0.0683761	0.278684	0.231299	964	tags=17%, list=6%, signal=16%	TGFBR3/THBS1/STAT3/FOS/EP300/FKBP1A/MAPK3/STAT1/RUNX3
REACTOME_KILLING_MECHANISMS	REACTOME_KILLING_MECHANISMS	11	0.706054	1.41408	0.0684932	0.278684	0.231299	2799	tags=45%, list=17%, signal=38%	CYBA/DVL3/FZD7/DVL2/RAC1
REACTOME_ADHERENS_JUNCTIONS_INTERACTIONS	REACTOME_ADHERENS_JUNCTIONS_INTERACTIONS	30	0.556518	1.38533	0.0688172	0.279509	0.231984	1924	tags=17%, list=12%, signal=15%	CTNNA1/ANG/ACTG1/ACTB/NECTIN2
REACTOME_SEROTONIN_NEUROTRANSMITTER_RELEASE_CYCLE	REACTOME_SEROTONIN_NEUROTRANSMITTER_RELEASE_CYCLE	17	0.642407	1.43548	0.0698603	0.282209	0.234224	3433	tags=35%, list=21%, signal=28%	TSPOAP1/STX1A/PPFIA1/PPFIA2/SYN2/VAMP2
REACTOME_TNFR1_INDUCED_PROAPOPTOTIC_SIGNALING	REACTOME_TNFR1_INDUCED_PROAPOPTOTIC_SIGNALING	12	0.69087	1.40853	0.0698603	0.282209	0.234224	3709	tags=67%, list=23%, signal=52%	TNFRSF1A/FADD/RIPK1/TNFAIP3/CYLD/USP4/TRAF2/USP21
WP_MAPK_AND_NFKB_SIGNALLING_PATHWAYS_INHIBITED_BY_YERSINIA_YOPJ	WP_MAPK_AND_NFKB_SIGNALLING_PATHWAYS_INHIBITED_BY_YERSINIA_YOPJ	12	0.693186	1.41325	0.0698603	0.282209	0.234224	1336	tags=42%, list=8%, signal=38%	NFKBIA/IKBKG/RRAS/RAF1/MAPK1
REACTOME_PI_METABOLISM	REACTOME_PI_METABOLISM	80	0.44431	1.3214	0.0700219	0.282209	0.234224	3091	tags=35%, list=19%, signal=29%	PIK3CD/SBF1/INPPL1/PNPLA6/INPP5D/PIP5K1C/PIK3R2/GDPD5/ARF3/GDE1/MTMR3/PI4KB/GDPD3/MTMR14/INPP5E/PIP4K2C/ARF1/PIP4P1/PIK3CB/PIP4K2A/RUFY1/MTMR4/PIK3R5/PI4K2A/PI4KA/MTMR12/VAC14/FIG4
KEGG_CYTOKINE_CYTOKINE_RECEPTOR_INTERACTION	KEGG_CYTOKINE_CYTOKINE_RECEPTOR_INTERACTION	230	0.366772	1.23206	0.0700935	0.282209	0.234224	2113	tags=16%, list=13%, signal=14%	CXCR1/CSF3R/CSF1R/CXCR2/PDGFRB/IL1B/LTBR/TNFRSF14/CX3CR1/IL17RA/IL2RB/IL1R2/TNFRSF1A/IL10RA/CCL5/IFNAR1/PLEKHO2/IFNGR2/TNFSF14/CCL3/OSM/TNFSF13B/CXCR4/IL6R/IL18RAP/IL12RB1/IL10RB/IL2RG/TNFRSF10C/IL4R/CXCL16/TNFRSF8/TNFRSF1B/CSF2RB/MPL/TNFRSF10B
WP_COMPLEMENT_AND_COAGULATION_CASCADES	WP_COMPLEMENT_AND_COAGULATION_CASCADES	54	0.480814	1.33834	0.0703625	0.282798	0.234714	3281	tags=26%, list=20%, signal=21%	F5/C5AR1/C1QB/PLAUR/SERPINA1/F2R/C3AR1/SERPING1/CR1/F12/CFD/THBD/C1QC/PROC
PID_IL27_PATHWAY	PID_IL27_PATHWAY	23	0.600697	1.42238	0.0706861	0.283518	0.235311	1442	tags=30%, list=9%, signal=28%	TYK2/STAT2/IL1B/STAT3/STAT5A/STAT1/IL12RB1
WP_SIGNAL_TRANSDUCTION_OF_S1P_RECEPTOR	WP_SIGNAL_TRANSDUCTION_OF_S1P_RECEPTOR	24	0.591762	1.40983	0.0709812	0.283518	0.235311	1762	tags=38%, list=11%, signal=34%	S1PR5/PLCB2/GNAI2/MAPK3/SPHK2/AKT1/MAPK1/MAPK7/SMPD2
SIG_CD40PATHWAYMAP	SIG_CD40PATHWAYMAP	34	0.562543	1.42254	0.0711111	0.283518	0.235311	1696	tags=26%, list=10%, signal=24%	DUSP1/PIK3CD/NFKBIA/MAPK3/IKBKG/GORASP1/MAPK1/MAPK14/MAPK8IP3
PID_RHOA_PATHWAY	PID_RHOA_PATHWAY	43	0.522323	1.39519	0.0711207	0.283518	0.235311	2581	tags=33%, list=16%, signal=28%	SLC9A1/MRTFA/SRF/TLN1/VCL/MSN/FOS/PIP5K1C/DIAPH1/MAP2K3/CFL1/PRKCZ/PLD2/LIMK2
KEGG_ENDOMETRIAL_CANCER	KEGG_ENDOMETRIAL_CANCER	51	0.488891	1.3469	0.0712743	0.283518	0.235311	2545	tags=35%, list=15%, signal=30%	PIK3CD/CTNNA1/FOXO3/MAPK3/PIK3R2/RAF1/MAP2K2/ARAF/AKT1/MAPK1/ERBB2/AXIN1/GSK3B/SOS2/CASP9/TCF7L2/PIK3CB/PIK3R5
ST_MYOCYTE_AD_PATHWAY	ST_MYOCYTE_AD_PATHWAY	25	0.585114	1.40435	0.0712788	0.283518	0.235311	3259	tags=36%, list=20%, signal=29%	CAMP/ITPR3/AKT1/MAPK1/DLG4/GNAQ/DAG1/RAC1/GAST
WP_NOVEL_INTRACELLULAR_COMPONENTS_OF_RIGILIKE_RECEPTOR_RLR_PATHWAY	WP_NOVEL_INTRACELLULAR_COMPONENTS_OF_RIGILIKE_RECEPTOR_RLR_PATHWAY	57	0.471191	1.32366	0.0714286	0.283624	0.235399	3445	tags=42%, list=21%, signal=33%	TRIM25/NFKBIA/IRF7/NLRX1/DHX58/IKBKG/FADD/IKBKE/ISG15/RIPK1/RELA/IRF3/MAPK14/PIN1/DDX58/TBKBP1/CYLD/IKBKB/CXCL8/ATG12/OTUD5/TRAF2/MAPK13/NFKB1
PID_TXA2PATHWAY	PID_TXA2PATHWAY	55	0.47477	1.32441	0.0715835	0.283751	0.235504	3080	tags=40%, list=19%, signal=33%	PLCB2/GNAI2/SYK/HCK/SLC9A3R1/FGR/GNA15/PTGDR/LYN/PRKCD/AKT1/MAPK14/GNAQ/GNB1/FYN/ARRB2/PRKCZ/PIK3R5/ICAM1/RAC1/PRKCE/ARHGEF1
REACTOME_RORA_ACTIVATES_GENE_EXPRESSION	REACTOME_RORA_ACTIVATES_GENE_EXPRESSION	18	0.631097	1.42727	0.072	0.284913	0.236468	2292	tags=33%, list=14%, signal=29%	HELZ2/RXRA/CHD9/EP300/TBL1X/SMARCD3
REACTOME_E3_UBIQUITIN_LIGASES_UBIQUITINATE_TARGET_PROTEINS	REACTOME_E3_UBIQUITIN_LIGASES_UBIQUITINATE_TARGET_PROTEINS	43	-0.528708	-1.36578	0.0724907	0.286363	0.237672	1880	tags=37%, list=11%, signal=33%	HLTF/UBE2A/PCNA/CTR9/LEO1/PEX2/PEX5/DERL1/UBE2D3/WAC/UBE2N/WDR61/RNF20/UBE2E1/UBE2V2/RPS27A
BIOCARTA_GLEEVEC_PATHWAY	BIOCARTA_GLEEVEC_PATHWAY	23	0.599329	1.41914	0.0727651	0.286956	0.238164	1324	tags=30%, list=8%, signal=28%	STAT5B/FOS/MAPK3/STAT5A/STAT1/RAF1/AKT1
PID_P38_ALPHA_BETA_PATHWAY	PID_P38_ALPHA_BETA_PATHWAY	30	0.550951	1.37147	0.0731183	0.287856	0.238912	3287	tags=50%, list=20%, signal=40%	DUSP1/RALB/HCK/FGR/LYN/RIPK1/DUSP8/MAPK14/MAP2K3/PAK1/FYN/MAP3K3/RAC1/MAP3K12/SRC
KEGG_MELANOGENESIS	KEGG_MELANOGENESIS	93	0.43215	1.30893	0.0736607	0.289265	0.240081	2450	tags=22%, list=15%, signal=18%	PLCB2/GNAI2/ADCY4/DVL3/EP300/MAPK3/FZD2/RAF1/CAMK2G/MAP2K2/MC1R/MAPK1/ADCY7/GSK3B/CALM3/GNAQ/FZD7/ADCY3/TCF7L2/DVL2
REACTOME_SIGNALING_BY_PDGFRA_TRANSMEMBRANE_JUXTAMEMBRANE_AND_KINASE_DOMAIN_MUTANTS	REACTOME_SIGNALING_BY_PDGFRA_TRANSMEMBRANE_JUXTAMEMBRANE_AND_KINASE_DOMAIN_MUTANTS	12	0.686768	1.40017	0.0738523	0.289265	0.240081	2343	tags=33%, list=14%, signal=29%	STAT3/PIK3R2/STAT1/PIK3CB
REACTOME_SYNTHESIS_SECRETION_AND_DEACYLATION_OF_GHRELIN	REACTOME_SYNTHESIS_SECRETION_AND_DEACYLATION_OF_GHRELIN	17	-0.661007	-1.43319	0.0738523	0.289265	0.240081	1224	tags=18%, list=7%, signal=16%	SPCS1/SEC11C/SEC11A
REACTOME_DNA_REPAIR	REACTOME_DNA_REPAIR	276	-0.360753	-1.20177	0.0742049	0.290154	0.240819	1956	tags=18%, list=12%, signal=16%	SMARCA5/RAD51C/USP1/MGMT/BRCC3/UIMC1/CUL4A/MLH1/ASCC1/POLR2H/POLR2C/CCNH/COPS8/TDP1/REV1/XRCC5/APEX1/RFC4/POLR2G/RPA1/ALKBH3/ATM/TOPBP1/USP10/XRCC2/ISY1/POLE3/UBE2N/PARP1/ZNF830/ACTL6A/POLB/SUMO2/RPA2/MSH6/POLR2B/COPS3/ERCC5/MBD4/POLE4/COPS4/UBE2V2/HMGN1/CETN2/COPS5/RBX1/GTF2H5/RPA3/RPS27A
REACTOME_FGFR2_LIGAND_BINDING_AND_ACTIVATION	REACTOME_FGFR2_LIGAND_BINDING_AND_ACTIVATION	16	0.648223	1.4361	0.0749507	0.292272	0.242576	49	tags=6%, list=0%, signal=6%	FGFBP2
REACTOME_IRAK2_MEDIATED_ACTIVATION_OF_TAK1_COMPLEX	REACTOME_IRAK2_MEDIATED_ACTIVATION_OF_TAK1_COMPLEX	10	-0.732536	-1.42666	0.075	0.292272	0.242576	29	tags=20%, list=0%, signal=20%	TAB2/RPS27A
BIOCARTA_EPO_PATHWAY	BIOCARTA_EPO_PATHWAY	18	0.627348	1.41879	0.076	0.295669	0.245396	1637	tags=33%, list=10%, signal=30%	STAT5B/FOS/MAPK3/STAT5A/RAF1/PTPN6
REACTOME_REPRODUCTION	REACTOME_REPRODUCTION	71	-0.457431	-1.29105	0.0763636	0.296244	0.245873	2322	tags=25%, list=14%, signal=22%	OVGP1/RBBP8/TERF1/CD9/BLM/STAG1/RAD51C/MLH1/HVCN1/RPA1/LMNB1/ATM/RAD21/SMC3/CATSPER2/RPA2/DMC1/RPA3
REACTOME_FORMATION_OF_THE_CORNIFIED_ENVELOPE	REACTOME_FORMATION_OF_THE_CORNIFIED_ENVELOPE	99	0.423153	1.28822	0.0764045	0.296244	0.245873	1527	tags=7%, list=9%, signal=6%	PI3/KRT72/FURIN/CAPNS1/KRT10/KRT73/CAPN1
WP_GPCRS_CLASS_B_SECRETINLIKE	WP_GPCRS_CLASS_B_SECRETINLIKE	19	0.621532	1.41982	0.0766208	0.296584	0.246156	839	tags=16%, list=5%, signal=15%	ADGRE2/VIPR1/ADGRE5
WP_GASTRIC_CANCER_NETWORK_2	WP_GASTRIC_CANCER_NETWORK_2	31	-0.566574	-1.38759	0.0773481	0.298898	0.248076	1736	tags=26%, list=11%, signal=23%	PLAC8/SNURF/MTDH/MYC/RFC4/CD48/BRIX1/CEBPZ
