# Supplementary material for: Bioinformatics analysis of diagnostic biomarkers for Alzheimer's disease in peripheral blood based on sex differences and support vector machine algorithm
Source: Hereditas. 2022 Oct 4;159:38. doi: 10.1186/s41065-022-00252-x (PMC9531459; doi:10.1186/s41065-022-00252-x)
Supplement: Supplementary file 8 — Additional file 8: Supplementary Data 8. Degree, MNC, Radiality, Stress and Closeness were used to screen 11 overlapping hub genes in females. [file 41065_2022_252_MOESM8_ESM.xlsx]

## Sheet: closeness
Top 20 ranked by Closeness in female
Rank	Name	Score
1	SNRPG	75.9833
2	HINT1	71.9833
3	COX7C	71.65
4	RPL26	70.2
5	RPS27A	69.75
6	ATP5O	69.15
7	RPS17	69.0333
8	COX7A2	68.9
9	RPS3A	68.75
10	RPL31	68.7
11	LSM3	67.7333
12	PFDN5	67.3333
13	UQCRQ	67.2333
14	RPS27	67.2
15	RPL11	67.0833
16	PSMA6	67
17	PSMA4	66.5
18	RPS24	66.1167
19	RPL24	66.0333
20	RPL39	65.7
Top 20 ranked by stress in female
Rank	Name	Score
1	SNRPG	9018
2	HSP90AA1	8710
3	GZMA	6500
4	RPS27A	6242
5	COX7A2	5804
6	RPL21	5236
7	ATP5O	4662
8	LSM3	4260
9	COX7C	3864
10	PFDN5	3706
11	PSMA4	3624
12	HINT1	3564
13	SOD1	3548
14	PSMA6	3258
15	RPS3A	3234
16	RPL31	3104
17	COX17	3042
18	ANXA1	3012
19	RBX1	2998
20	MRPL22	2958
Top 20 ranked by Degree in female
Rank	Name	Score
1	SNRPG	52
2	HINT1	44
3	COX7C	43
4	RPL26	40
5	ATP5O	39
5	RPS27A	39
7	RPS17	38
7	COX7A2	38
9	RPL31	37
9	RPS3A	37
9	LSM3	37
12	UQCRQ	36
13	RPL11	35
14	RPS27	34
14	PFDN5	34
16	PSMA6	33
16	MRPL22	33
16	RPS24	33
19	RPL39	32
19	PSMA4	32
Top 20 ranked by MNC in female
Rank	Name	Score
1	SNRPG	52
2	HINT1	44
3	COX7C	43
4	RPL26	40
5	ATP5O	39
6	RPS17	38
7	RPL31	37
7	COX7A2	37
7	LSM3	37
7	RPS27A	37
11	RPS3A	36
11	UQCRQ	36
13	RPL11	35
14	RPS27	34
15	PFDN5	33
15	MRPL22	33
15	RPS24	33
18	PSMA6	32
18	RPL39	32
18	TOMM7	32
Top 20 ranked by Radiality in female
Rank	Name	Score
1	SNRPG	6.39048
2	HINT1	6.31429
2	COX7C	6.31429
4	RPS27A	6.30476
4	RPL26	6.30476
6	RPS3A	6.28571
7	RPL31	6.27619
7	RPS17	6.27619
9	PSMA6	6.26667
9	PFDN5	6.26667
11	PSMA4	6.25714
12	RPS27	6.24762
12	ATP5O	6.24762
12	COX7A2	6.24762
15	RPL11	6.22857
16	RPL24	6.21905
17	RPL39	6.2
17	LSM3	6.2
17	RPS24	6.2
20	UQCRQ	6.19048
