# Supplementary material for: Bioinformatics analysis of diagnostic biomarkers for Alzheimer's disease in peripheral blood based on sex differences and support vector machine algorithm
Source: Hereditas. 2022 Oct 4;159:38. doi: 10.1186/s41065-022-00252-x (PMC9531459; doi:10.1186/s41065-022-00252-x)
Supplement: Supplementary file 9 — Additional file 9: Supplementary Data 9. Degree, MNC, Radiality, Stress and Closeness were used to screen 8 overlapping hub genes in males. [file 41065_2022_252_MOESM9_ESM.xlsx]

## Sheet: closeness
Top 20 ranked by Closeness in male
Rank	Name	Score
1	SNRPG	62.8
2	RPL26	61.9667
3	RPS3A	61.3167
4	RPS27A	61.15
5	HINT1	60.9667
6	RPL31	60.95
7	RPS20	60.5833
8	RPL35A	60.2833
9	RPS17	59.8
9	COX7C	59.8
11	RPL11	59.65
12	PFDN5	59.3167
13	RPS27	59.2833
14	ATP5O	59.1333
15	RPL7	58.9833
16	RPS25	58.8
16	RPS24	58.8
18	RPL24	58.3
19	PSMA4	56.9833
20	RPL39	56.9667
Top 20 ranked by Stress in male
Rank	Name	Score
1	HSP90AA1	1045416
2	S100A12	593224
3	PI3	561032
4	ANXA1	458672
5	MRPL51	372264
6	FCER1A	350976
7	ELANE	163832
8	RPS20	157416
9	NKG7	146128
10	RPL31	133784
11	KLRB1	130736
12	SNRPG	126304
13	S100A8	122888
14	HSPE1	119512
15	RPS27A	118312
16	PFDN5	115992
17	RPL35A	115312
18	RPS3A	103496
19	PSMA4	99112
20	COX7C	95744
Top 20 ranked by Degree in male
Rank	Name	Score
1	SNRPG	82
2	RPL26	80
3	HINT1	76
4	RPS27A	74
4	RPS3A	74
4	RPL31	74
7	RPS17	72
7	COX7C	72
7	RPL35A	72
10	ATP5O	70
10	RPS20	70
12	RPL11	68
12	RPS25	68
12	RPS24	68
12	RPS27	68
16	RPL7	66
16	RPL24	66
16	PFDN5	66
19	RPL39	62
20	RPL23	60
Top 20 ranked by MNC in male
Rank	Name	Score
1	SNRPG	41
2	RPL26	40
3	HINT1	38
4	RPL31	37
5	RPS17	36
5	COX7C	36
5	RPS27A	36
5	RPL35A	36
5	RPS3A	36
10	ATP5O	35
10	RPS20	35
12	RPL11	34
12	RPS25	34
12	RPS24	34
12	RPS27	34
16	RPL7	33
16	RPL24	33
18	PFDN5	32
19	RPL39	31
20	RPL23	30
Top 20 ranked by Radiality in male
Rank	Name	Score
1	RPS20	6.03257
2	RPS3A	6.01174
3	RPS27A	6.00132
4	RPL11	5.97006
4	PFDN5	5.97006
6	SNRPG	5.94922
6	RPL7	5.94922
6	RPL31	5.94922
9	HSP90AA1	5.9388
10	PSMA4	5.92838
10	RPL35A	5.92838
12	RPL26	5.91796
13	RPS27	5.90755
14	HINT1	5.89713
15	HSPE1	5.87629
16	RPL17	5.86587
16	RPS17	5.86587
16	COX7C	5.86587
19	ATP5O	5.84503
19	RPS25	5.84503
