# Supplementary material for: Bioinformatics analysis of diagnostic biomarkers for Alzheimer's disease in peripheral blood based on sex differences and support vector machine algorithm
Source: Hereditas. 2022 Oct 4;159:38. doi: 10.1186/s41065-022-00252-x (PMC9531459; doi:10.1186/s41065-022-00252-x)
Supplement: Supplementary file 10 — Additional file 10: Supplementary Data 10. A statistical analysis of immune checkpoint genes and 13 hub genes. [file 41065_2022_252_MOESM10_ESM.xlsx]

## Sheet: Sheet 1
Statistical analysis of immune checkpoints in female												(Wilcoxon rank sum test)
Group 1	Group 2	Number	Minimum	Maximum	Median	IQR	Lower quartile	Upper quartile	Mean	SD	SE	W	p-Value
CD274	AD	99	7.312	7.708	7.442	0.083	7.407	7.49	7.453	0.074	0.007	3107	0.628
	Control	60	7.319	7.665	7.441	0.069	7.404	7.473	7.445	0.065	0.008
CTLA4	AD	99	7.457	7.834	7.615	0.089	7.566	7.655	7.612	0.068	0.007	2983	0.965
	Control	60	7.436	7.752	7.616	0.095	7.562	7.656	7.609	0.063	0.008
HAVCR2	AD	99	9.35	10.625	9.82	0.373	9.613	9.987	9.817	0.294	0.03	2743	0.421
	Control	60	9.135	10.44	9.822	0.365	9.665	10.029	9.84	0.292	0.038
LAG3	AD	99	7.6	9.123	8.234	0.54	8.009	8.548	8.283	0.353	0.036	2981	0.97
	Control	60	7.743	8.968	8.271	0.505	7.992	8.497	8.27	0.313	0.04
PDCD1	AD	99	7.382	8.004	7.578	0.119	7.514	7.633	7.58	0.097	0.01	3456	0.085
	Control	60	7.349	7.803	7.543	0.12	7.487	7.607	7.552	0.1	0.013
PDCD1LG2	AD	99	7.226	7.493	7.35	0.08	7.315	7.395	7.357	0.056	0.006	2857	0.689
	Control	60	7.231	7.507	7.36	0.08	7.313	7.393	7.361	0.062	0.008
SIGLEC15	AD	99	7.327	7.647	7.436	0.071	7.404	7.475	7.442	0.059	0.006	2872	0.729
	Control	60	7.331	7.573	7.444	0.069	7.41	7.479	7.442	0.052	0.007
TIGIT	AD	99	7.439	8.255	7.764	0.195	7.664	7.859	7.757	0.134	0.014	2728	0.391
	Control	60	7.34	8.192	7.789	0.251	7.659	7.91	7.779	0.175	0.023
Statistical analysis of immune checkpoints in male												(Wilcoxon rank sum test)
Group 1	Group 2	Number	Minimum	Maximum	Median	IQR	Lower quartile	Upper quartile	Mean	SD	SE	W	p-Value
CD274	AD	46	7.314	7.804	7.437	0.073	7.407	7.48	7.448	0.073	0.011	1010	0.718
	Control	42	7.323	7.598	7.43	0.076	7.396	7.472	7.444	0.06	0.009
CTLA4	AD	46	7.504	7.777	7.6	0.078	7.543	7.621	7.592	0.06	0.009	710	0.032
	Control	42	7.488	7.844	7.614	0.076	7.584	7.659	7.624	0.076	0.012
HAVCR2	AD	46	9.455	10.789	9.915	0.419	9.751	10.171	9.978	0.317	0.047	1267	0.012
	Control	42	9.222	10.399	9.785	0.407	9.602	10.009	9.783	0.307	0.047
LAG3	AD	46	7.801	9.431	8.373	0.488	8.122	8.61	8.377	0.366	0.054	1211	0.041
	Control	42	7.597	8.841	8.169	0.448	7.992	8.44	8.214	0.286	0.044
PDCD1	AD	46	7.398	7.713	7.541	0.072	7.508	7.58	7.549	0.071	0.01	959	0.957
	Control	42	7.369	7.872	7.539	0.123	7.495	7.618	7.556	0.103	0.016
PDCD1LG2	AD	46	7.247	7.55	7.336	0.074	7.306	7.38	7.348	0.066	0.01	976	0.937
	Control	42	7.263	7.513	7.335	0.063	7.31	7.373	7.347	0.054	0.008
SIGLEC15	AD	46	7.341	7.665	7.46	0.06	7.423	7.483	7.46	0.06	0.009	1079	0.347
	Control	42	7.33	7.596	7.439	0.045	7.423	7.468	7.445	0.048	0.007
TIGIT	AD	46	7.478	8.04	7.777	0.152	7.683	7.836	7.758	0.126	0.019	961	0.97
	Control	42	7.553	8.162	7.765	0.136	7.698	7.834	7.777	0.135	0.021
Expression levels of the 13 hub genes in MCI and AD by GSE63060
RPL31
Group	Number	Minimum	Maximum	Median	IQR	Lower quartile	Upper quartile	Mean	SD	SE	P (Kruskal-Wallis Test)
AD	145	7.796	11.687	8.548	0.862	8.288	9.15	8.867	0.869	0.072	0
MCI	78	7.762	11.166	8.401	0.627	8.116	8.743	8.585	0.688	0.078
Control	102	7.951	11.794	9.799	2.197	8.552	10.748	9.691	1.152	0.114
Dunn’s test
Group	Group	Statistics	P.adj
AD	MCI	-2.458	0.042
AD	Control	5.236	0
MCI	Control	6.793	0
PSMA6
Group	Number	Minimum	Maximum	Median	IQR	Lower quartile	Upper quartile	Mean	SD	SE	P (Kruskal-Wallis Test)
AD	145	8.315	10.785	9.23	0.639	8.928	9.567	9.322	0.544	0.045	0
MCI	78	8.236	10.404	9.073	0.614	8.777	9.391	9.123	0.461	0.052
Control	102	8.205	10.781	9.835	1.119	9.161	10.28	9.715	0.665	0.066
Dunn’s test
Group	Group	Statistics	P.adj
AD	MCI	-2.526	0.035
AD	Control	4.399	0
MCI	Control	6.137	0
COX7A2
Group	Number	Minimum	Maximum	Median	IQR	Lower quartile	Upper quartile	Mean	SD	SE	P (Kruskal-Wallis Test)
AD	145	9.188	11.938	10.533	0.669	10.219	10.888	10.533	0.573	0.048	0
MCI	78	9.226	11.842	10.226	0.619	9.971	10.59	10.291	0.576	0.065
Control	102	8.859	12.074	11.085	1.214	10.441	11.655	11.032	0.718	0.071
Dunn’s test
Group	Group	Statistics	P.adj
AD	MCI	-2.707	0.02
AD	Control	5.137	0
MCI	Control	6.94	0
ATP5O
Group	Number	Minimum	Maximum	Median	IQR	Lower quartile	Upper quartile	Mean	SD	SE	P (Kruskal-Wallis Test)
AD	145	8.783	11.446	9.671	0.63	9.405	10.035	9.782	0.557	0.046	0
MCI	78	8.771	11.141	9.665	0.638	9.42	10.058	9.753	0.521	0.059
Control	102	8.942	11.451	10.43	1.064	9.962	11.026	10.46	0.605	0.06
Dunn’s test
Group	Group	Statistics	P.adj
AD	MCI	-0.214	1
AD	Control	8.018	0
MCI	Control	7.089	0
HINT1
Group	Number	Minimum	Maximum	Median	IQR	Lower quartile	Upper quartile	Mean	SD	SE	P (Kruskal-Wallis Test)
AD	145	8.38	12.133	9.912	1.09	9.453	10.544	10.043	0.82	0.068	0
MCI	78	8.342	12.116	9.696	0.836	9.329	10.165	9.811	0.783	0.089
Control	102	8.606	12.033	10.88	1.502	9.888	11.39	10.595	0.914	0.091
Dunn’s test
Group	Group	Statistics	P.adj
AD	MCI	-1.979	0.143
AD	Control	4.572	0
MCI	Control	5.776	0
COX7C
Group	Number	Minimum	Maximum	Median	IQR	Lower quartile	Upper quartile	Mean	SD	SE	P (Kruskal-Wallis Test)
AD	145	8.334	12.592	9.867	0.988	9.405	10.393	10.003	0.852	0.071	0
MCI	78	8.527	12.366	9.691	0.885	9.222	10.107	9.779	0.836	0.095
Control	102	8.709	12.562	10.565	2.305	9.686	11.99	10.796	1.208	0.12
Dunn’s test
Group	Group	Statistics	P.adj
AD	MCI	-1.873	0.183
AD	Control	4.618	0
MCI	Control	5.717	0
RPS27A
Group	Number	Minimum	Maximum	Median	IQR	Lower quartile	Upper quartile	Mean	SD	SE	P (Kruskal-Wallis Test)
AD	145	10.805	13.261	11.836	0.707	11.528	12.235	11.88	0.504	0.042	0
MCI	78	10.882	12.862	11.943	0.536	11.668	12.204	11.945	0.403	0.046
Control	102	11.536	13.03	12.469	0.62	12.134	12.754	12.415	0.38	0.038
Dunn’s test
Group	Group	Statistics	P.adj
AD	MCI	0.92	1
AD	Control	8.429	0
MCI	Control	6.383	0
RPS20
Group	Number	Minimum	Maximum	Median	IQR	Lower quartile	Upper quartile	Mean	SD	SE	P (Kruskal-Wallis Test)
AD	145	10.758	13.137	11.836	0.711	11.462	12.173	11.844	0.517	0.043	0
MCI	78	10.52	12.903	11.844	0.473	11.627	12.101	11.848	0.424	0.048
Control	102	10.402	13.105	12.315	0.722	11.869	12.591	12.215	0.516	0.051
Dunn’s test
Group	Group	Statistics	P.adj
AD	MCI	0.125	1
AD	Control	5.692	0
MCI	Control	4.773	0
SNRPG
Group	Number	Minimum	Maximum	Median	IQR	Lower quartile	Upper quartile	Mean	SD	SE	P (Kruskal-Wallis Test)
AD	145	8.38	11.58	9.132	0.727	8.85	9.578	9.32	0.665	0.055	0
MCI	78	8.486	11.326	9.038	0.527	8.777	9.304	9.164	0.592	0.067
Control	102	8.567	11.77	9.907	2.035	9.095	11.13	10.126	1.036	0.103
Dunn’s test
Group	Group	Statistics	P.adj
AD	MCI	-1.783	0.224
AD	Control	5.745	0
MCI	Control	6.6	0
RPS3A
Group	Number	Minimum	Maximum	Median	IQR	Lower quartile	Upper quartile	Mean	SD	SE	P (Kruskal-Wallis Test)
AD	145	7.87	12.331	9.238	1.199	8.685	9.884	9.414	0.98	0.081	0
MCI	78	7.974	11.651	8.917	1.266	8.48	9.746	9.122	0.826	0.094
Control	102	8.112	11.588	10.184	1.769	8.995	10.764	9.953	0.972	0.096
Dunn’s test
Group	Group	Statistics	P.adj
AD	MCI	-2.086	0.111
AD	Control	4.2	0
MCI	Control	5.556	0
RPL35A
Group	Number	Minimum	Maximum	Median	IQR	Lower quartile	Upper quartile	Mean	SD	SE	P (Kruskal-Wallis Test)
AD	145	11.37	13.721	12.373	0.571	12.093	12.664	12.434	0.457	0.038	0
MCI	78	11.504	13.48	12.394	0.514	12.166	12.68	12.435	0.419	0.047
Control	102	11.464	13.766	12.81	0.723	12.448	13.172	12.79	0.501	0.05
Dunn’s test
Group	Group	Statistics	P.adj
AD	MCI	0.325	1
AD	Control	5.729	0
MCI	Control	4.619	0
LSM3
Group	Number	Minimum	Maximum	Median	IQR	Lower quartile	Upper quartile	Mean	SD	SE	P (Kruskal-Wallis Test)
AD	145	7.607	10.423	7.898	0.254	7.801	8.056	8.036	0.445	0.037	0
MCI	78	7.646	9.907	7.831	0.217	7.761	7.978	7.955	0.399	0.045
Control	102	7.651	10.228	8.248	1.981	7.893	9.874	8.808	0.975	0.097
Dunn’s test
Group	Group	Statistics	P.adj
AD	MCI	-2.114	0.103
AD	Control	5.743	0
MCI	Control	6.908	0
PFDN5
Group	Number	Minimum	Maximum	Median	IQR	Lower quartile	Upper quartile	Mean	SD	SE	P (Kruskal-Wallis Test)
AD	145	8.867	12.21	9.899	0.777	9.487	10.264	9.998	0.684	0.057	0
MCI	78	8.743	11.752	9.832	0.937	9.431	10.368	9.902	0.651	0.074
Control	102	9.021	11.997	10.68	1.478	9.867	11.345	10.622	0.812	0.08
Dunn’s test
Group	Group	Statistics	P.adj
AD	MCI	-0.843	1
AD	Control	5.733	0
MCI	Control	5.713	0
Expression levels of the 13 hub genes in GSE63061												(Wilcoxon rank sum test)
Group 1	Group 2	Number	Minimum	Maximum	Median	IQR	Lower quartile	Upper quartile	Mean	SD	SE	W	p-Value
SNRPG	AD	138	7.543	10.538	8.406	0.589	8.159	8.748	8.496	0.516	0.044	6248	0
	Control	133	7.837	10.643	8.613	1.006	8.318	9.324	8.868	0.702	0.061
RPS27A	AD	138	9.812	12.638	11.248	0.72	10.91	11.63	11.266	0.548	0.047	5051.5	0
	Control	133	10.869	12.638	11.618	0.509	11.436	11.945	11.661	0.385	0.033
COX7A2	AD	138	8.184	11.092	9.569	0.776	9.202	9.979	9.591	0.548	0.047	6836.5	0
	Control	133	8.656	11.053	9.817	0.906	9.428	10.334	9.87	0.576	0.05
ATP5PO	AD	138	7.688	10.36	8.956	0.74	8.62	9.36	9.007	0.501	0.043	5076	0
	Control	133	8.618	10.464	9.276	0.65	9.091	9.741	9.404	0.458	0.04
LSM3	AD	138	6.986	9.08	7.336	0.252	7.217	7.469	7.405	0.309	0.026	6548	0
	Control	133	7	9.303	7.468	0.727	7.29	8.017	7.703	0.592	0.051
COX7C	AD	138	7.715	11.377	8.982	0.944	8.546	9.489	9.069	0.693	0.059	6552	0
	Control	133	8.106	11.501	9.26	1.21	8.84	10.05	9.488	0.833	0.072
PFDN5	AD	138	8.158	11.122	9.329	0.584	9.056	9.64	9.408	0.551	0.047	5729	0
	Control	133	8.767	11.521	9.609	0.963	9.295	10.259	9.801	0.628	0.054
HINT1	AD	138	7.774	11.112	8.926	0.995	8.511	9.507	9.035	0.72	0.061	6600	0
	Control	133	8.142	10.869	9.238	1.212	8.838	10.05	9.401	0.743	0.064
PSMA6	AD	138	7.704	9.943	8.467	0.635	8.197	8.831	8.552	0.472	0.04	6780	0
	Control	133	7.931	9.898	8.667	0.835	8.367	9.202	8.795	0.525	0.045
RPS3A	AD	138	7.309	11.654	8.859	1.243	8.388	9.632	9.076	0.987	0.084	6369	0
	Control	133	7.895	11.803	9.378	1.379	8.902	10.281	9.567	0.887	0.077
RPL31	AD	138	7.008	11.618	8.435	0.991	8.05	9.041	8.659	0.916	0.078	6307	0
	Control	133	7.701	11.734	8.876	1.749	8.323	10.073	9.215	1.067	0.092
RPL35A	AD	138	10.31	12.624	11.409	0.508	11.152	11.66	11.439	0.43	0.037	6073.5	0
	Control	133	11.068	12.71	11.632	0.589	11.384	11.973	11.693	0.4	0.035
RPS20	AD	138	10.126	12.531	11.374	0.769	10.973	11.742	11.384	0.523	0.045	5995.5	0
	Control	133	10.819	12.652	11.654	0.577	11.396	11.973	11.681	0.38	0.033
